# Supplementary material for: Ruminal fermentation, microbial population and lipid metabolism in gastrointestinal nematode-infected lambs fed a diet supplemented with herbal mixtures
Source: PLoS One. 2020 Apr 16;15(4):e0231516. doi: 10.1371/journal.pone.0231516 (PMC7161954; doi:10.1371/journal.pone.0231516)
Supplement: S1 File — (ZIP) [file pone.0231516.s001.zip]

Archive with 9 entries (8 files):
- FA blood serum in-vivo (Lingga) 26-02-2019.xlsx
- __MACOSX/
- __MACOSX/._FA blood serum in-vivo (Lingga) 26-02-2019.xlsx
- FA in vitro rumen 2.7.2019 fixed 333.xlsx
- __MACOSX/._FA in vitro rumen 2.7.2019 fixed 333.xlsx
- All results in vitro in vivo (unless FA) Slowajia.xlsx
- __MACOSX/._All results in vitro in vivo (unless FA) Slowajia.xlsx
- FA rumen, meat, liver, sub-fat in vivo Min.xlsb.xlsx
- __MACOSX/._FA rumen, meat, liver, sub-fat in vivo Min.xlsb.xlsx
