# Supplementary material for: Ruminal fermentation, microbial population and lipid metabolism in gastrointestinal nematode-infected lambs fed a diet supplemented with herbal mixtures
Source: PLoS One. 2020 Apr 16;15(4):e0231516. doi: 10.1371/journal.pone.0231516 (PMC7161954; doi:10.1371/journal.pone.0231516)
Supplement: S1 File — (ZIP) [file pone.0231516.s001.zip › FA blood serum in-vivo (Lingga) 26-02-2019.xlsx]

## Sheet: Sheet1
Group			No	SATURATED	C8:0	C10:0	C12:0	C14:0	C15:0	C16:0	C17:0	C18:0	C20:0	C21:0	C22:0	C23:0	C24:0	C14:1	C15:1	C16:1	C17:1	C18:1 t6-8	C18:1 t9	C18:1 t10	C18:1 t11	C18:1cis 9	C18:1c11	C18:1c12	C18:1c13	C18:1c14	C20:1t	C22:1n9	C24:1	C18:2c9c12	C18:2 c9c15	C18:3c9c12 c15	c18:2 c9t11	C18:2 t10c12	C18:3n6	C20:2	C20:3n6	C20:4n6	C20:5n3	C22:2	C22:5n3	C22:6n3		SFA	UFA
Control	T1 2 1 1	1	1		0.204137	0.462711	0.0272183	0.707676	0.149701	12.1802	0.204137	7.55308	0.258574	2.50408	0.231355	0.0408274	0.299401	0.31301	0.870985	1.60588	0.0544366	0.095264	0.136091	0.0136091	0.47632	19.57	3.89222	0.612412	0.0272183	0.136091	0.571584	0.108873	1.32009	32.5395		3.18454	0.204137	0.16331	0.176919	0.122482	4.55906	1.90528	0.0816549	0.694066	1.55144	0.190528	100	24.8231	75.1769
Control	T1 2 1 2	2	2		0.256009	0.0995591	0.568909	0.554686	0.0853364	12.8858	0.426682	7.22515	0.0995591	2.53165	0.170673	0.0142227	0.3129	0.384014	0.113782	1.62139	0.597355	0.0284455	0.0284455	0.0426682	0.241786	20.6087	3.91125	0.568909	0.0142227	0.256009	0.0142227	0.270232	1.40805	33.395		3.52724	0.0284455	0.241786	0.0853364	0.199118	4.55127	0.213341	0.15645	0.483573	1.64984	0.128005	100	25.2311	74.7689
Control	T1 3 1 1	3	3		0.0151179	0.0806289	0.191494	0.740778	0.902036	18.2322	1.43116	19.1141	0.352751	0.0604717	0.569442	0.0100786	0.0251965	0.0302358	0.191494	1.72848	0.932272	0.539206	0.105825	0.488813	0.50897	22.1175	1.33542	0.00503931	0.100786	0.0403145	0.115904	0.221729	1.31526	19.7742		2.56501	0.00503931	0.0352751	0.0100786	0.272123	4.08184	0.161258	0.428341	0.0755896	0.886918	0.201572	100	41.7255	58.2745
Control	T1 3 1 2	4	4		0.0652119	0.0551793	0.431402	0.82769	0.958114	17.7928	1.29421	18.9064	0.4615	0.32606	0.571859	0.050163	0.0802608	0.346125	0.0250815	1.49987	0.943065	0.416353	0.0702282	0.431402	0.396288	22.0968	1.39453	0.0351141	0.0702282	0.23075	0.371206	0.0652119	1.32932	19.5084		2.7088	0.0100326	0.23075	0.0150489	0.0551793	4.29897	0.0902935	0.4615	0.0401304	0.862804	0.175571	100	41.8209	58.1791
Control	T1 4 1 1	5	5		0.535077	0.252675	0.698573	1.27824	1.14447	18.5939	1.48633	18.9804	0.653983	0.951249	0.475624	0.237812	0.222949	0.312128	0.59453	1.76873	1.23365	0.68371	0.133769	0.475624	0.966112	17.3008	1.36742	0.445898	0.0297265	0.401308	0.267539	1.30797	0.847206	20.9423		0.936385	0.416171	0.237812	0.0743163	0.237812	1.32283	0.237812	0.356718	0.148633	0.906659	0.535077	100	45.5113	54.4887
Control	T1 4 1 2	6	6		0.276413	0.0614251	0.12285	1.25921	1.76597	19.0111	1.04423	19.4564	1.13636	0.952088	0.291769	0.0614251	0.138206	0.107494	0.214988	2.04238	0.0307125	0.476044	0.0307125	0.476044	0.982801	17.5369	1.04423	0.107494	0.199631	0.0153563	0.184275	0.552826	1.18243	21.4681		1.27457	0.0307125	0.0921376	0.2457	0.0307125	3.37838	0.138206	0.214988	0.322482	1.95025	0.0921376	100	45.5774	54.4226
Control	T1 5 1 1	7	7		0.0436834	0.847458	0.218417	0.279574	0.471781	12.275	0.480517	12.5459	0.454307	1.38913	0.2621	0.0698934	0.0349467	0.10484	0.0436834	1.06587	0.489254	0.00873668	0.02621	0.122313	0.31452	20.6797	3.74803	0.829984	0.200944	0.31452	0.10484	0.532937	0.978508	33.7673		2.28901	0.0174734	0.02621	0.0524201	0.0961034	3.32867	0.0961034	0.384414	0.218417	0.716407	0.0698934	100	29.3727	70.6273
Control	T1 5 1 2	8	8		0.120617	0.129232	0.034462	0.379082	0.336004	11.9669	0.241234	13.0697	0.0516929	3.10158	0	0.0947704	0.0775394	0.034462	0.189541	1.18894	0.646162	0.0861549	0.00861549	0.103386	0.310158	19.7639	3.57543	0.603084	0.258465	0.525545	0.0258465	0.00861549	0.956319	34.3672		2.28311	0.034462	0.034462	0.120617	0.387697	3.52374	0.189541	0.198156	0.137848	0.689239	0.0775394	99.9311	29.6717	70.3283
Control	T1 6 1 1	9	9		0.0545852	0.480349	0.0327511	0.251092	0.644105	12.3035	0.676856	13.1223	0.393013	0.349345	0.327511	0.120087	0.152838	0.120087	0.0327511	1.4738	0.545852	0.141921	0.0545852	0.0655022	0.753275	20.5349	4.06114	0.938865	0.131004	0.163755	0.425764	0.229258	1.17904	32.1507		1.46288	0.010917	0.10917	0.10917	0.0545852	4.21397	0.240175	0.469432	0.010917	1.03712	0.371179	100	28.9083	71.0917
Control	T1 6 1 2	10	10		0.222247	0.0222247	0.033337	0.422269	0.9001	12.3569	0.366707	12.8903	0.37782	0.33337	0.411157	0.177798	0.211135	0.0444494	0.355595	1.2557	0.222247	0.0777864	0.0111123	0.0222247	0.511168	20.8023	4.00044	0.766752	0.0666741	0.0555617	0.211135	0.122236	1.28903	32.7703		1.66685	0.18891	0.166685	0.166685	0.200022	3.84487	0.0222247	0.211135	0.400044	1.06679	0.75564	100	28.7254	71.2746
Control	T1 8 1 1	11	11		0.0430942	0.754148	0.0430942	0.474036	0.3663	11.9479	0.646412	11.8293	0.269339	0.0646412	0.18315	0.140056	0.0538677	0.3663	0.0538677	1.05581	0.172377	0.107735	0.0861883	0.193924	0.560224	16.9037	3.24284	0.678733	0.0538677	0.204697	0.0754148	0.215471	1.33592	37.3626		2.4025	0.0969619	0.0430942	0.226244	0.0646412	5.56992	0.0538677	0.355527	0.258565	1.06658	0.377074	100	26.8153	73.1847
Control	T1 8 1 2	12	12		0.083316	0.135388	0.187461	0.281191	0.749844	11.5184	0.156217	11.9454	0.312435	0.281191	0.41658	0.124974	0.156217	0.697771	0.0312435	1.02062	0.614455	0.145803	0.166632	0.354093	0.697771	16.4237	3.39513	0.770673	0.395751	0.20829	0.447823	0.0520725	1.42679	35.7634		2.86399	0.260362	0.364507	0.083316	0.229119	5.31139	0.114559	0.187461	0.229119	1.04145	0.354093	100	26.3487	73.6513
Control_Inf	T2 1 2 1	1	13		0.0324549	0.778917	0.337531	0.0843827	0.668571	13.0663	0.194729	14.2996	0.558224	0.986629	0.473841	0.0519278	0.292094	0.240166	0.285603	1.72011	0.584188	0.00649098	0.103856	0.0778917	0.811372	19.5703	3.80371	0.739971	0.0714008	0.142802	0.26613	0.0778917	0.856809	31.7928		1.92133	0.012982	0.123329	0.0649098	0.0778917	3.38829	0.207711	0.0973647	0.220693	0.668571	0.240166	100	31.8253	68.1747
Control_Inf	T2 1 2 2	2	14		0.0392883	0.325532	0.0112252	0.297469	0.533199	13.4142	0.308694	16.3215	0.482685	1.04956	0.12909	0.0280631	0.112252	0.140315	0.0898019	0.886794	0.533199	0.207667	0.0785766	0.0841893	0.752091	20.4243	3.38441	0.673514	0.0224505	0.123478	0.0224505	0.00561262	0.914857	32.5644		1.65572	0.0561262	0.23573	0.168379	0.0617388	2.62109	0.252568	0.10664	0.0673514	0.695965	0.117865	100	33.0527	66.9473
Control_Inf	T2 2 2 1	3	15		0.101712	0.118664	0.101712	0.177996	0.669605	12.3241	0.330565	16.1044	0.245804	0.745889	0.194948	0.0508561	0.500085	0.449229	0.12714	0.618749	0.576369	0.135616	0.0932361	0.177996	0.661129	18.9439	3.46669	0.779793	0.135616	0.203424	0.186472	0.16952	1.0256	31.98		2.19529	0.110188	0.0847601	0.0762841	0.0847601	3.96677	0.16952	0.12714	0.110188	1.03407	0.644177	100	31.6664	68.3336
Control_Inf	T2 2 2 2	4	16		0.0782949	0.0956938	0.0695955	0.591562	0.14789	12.7708	0.582862	16.0331	0.14789	0.339278	0.165289	0.060896	0.182688	0.0260983	0.0260983	1.4789	0.356677	0.0347977	0.0347977	0.200087	0.556764	18.8604	3.59287	0.539365	0.0434972	0.0434972	0.0695955	0.0347977	1.66159	32.6577		1.90518	0.0434972	0.0173989	0.0260983	0.200087	4.17573	0.0521966	0.278382	0.226185	0.896042	0.695955	100	31.2658	68.7342
Control_Inf	T2 4 2 1	5	17		0.036062	0.342589	0.216372	0.486837	0.432744	11.3325	0.432744	18.8875	0.252434	0.459791	0.270465	0.108186	0.126217	0.0631085	0.0721241	0.270465	0.468806	0.0811396	0.018031	0.054093	0.351605	15.1641	2.78579	0.396682	0.0901551	0.279481	0.333574	0.225388	1.59574	35.9899		1.75802	0.126217	0.036062	0.0901551	0.0631085	4.36351	0.0721241	0.153264	0.0901551	1.30725	0.315543	100	33.3844	66.6156
Control_Inf	T2 4 2 2	6	18		0.0349803	0.58592	0.244862	0.314823	0.376038	10.9139	0.594666	19.0818	0.218627	0.53345	0.131176	0.0349803	0.0612156	0.419764	0.0524705	0.787057	0.419764	0.104941	0.0349803	0.122431	0.454744	15.199	2.4836	0.559685	0.131176	0.00874508	0.332313	0.227372	1.56537	34.9453		1.75776	0.0787057	0.0699606	0.148666	0.227372	4.4425	0.209882	0.58592	0.0437254	1.11063	0.349803	100	33.1264	66.8736
Control_Inf	T2 5 2 1	7	19
Control_Inf	T2 2 5 2	8	20		0.0191791	1.68776	0.767165	0.23015	0.306866	11.9486	0.863061	7.59494	0.460299	1.36172	0.613732	0.326045	0.345224	0.172612	0.0958957	1.93709	0.556195	0.21097	0.364404	1.61105	1.45761	15.3049	4.46874	0.517837	0.115075	0.0191791	0.191791	0.0575374	2.05217	34.9827		1.61105	0.0191791	0.0958957	0.0575374	0.575374	5.12083	0.249329	0.172612	0.134254	0.537016	0.786344	100	26.5247	73.4753
Control_Inf	T2 8 2 1	9	21		0.0731636	0.168276	0.131694	0.0512145	0.270705	11.1209	0.365818	10.9306	0.131694	0.826749	0.263389	0.102429	0.0877963	0.168276	0.168276	1.04624	0.0365818	0.234124	0.204858	1.17793	1.11209	15.7594	4.72637	0.86333	0.424349	0.278022	0.109745	0.00731636	1.33158	37.1964		2.04858	0.131694	0.197542	0.0292654	0.182909	5.64823	0.124378	0.424349	0.212174	1.5218	0.109745	100	24.5244	75.4756
Control_Inf	T2 8 2 2	10	22		0.0664697	0.420975	0.0295421	0.251108	0.531758	11.0414	0.5613	10.5244	0.243722	0.553914	0.295421	0.0960118	0.103397	0.0738552	0.00738552	0.960118	0.930576	0.0221566	0.177253	0.886263	1.24077	16.8316	3.64106	0.812408	0.376662	0.28065	0.118168	0.0221566	1.18168	37.0975		2.35598	0.221566	0.0812408	0.155096	0.132939	5.63516	0.0295421	0.509601	0.236337	1.11521	0.14771	100	24.7194	75.2806
Herbmix3inf	T3 2 3 1	1	23		0.136858	0.446589	0.172873	0.244904	0.453792	10.6677	1.23172	17.4818	0.288122	1.09486	0.583447	0.108046	0.0216092	0.230498	0.223295	0.460995	0.583447	0.108046	0.0504214	0.122452	0.669884	18.303	2.81639	0.533026	0.144061	0.136858	0.244904	0.100843	1.85839	31.0164		2.92444	0.0504214	0.0792336	0.0864366	0.100843	4.26421	0.00720305	0.0144061	0.25931	1.46942	0.208889	100	32.9324	67.0676
Herbmix3inf	T3 2 3 2	2	24		0.00706364	0.0423819	0.141273	0.353182	0.183655	10.6449	0.416755	17.1293	0.211909	1.0101	0.586282	0.127146	0.098891	0.254291	0.211909	0.960656	0.423819	0.240164	0.0494455	0.0635728	0.508582	17.7368	3.27753	0.692237	0.0141273	0.0777001	0.0423819	0.0777001	2.12616	33.2415		2.50759	0.113018	0.162464	0.134209	0.183655	4.01215	0.211909	0.1554	0.148337	1.3209	0.098891	100	30.9529	69.0471
Herbmix3inf	T3 3 3 1	3	25		0.260374	0.0081367	0.195281	0.504475	0.545159	10.1953	0.203417	14.3775	0.211554	0.642799	0.252238	0.081367	0.0569569	0.301058	0.0569569	0.146461	0.463792	0.105777	0.187144	0.634662	1.52156	16.0374	2.59561	0.716029	0.0406835	0.113914	0.276648	0.235964	1.79821	35.9072		2.9943	0.146461	0.252238	0.284784	0.195281	5.46786	0.162734	0.0895037	0.0569569	1.61107	0.0650936	100	27.5346	72.4654
Herbmix3inf	T3 3 3 2	4	26		0.0880846	0.0880846	0.0560538	0.504484	0.752723	10.4981	0.0800769	13.8853	0.408392	0.256246	0.184177	0.152146	0.0320307	0.168161	0.2082	0.480461	0.3123	0.3123	0.176169	0.640615	1.83376	15.9994	2.72261	0.672646	0.00800769	0.0640615	0.112108	0.0640615	1.74568	36.491		2.78668	0.112108	0.144138	0.144138	0.0320307	5.46124	0.0800769	0.256246	0.232223	1.68161	0.0720692	100	26.9859	73.0141
Herbmix3inf	T3 5 3 1	5	27		0.139779	0.454281	1.71229	0.512522	1.12988	11.3803	0.547467	15.795	0.232964	1.05999	0.19802	0.0582411	0.163075	0.477577	0.0232964	0.314502	0.186372	0.139779		0.0349447	0.663949	15.3291	1.93361	0.116482	0.221316	0.52417	0.232964	0.0116482	2.15492	32.2073		3.73908	0.0698893	0.0349447	0.151427	0.361095	5.40478	0.314502	0.314502	0.0349447	1.38614	0.232964	100	33.3838	66.6162
Herbmix3inf	T3 5 3 2	6	28		0.303712	0.191226	0.95613	0.48369	0.888639	10.7312	0.0337458	16.4229	0.202475	0.843645	0.371204	0.0224972	0.191226	0.551181	0.686164	0.101237	0.0224972	0.134983	0.0899888	0.0224972	0.989876	14.8931	2.47469	0.607424	0.359955	0.281215	0.438695	0.303712	2.08099	32.7447		3.57705	0.0674916	0.146232	0.15748	0.382452	4.15073	0.258718	0.64117	0.101237	1.60855	0.48369	100	31.6423	68.3577
Herbmix3inf	T3 7 3 1	7	29		0.0125534	0.125534	0.238514	0.1883	1.20512	11.8755	0.564901	13.3066	0.138087	0.702988	0.326387	0.514687	0.0251067	0.841075	0.0878735	0.0878735	0.652774	0.276174	0.100427	0.213407	0.753201	16.696	2.54833	0.828521	0.33894	0.590008	0.200854	0.33894	2.09641	31.5466		3.65303	0.0878735	0.33894	0.100427	0.364047	4.24303	0.175747	0.564901	0.439367	1.6947	0.916395	100	29.2242	70.7758
Herbmix3inf	T3 7 3 2	8	30		0.0773595	1.07014	0.180505	0.257865	0.670449	10.7143	0.128932	14.4146	0.451264	0.928314	0.206292	0.0128932	0.270758	0.180505	0.141826	0.270758	0.825168	0.309438	0.154719	0.219185	0.9541	16.8644	2.99123	0.631769	0.193399	0.322331	0.0128932	0.141826	1.75348	31.769		3.61011	0.0386797	0.244972	0.103146	0.232078	6.0985	0.283651	0.128932	0.206292	1.66323	0.270758	100	29.3837	70.6163
Herbmix3inf	T3 8 3 1	9	31		0.0800175	0.458282	0.138212	0.26915	0.356441	10.6278	0.538299	16.5272	0.37099	0.232778	0.312796	0.160035	0.32007	0.451007	0.10184	0.341893	0.276424	0.0654688	0.0436459	0.167309	0.734706	15.0069	2.24776	0.290973	0.0218229	0.0945661	0.0218229	0.123663	2.44417	33.8838		3.02611	0.160035	0.378264	0.0145486	0.32007	6.77239	0.109115	0.581945	0.123663	1.5567	0.247327	100	30.3921	69.6079
Herbmix3inf	T3 8 3 2	10	32		0.0610749	0.76683	0.271444	0.617535	0.855049	11.8621	0.481813	16.0695	0.637894	0.108578	0.386808	0.135722	0.190011	0.413952	0.203583	0.597177	0.671824	0.291802	0.128936	0.312161	0.793974	14.5426	2.01547	0.542888	0.101792	0.12215	0.101792	0.0542888	2.20548	32.2204		2.91124	0.0610749	0.135722	0.0882193	0.0135722	6.17535	0.373236	0.420738	0.257872	1.45223	0.346091	100	32.4444	67.5556
Herbmix3inf	T3 9 3 1	11	33		0.0795545	0.45563	0.137412	0.267592	0.354379	10.5663	0.535185	16.4316	0.368844	0.231431	0.310986	0.159109	0.318218	0.448398	0.101251	0.339915	0.274825	0.06509	0.0433934	0.166341	0.730455	14.9201	2.23476	0.289289	0.0216967	0.0940189	0.0216967	0.122948	2.43003	34.2663		3.00861	0.159109	0.376076	0.0144645	0.318218	6.7332	0.108483	0.578578	0.122948	1.5477	0.245896	100	30.2162	69.7838
Herbmix3inf	T3 9 3 2	12	34		0.0610708	0.766777	0.271426	0.617493	0.854991	11.8613	0.481781	16.0684	0.63785	0.10857	0.386782	0.135713	0.196784	0.413924	0.203569	0.597136	0.671779	0.291783	0.128927	0.31214	0.79392	14.5416	2.01534	0.542851	0.101785	0.122142	0.101785	0.0542851	2.20533	32.2182		2.91104	0.0610708	0.135713	0.0882133	0.0135713	6.17493	0.37321	0.42071	0.257854	1.45213	0.346068	100	32.4489	67.5511
Herbmix4inf	T4 1 4 1	1	35		0.050093	0.100186	0.4079	0.121655	2.78374	16.9815	0.958924	15.6219	0.357807	0.178904	0.59396	0.0357807	0.214684	0.322027	0.0930299	1.31673	0.794332	0.608273	0.135967	0.822957	0.579648	19.0711	1.27379	0.429369	0.100186	0.207528	0.221841	0.236153	1.73894	22.1053		4.308	0.00715615	0.107342	0.135967	0.0858738	4.47259	0.0787176	0.228997	0.0143123	1.96078	0.135967	100	38.407	61.593
Herbmix4inf	T4 1 4 2	2	36		0.113532	0.0638615	0.837295	0.19868	1.06436	16.7246	0.780529	15.5467	0.823104	0.177393	0.475413	0.00709572	0.0425743	0.255446	0.0851487	1.43334	0.879869	0.574753	0.120627	1.03598	0.588945	19.201	1.55396	0.624423	0.0851487	0.212872	0.305116	0.666998	1.84489	21.8548		4.45611	0.141914	0.120627	0.120627	0.0922444	4.33549	0.177393	0.00709572	0.141914	1.9868	0.241255	100	36.8552	63.1448
Herbmix4inf	T4 2 4 1	3	37
Herbmix4inf	T4 2 4 2	4	38
Herbmix4inf	T4 3 4 1	5	39		0.0414981	0.383857	0.373483	1.11007	0.778089	17.8338	0.487602	10.25	0.902583	0.0726216	0.612097	0.0518726	0.290487	0.373483	0.591348	2.17865	0.477228	0.404606	0.124494	0.300861	0.653595	25.8014	1.50431	0.342359	0.0933707	0.259363	0.238614	0.134869	1.42131	23.1559		2.88412	0.280112	0.311236	0.331985	0.0518726	3.22648	0.134869	0.373483	0.124494	0.96483	0.0726216	100	33.1881	66.8119
Herbmix4inf	T4 3 4 2	6	40		0.288452	0.597507	0.731431	0.453281	0.824148	17.7707	0.628412	10.3637	0.78294	0.195735	0.587205	0.0515092	0.0927166	0.535696	0.247244	2.60637	0.329659	0.339961	0.123622	0.226641	0.576903	25.8267	1.55558	0.0927166	0.0206037	0.0515092	0.401772	0.0206037	1.42165	22.9628		2.97723	0.247244	0.381168	0.0824148	0.0515092	3.61595	0.370866	0.0309055	0.0824148	1.00958	0.442979	100	33.3677	66.6323
Herbmix4inf	T4 4 4 1	7	41		0.493291	0.907656	0.256511	0.690608	1.1247	17.0087	0.513023	15.2131	0.710339	1.02605	0.23678	0.197316	0.217048	0.315706	0.295975	1.71665	0.35517	0.374901	0.295975	0.453828	1.02605	16.9692	0.789266	0.217048	0.0591949	0.0789266	0.11839	0.11839	2.17048	22.9282		4.6764	0.374901	0.315706	0.11839	0.0591949	4.83425	0.177585	0.35517	0.710339	1.20363	0.295975	100	38.5951	61.4049
Herbmix4inf	T4 4 4 2	8	42		0.524148	0.0748783	0.748783	0.992138	0.861101	17.0723	0.730064	13.8151	0.561587	0.299513	0.505429	0.224635	0.542868	1.64732	0.243355	1.44141	0.861101	0.411831	0.318233	0.411831	1.47885	16.9225	1.12317	0.87982	0.318233	1.16061	0.748783	0.0748783	1.94684	22.1265		3.16361	0.131037	0.262074	0.46799	0.243355	4.43654	0.149757	0.243355	0.280794	0.917259	0.636466	100	36.9525	63.0475
Herbmix4inf	T4 5 4 1	9	43		0.174368	0.632084	0.065388	0.523104	0.784656	18.7446	1.24237	15.7149	0.479512	0.261552	0.893636	0.10898	0.174368	0.130776	0.675676	1.59111	0.10898	0.043592	0.021796	0.174368	0.566696	19.66	0.523104	0.261552	0.261552	0.43592	0.043592	0.043592	2.37576	21.9922		2.87707	0.043592	0.370532	0.087184	0.348736	4.83871	0.32694	0.043592	0.305144	1.41674	0.632084	100	39.7995	60.2005
Herbmix4inf	T4 5 4 2	10	44		0.185491	0.412201	0.515251	0.206101	0.927453	18.1781	1.4427	15.169	0.948063	0.329761	0.597692	0.10305	0.12366	0.309151	0.185491	1.27782	0.659522	0.803792	0.247321	0.432811	1.13355	19.2704	1.27782	0.247321	0.0618302	0.0618302	0.226711	0.329761	2.26711	20.404		2.96785	0.14427	0.515251	0.16488	0.0206101	5.21434	0.185491	0.618302	0.0824402	1.50453	0.247321	100	39.1385	60.8615
Herbmix4inf	T4 7 4 1	11	45		0.169187	0.12689	0.274929	0.433541	0.507561	15.8824	1.18431	16.5274	0.496986	0.697896	0.719044	0.0528709	0.0211484	0.359522	0.0740192	0.877657	0.623876	0.623876	0.232632	0.539283	2.08311	19.319	1.11029	0.70847	0.0422967	0.243206	0.0317225	0.0951676	1.99852	23.2738		2.91847	0.0317225	0.190335	0.105742	0.0211484	5.33996	0.0211484	0.179761	0.0422967	1.46981	0.348948	100	37.0942	62.9058
Herbmix4inf	T4 7 4 2	12	46		0.136183	0.555206	0.0942803	0.628536	0.733291	15.7867	1.12089	16.1429	0.71234	0.586633	0.639011	0.104756	0.188561	0.146658	0.293317	0.890425	0.670438	0.628536	0.209512	0.555206	1.81228	19.097	1.07899	0.796145	0.272365	0.272365	0.419024	0.167609	1.8437	22.8054		2.32558	0.052378	0.199036	0.0314268	0.199036	5.2797	0.125707	0.104756	0.240939	1.67609	0.377121	100	37.4293	62.5707
Herbmix4inf	T4 8 4 1	13	47		0.297929	0.148965	0.744823	1.08744	1.23641	17.0565	1.01296	11.6937	0.938478	0.193654	0.461791	0.0297929	0.491583	0.312826	0.283033	1.6833	0.610755	0.431998	0.0893788	0.178758	1.19172	19.9315	0.938478	0.223447	0.163861	0.431998	0.521376	0.0744823	1.92164	23.596		3.23253	0.134068	0.417101	0.327722	0.0446894	5.16907	0.402205	0.521376	0.208551	1.35558	0.208551	100	35.394	64.606
Herbmix4inf	T4 8 4 2	14	48		0.0152672	0.59542	0.519084	1.14504	0.687023	17.3588	0.732824	11.542	1.20611	0.21374	0.381679	0.0610687	0.137405	0.0610687	0.656489	1.57252	0.763359	0.671756	0.167939	0.564885	1.37405	21.0992	1.20611	0.21374	0.0610687	0.21374	0.21374	0.21374	1.74046	23.7405		3.46565	0.0458015	0.137405	0.10687	0.152672	5.14504	0.274809	0.0305344	0.244275	1.19084	0.0763359	100	34.5954	65.4046
Control					0.159959	0.281748	0.215831	0.621294	0.706147	14.2554	0.704557	13.8865	0.401778	1.0704	0.325935	0.0951756	0.147122	0.23841	0.226462	1.44396	0.540153	0.23393	0.0715346	0.232467	0.559949	19.5282	2.91401	0.530246	0.129043	0.212683	0.23463	0.307286	1.214	29.4841		2.26374	0.108635	0.145433	0.113821	0.162466	3.99874	0.288555	0.292148	0.251615	1.11879	0.277359		32.8776	67.1224
Control_Inf					0.0535117	0.502704	0.212189	0.276171	0.437486	11.9925	0.470493	14.4198	0.304598	0.761886	0.281928	0.0954884	0.201219	0.194825	0.102755	1.07839	0.495817	0.115323	0.123332	0.487992	0.822019	17.3398	3.5948	0.653621	0.156709	0.153253	0.181138	0.0919547	1.35393	34.3563		1.9121	0.0889062	0.104658	0.0907101	0.178465	4.37357	0.151917	0.272808	0.149007	0.987395	0.37859		30.0099	69.9901
Herbmix3inf					0.108958	0.406158	0.372618	0.401766	0.687523	10.9687	0.437008	15.6592	0.346695	0.601692	0.342118	0.138967	0.157061	0.394302	0.18748	0.391589	0.447085	0.195067	0.104838	0.242441	0.912331	15.9059	2.48944	0.538678	0.130632	0.211928	0.150712	0.135823	2.07494	33.126		3.13744	0.093936	0.202411	0.113958	0.209743	5.4132	0.204882	0.347253	0.18675	1.53703	0.294511		30.6284	69.3716
Herbmix4inf					0.207453	0.383226	0.464097	0.632516	1.02604	17.1999	0.902884	13.9667	0.743321	0.352787	0.558645	0.0857274	0.211425	0.397474	0.310344	1.54883	0.594524	0.493156	0.173958	0.474784	1.08878	20.1808	1.16124	0.419701	0.128309	0.302489	0.29089	0.181354	1.89094	22.5788		3.35439	0.136183	0.277318	0.173433	0.114245	4.65901	0.202124	0.228111	0.206493	1.38804	0.309635		36.7347	63.2653
Control					0.230073	0.281135	0.298064	0.631181	0.117518	12.533	0.31541	7.38911	0.179066	2.51786	0.201014	0.0275251	0.306151	0.348512	0.492384	1.61364	0.325896	0.0618547	0.0822685	0.0281387	0.359053	20.0893	3.90173	0.59066	0.0207205	0.19605	0.292903	0.189552	1.36407	32.9672	#DIV/0!	3.35589	0.116291	0.202548	0.131128	0.1608	4.55517	1.05931	0.119052	0.58882	1.60064	0.159266	100	25.0271	74.9729
[truncated: 25 more columns]

## Sheet: final raw data
ada yang salah. Harusnya tiap treatment ada 12. kroscek lagi
Group			No	SATURATED	C8:0	C10:0	C12:0	C14:0	C15:0	C16:0	C17:0	C18:0	C20:0	C21:0	C22:0	C23:0	C24:0	C14:1	C15:1	C16:1	C17:1	C18:1 t6-8	C18:1 t9	C18:1 t10	C18:1 t11	C18:1cis 9	C18:1c11	C18:1c12	C18:1c13	C18:1c14	C20:1t	C22:1n9	C24:1	C18:2c9c12	C18:2 c9c15	C18:3c9c12 c15	c18:2 c9t11	C18:2 t10c12	C18:3n6	C20:2	C20:3n6	C20:4n6	C20:5n3	C22:2	C22:5n3	C22:6n3	SFA	UFA	MUFA
Control	T1 2 1 1	1	1		0.230073	0.281135	0.298064	0.631181	0.117518	12.533	0.31541	7.38911	0.179066	2.51786	0.201014	0.0275251	0.306151	0.348512	0.492384	1.61364	0.325896	0.0618547	0.0822685	0.0281387	0.359053	20.0893	3.90173	0.59066	0.0207205	0.19605	0.292903	0.189552	1.36407	32.9672	#DIV/0!	3.35589	0.116291	0.202548	0.131128	0.1608	4.55517	1.05931	0.119052	0.58882	1.60064	0.159266	25.0271	74.9729	29.9568
Control	T1 3 1 1	3	2		0.0401649	0.0679041	0.311448	0.784234	0.930075	18.0125	1.36268	19.0103	0.407126	0.193266	0.57065	0.0301208	0.0527287	0.18818	0.108288	1.61418	0.937668	0.477779	0.0880268	0.460107	0.452629	22.1072	1.36497	0.0200767	0.0855072	0.135532	0.243555	0.143471	1.32229	19.6413	#DIV/0!	2.63691	0.00753596	0.133013	0.0125638	0.163651	4.1904	0.125776	0.44492	0.05786	0.874861	0.188571	41.7732	58.2268	29.7494
Control	T1 5 1 1	7	4		0.0821501	0.488345	0.126439	0.329328	0.403892	12.121	0.360875	12.8078	0.253	2.24535	0.13105	0.0823319	0.0562431	0.069651	0.116612	1.12741	0.567708	0.0474458	0.0174128	0.11285	0.312339	20.2218	3.66173	0.716534	0.229704	0.420033	0.0653433	0.270776	0.967414	34.0672	#DIV/0!	2.28606	0.0259677	0.030336	0.0865185	0.2419	3.4262	0.142822	0.291285	0.178132	0.702823	0.0737164	29.5222	70.4778	28.9248
Control	T1 6 1 1	9	5		0.138416	0.251287	0.0330441	0.33668	0.772102	12.3302	0.521782	13.0063	0.385416	0.341358	0.369334	0.148942	0.181986	0.0822684	0.194173	1.36475	0.384049	0.109854	0.0328487	0.0438634	0.632222	20.6686	4.03079	0.852808	0.0988392	0.109659	0.318449	0.175747	1.23404	32.4605	#DIV/0!	1.56487	0.0999135	0.137928	0.137928	0.127304	4.02942	0.1312	0.340283	0.205481	1.05195	0.563409	28.8169	71.1831	30.333
Control	T1 8 1 1	11	6		0.0632051	0.444768	0.115278	0.377614	0.558072	11.7331	0.401315	11.8874	0.290887	0.172916	0.299865	0.132515	0.105043	0.532036	0.0425556	1.03821	0.393416	0.126769	0.12641	0.274008	0.628998	16.6637	3.31898	0.724703	0.224809	0.206494	0.261619	0.133772	1.38135	36.563	#DIV/0!	2.63324	0.178662	0.203801	0.15478	0.14688	5.44066	0.0842136	0.271494	0.243842	1.05402	0.365583	26.582	73.418	26.0778
Control_Inf	T2 1 2 1	1	13		0.0358716	0.552225	0.174378	0.190926	0.600885	13.2402	0.251712	15.3106	0.520455	1.01809	0.301466	0.0399955	0.202173	0.190241	0.187702	1.30345	0.558693	0.107079	0.0912161	0.0810405	0.781731	19.9973	3.59406	0.706743	0.0469256	0.13314	0.14429	0.0417522	0.885833	32.1786	#DIV/0!	1.78853	0.0345541	0.179529	0.116644	0.0698153	3.00469	0.23014	0.102002	0.144022	0.682268	0.179016	32.439	67.561	28.8512
Control_Inf	T2 2 2 1	3	15		0.0900035	0.107179	0.0856538	0.384779	0.408748	12.5474	0.456713	16.0687	0.196847	0.542584	0.180119	0.0558761	0.341386	0.237663	0.0766192	1.04883	0.466523	0.085207	0.0640169	0.189042	0.608946	18.9021	3.52978	0.659579	0.0895567	0.123461	0.128034	0.102159	1.34359	32.3188	#DIV/0!	2.05023	0.0768427	0.0510795	0.0511912	0.142424	4.07125	0.110858	0.202761	0.168187	0.965058	0.670066	31.4661	68.5339	27.6551
Control_Inf	T2 4 2 1	5	17		0.0355212	0.464255	0.230617	0.40083	0.404391	11.1232	0.513705	18.9846	0.235531	0.49662	0.200821	0.0715832	0.0937163	0.241436	0.0622973	0.528761	0.444285	0.0930403	0.0265057	0.0882621	0.403174	15.1815	2.6347	0.478184	0.110666	0.144113	0.332943	0.22638	1.58056	35.4676	#DIV/0!	1.75789	0.102461	0.0530113	0.119411	0.14524	4.403	0.141003	0.369592	0.0669402	1.20894	0.332673	33.2554	66.7446	22.5768
Control_Inf	T2 8 2 1	9	21		0.0698167	0.294626	0.0806183	0.151161	0.401232	11.0811	0.463559	10.7275	0.187708	0.690331	0.279405	0.0992204	0.0955968	0.121066	0.0878309	1.00318	0.483579	0.12814	0.191055	1.0321	1.17643	16.2955	4.18372	0.837869	0.400505	0.279336	0.113957	0.0147365	1.25663	37.1469	#DIV/0!	2.20228	0.17663	0.139391	0.0921807	0.157924	5.64169	0.0769601	0.466975	0.224256	1.31851	0.128728	24.6219	75.3781	27.6056
Herbmix3inf	T3 2 3 1	1	23		0.0719608	0.244486	0.157073	0.299043	0.318724	10.6563	0.824239	17.3056	0.250016	1.05248	0.584865	0.117596	0.0602501	0.242394	0.217602	0.710825	0.503633	0.174105	0.0499334	0.0930124	0.589233	18.0199	3.04696	0.612632	0.0790942	0.107279	0.143643	0.0892714	1.99227	32.1289	#DIV/0!	2.71602	0.0817198	0.120849	0.110323	0.142249	4.13818	0.109556	0.0849031	0.203823	1.39516	0.15389	31.9426	68.0574	26.6718
Herbmix3inf	T3 3 3 1	3	25		0.174229	0.0481106	0.125667	0.50448	0.648941	10.3467	0.141747	14.1314	0.309973	0.449523	0.218207	0.116757	0.0444938	0.23461	0.132578	0.313461	0.388046	0.209038	0.181657	0.637639	1.67766	16.0184	2.65911	0.694338	0.0243456	0.0889876	0.194378	0.150013	1.77194	36.1991	#DIV/0!	2.89049	0.129284	0.198188	0.214461	0.113656	5.46455	0.121405	0.172875	0.14459	1.64634	0.0685814	27.2602	72.7398	25.3762
Herbmix3inf	T3 5 3 1	5	27		0.221745	0.322753	1.33421	0.498106	1.00926	11.0557	0.290606	16.109	0.21772	0.951816	0.284612	0.0403692	0.177151	0.514379	0.35473	0.20787	0.104434	0.137381	0.0899888	0.0287209	0.826913	15.1111	2.20415	0.361953	0.290636	0.402692	0.33583	0.15768	2.11796	32.476	#DIV/0!	3.65807	0.0686905	0.0905882	0.154454	0.371774	4.77775	0.28661	0.477836	0.068091	1.49734	0.358327	32.5131	67.4869	23.2014
Herbmix3inf	T3 7 3 1	7	29		0.0449564	0.597836	0.20951	0.223083	0.937785	11.2949	0.346917	13.8606	0.294675	0.815651	0.26634	0.26379	0.147932	0.51079	0.11485	0.179316	0.738971	0.292806	0.127573	0.216296	0.853651	16.7802	2.76978	0.730145	0.26617	0.456169	0.106873	0.240383	1.92495	31.6578	#DIV/0!	3.63157	0.0632766	0.291956	0.101786	0.298063	5.17077	0.229699	0.346917	0.32283	1.67897	0.593576	29.304	70.696	26.3089
Herbmix3inf	T3 8 3 1	9	31		0.0705462	0.612556	0.204828	0.443342	0.605745	11.2449	0.510056	16.2984	0.504442	0.170678	0.349802	0.147878	0.25504	0.43248	0.152712	0.469535	0.474124	0.178636	0.0862909	0.239735	0.76434	14.7748	2.13162	0.41693	0.0618072	0.108358	0.0618072	0.0889761	2.32483	33.0521	#DIV/0!	2.96868	0.110555	0.256993	0.051384	0.166821	6.47387	0.241175	0.501342	0.190768	1.50446	0.296709	31.4182	68.5818	22.7669
Herbmix3inf	T3 9 3 1	11	33		0.0703126	0.611204	0.204419	0.442543	0.604685	11.2138	0.508483	16.25	0.503347	0.170001	0.348884	0.147411	0.257501	0.431161	0.15241	0.468526	0.473302	0.178436	0.0861603	0.23924	0.762187	14.7309	2.12505	0.41607	0.0617407	0.10808	0.0617407	0.0886165	2.31768	33.2423	#DIV/0!	2.95982	0.11009	0.255894	0.0513389	0.165895	6.45407	0.240847	0.499644	0.190401	1.49991	0.295982	31.3326	68.6674	22.7013
Herbmix4inf	T4 1 4 1	1	35		0.0818123	0.0820238	0.622598	0.160167	1.92405	16.8531	0.869727	15.5843	0.590456	0.178148	0.534687	0.0214382	0.128629	0.288736	0.0890893	1.37503	0.837101	0.591513	0.128297	0.929466	0.584296	19.1361	1.41388	0.526896	0.0926674	0.2102	0.263478	0.451575	1.79192	21.9801	#DIV/0!	4.38206	0.0745353	0.113985	0.128297	0.0890591	4.40404	0.128055	0.118046	0.0781134	1.97379	0.188611	37.6311	62.3689	28.7102
Herbmix4inf	T4 3 4 1	5	39		0.164975	0.490682	0.552457	0.781677	0.801118	17.8022	0.558007	10.3068	0.842762	0.134178	0.599651	0.0516909	0.191602	0.454589	0.419296	2.39251	0.403443	0.372284	0.124058	0.263751	0.615249	25.8141	1.52994	0.217538	0.0569872	0.155436	0.320193	0.0777362	1.42148	23.0594	#DIV/0!	2.93067	0.263678	0.346202	0.2072	0.0516909	3.42121	0.252868	0.202194	0.103454	0.987206	0.2578	33.2779	66.7221	34.6386
Herbmix4inf	T4 4 4 1	7	41		0.50872	0.491267	0.502647	0.841373	0.992902	17.0405	0.621543	14.5141	0.635963	0.66278	0.371104	0.210976	0.379958	0.981515	0.269665	1.57903	0.608135	0.393366	0.307104	0.432829	1.25245	16.9459	0.95622	0.548434	0.188714	0.61977	0.433587	0.0966341	2.05866	22.5274	#DIV/0!	3.92001	0.252969	0.28889	0.29319	0.151275	4.6354	0.163671	0.299262	0.495567	1.06045	0.46622	37.7738	62.2262	27.672
Herbmix4inf	T4 5 4 1	9	43		0.179929	0.522142	0.29032	0.364602	0.856054	18.4613	1.34254	15.442	0.713787	0.295656	0.745664	0.106015	0.149014	0.219963	0.430583	1.43447	0.384251	0.423692	0.134558	0.30359	0.850124	19.4652	0.900464	0.254436	0.161691	0.248875	0.135151	0.186676	2.32143	21.1981	#DIV/0!	2.92246	0.0939312	0.442892	0.126032	0.184673	5.02653	0.256215	0.330947	0.193792	1.46064	0.439702	39.469	60.531	27.8551
Herbmix4inf	T4 8 4 1	13	47		0.156598	0.372192	0.631954	1.11624	0.961715	17.2076	0.872892	11.6179	1.07229	0.203697	0.421735	0.0454308	0.314494	0.186947	0.469761	1.62791	0.687057	0.551877	0.128659	0.371822	1.28288	20.5154	1.07229	0.218594	0.112465	0.322869	0.367558	0.144111	1.83105	23.6682	#DIV/0!	3.34909	0.0899349	0.277253	0.217296	0.0986806	5.15706	0.338507	0.275955	0.226413	1.27321	0.142443	34.9947	65.0053	29.8912
Control					0.110802	0.306688	0.176855	0.491807	0.556332	13.346	0.592413	12.8202	0.303099	1.09415	0.314383	0.084287	0.14043	0.24413	0.190802	1.35164	0.521747	0.164741	0.0693934	0.183793	0.477048	19.9501	3.25564	0.580957	0.131916	0.213553	0.236374	0.182664	1.25383	31.1399	#DIV/0!	2.49539	0.0856741	0.141525	0.104584	0.168107	4.32837	0.308664	0.293407	0.254827	1.05686	0.270109	30.3443	69.6557	29.0084
Control_Inf					0.0578032	0.354571	0.142817	0.281924	0.453814	11.998	0.421422	15.2729	0.285135	0.686907	0.240453	0.0666688	0.183218	0.197602	0.103612	0.971054	0.48827	0.103367	0.0931985	0.347611	0.74257	17.5941	3.48556	0.670594	0.161913	0.170012	0.179806	0.0962569	1.26665	34.278	#DIV/0!	1.94973	0.0976221	0.105753	0.0948567	0.128851	4.28016	0.13974	0.285333	0.150851	1.04369	0.327621	30.4456	69.5544	26.6722
Herbmix3inf					0.108958	0.406158	0.372618	0.401766	0.687523	10.9687	0.437008	15.6592	0.346695	0.601692	0.342118	0.138967	0.157061	0.394302	0.18748	0.391589	0.447085	0.195067	0.1036	0.242441	0.912331	15.9059	2.48944	0.538678	0.130632	0.211928	0.150712	0.135823	2.07494	33.126	#DIV/0!	3.13744	0.093936	0.202411	0.113958	0.209743	5.4132	0.204882	0.347253	0.18675	1.53703	0.294511	30.6284	69.3716	24.5044
Herbmix4inf					0.218407	0.391662	0.519995	0.652812	1.10717	17.4729	0.852941	13.493	0.771052	0.294892	0.534568	0.0871102	0.232739	0.42635	0.335679	1.68179	0.583997	0.466546	0.164535	0.460291	0.917	20.3753	1.17456	0.35318	0.122505	0.31143	0.303994	0.191347	1.88491	22.4866	#DIV/0!	3.50086	0.15501	0.293844	0.194403	0.115076	4.52885	0.227863	0.245281	0.219468	1.35106	0.298955	36.6293	63.3707	29.7534
Control					0.230073	0.281135	0.298064	0.631181	0.117518	12.533	0.31541	7.38911	0.179066	2.51786	0.201014	0.0275251	0.306151	0.348512	0.492384	1.61364	0.325896	0.0618547	0.0822685	0.0281387	0.359053	20.0893	3.90173	0.59066	0.0207205	0.19605	0.292903	0.189552	1.36407	32.9672	#DIV/0!	3.35589	0.116291	0.202548	0.131128	0.1608	4.55517	1.05931	0.119052	0.58882	1.60064	0.159266	25.0271	74.9729	29.9568
[truncated: 24 more columns]

## Sheet: Result
	Control	Control_Inf	Herbmix3inf	Herbmix4inf	SEM	p-value
C8:0	0.110802	0.0578032	0.108958	0.218407	0.0244131	0.144944
C10:0	0.306688	0.354571	0.406158	0.391662	0.0420301	0.856004
C12:0	0.176855	0.142817	0.372618	0.519995	0.0668084	0.177468
C14:0	0.491807	0.281924	0.401766	0.652812	0.0566039	0.14442
C15:0	0.556332	0.453814	0.687523	1.10717	0.0853657	0.0286851	ab,b,ab,a
C16:0	13.346	11.998	10.9687	17.4729	0.64836	1.11961e-05	b,b,b,a
C17:0	0.592413	0.421422	0.437008	0.852941	0.0734216	0.129167
C18:0	12.8202	15.2729	15.6592	13.493	0.65865	0.362626
C20:0	0.303099	0.285135	0.346695	0.771052	0.0542241	0.00018822	b,b,b,a
C21:0	1.09415	0.686907	0.601692	0.294892	0.148321	0.309898
C22:0	0.314383	0.240453	0.342118	0.534568	0.0369628	0.0272941	ab,b,ab,a
C23:0	0.084287	0.0666688	0.138967	0.0871102	0.0143504	0.294415
C24:0	0.14043	0.183218	0.157061	0.232739	0.0230317	0.564337
C14:1	0.24413	0.197602	0.394302	0.42635	0.047086	0.278254
C15:1	0.190802	0.103612	0.18748	0.335679	0.0324978	0.0938421
C16:1	1.35164	0.971054	0.391589	1.68179	0.131011	1.85079e-05	ab,b,b,a
C17:1	0.521747	0.48827	0.447085	0.583997	0.0423325	0.706142
C18:1 t6-8	0.164741	0.103367	0.195067	0.466546	0.0378647	0.00042826	b,b,b,a
C18:1 t9	0.0693934	0.0931985	0.1036	0.164535	0.0148018	0.134112
C18:1 t10	0.183793	0.347611	0.242441	0.460291	0.062974	0.451519
C18:1 t11	0.477048	0.74257	0.912331	0.917	0.0774291	0.129521
C18:1cis 9	19.9501	17.5941	15.9059	20.3753	0.638227	0.0169195	ab,ab,b,a
C18:1c11	3.25564	3.48556	2.48944	1.17456	0.243473	0.000270215	a,a,a.b
C18:1c12	0.580957	0.670594	0.538678	0.35318	0.0508428	0.185714
C18:1c13	0.131916	0.161913	0.130632	0.122505	0.0226239	0.950719
C18:1c14	0.213553	0.170012	0.211928	0.31143	0.0325696	0.51809
C20:1t	0.236374	0.179806	0.150712	0.303994	0.0255103	0.124861
C22:1n9	0.182664	0.0962569	0.135823	0.191347	0.0215122	0.434854
C24:1	1.25383	1.26665	2.07494	1.88491	0.0996982	0.000105326	b,b,a,a
C18:2c9c12	31.1399	34.278	33.126	22.4866	1.28723	0.000426645	a,a,a,b
C18:3c9c12 c15	2.49539	1.94973	3.13744	3.50086	0.168222	0.00169904	bc,c,ab,a
c18:2 c9t11	0.0856741	0.0976221	0.093936	0.15501	0.0148302	0.410258
C18:2 t10c12	0.141525	0.105753	0.202411	0.293844	0.0241211	0.0238933	ab,b,ab,a
C18:3n6	0.104584	0.0948567	0.113958	0.194403	0.0150066	0.0527001
C20:2	0.168107	0.128851	0.209743	0.115076	0.0165351	0.138584
C20:3n6	4.32837	4.28016	5.4132	4.52885	0.208474	0.14776
C20:4n6	0.308664	0.13974	0.204882	0.227863	0.0470793	0.719726
C20:5n3	0.293407	0.285333	0.347253	0.245281	0.0308603	0.717243
C22:2	0.254827	0.150851	0.18675	0.219468	0.0301616	0.69974
C22:5n3	1.05686	1.04369	1.53703	1.35106	0.0773144	0.0401086
C22:6n3	0.270109	0.327621	0.294511	0.298955	0.0393652	0.976066
SFA	30.3443	30.4456	30.6284	36.6293	1.03665	0.0711979
UFA	69.6557	69.5544	69.3716	63.3707	1.03665	0.0711979
MUFA	29.0084	26.6722	24.5044	29.7534	0.683906	0.00675048	a,ab,b,a
PUFA	40.6474	42.8822	44.8671	33.6173	1.31902	0.00330525	ab,a,a,b
n-6	36.7173	39.6142	39.5835	28.0104	1.38766	0.00127652	a,a,a,b
n-3	4.11577	3.60638	5.31623	5.39615	0.229396	0.00366952	ab,b,a,a
n6/n3	9.14923	11.1741	7.59097	5.31803	0.567192	0.000290832	ab,a,bc,c
n6PUFA	36.1363	38.9436	39.0448	27.6572	1.35295	0.00114875	a,a,a,b
n3PUFA	4.11577	3.60638	5.31623	5.39615	0.229396	0.00366952	ab,b,a,a
PUFA/SFA	1.41733	1.44037	1.47417	0.920893	0.0786812	0.0205012	ab,a,a,b
LNA/LA	0.0847026	0.0569989	0.0951721	0.155918	0.00927575	4.82427e-05	b,b,b,a
Total C18:1	25.0272	23.3689	20.7225	24.3454	0.623845	0.0351361	a,ab,b,ab
Total trans C18:1	0.894976	1.28675	1.44594	2.00837	0.153678	0.0649526	b,ab,ab,a
Total cis C18:1	24.1322	22.0822	19.2765	22.337	0.647026	0.028926	a,ab,b,ab
MCFA	16.3575	14.1488	13.404	22.1967	0.881704	3.51937e-06	b,b,b,a
LCFA	83.225	85.4388	86.0809	77.1932	0.891137	2.45017e-06	a,a,a,b
D9(16:1/16)	0.0924663	0.0733118	0.0340459	0.087401	0.00642671	7.80733e-05	a,a,b,a
D9(18:1/18)	0.384362	0.461364	0.49596	0.399861	0.0164777	0.0324125
D9(MUFA/SFA)	0.492701	0.46786	0.444552	0.447852	0.00952213	0.248329
D5. n-6 (20:4n6/20:3n6)	0.0567555	0.0358895	0.0365657	0.0478376	0.0075219	0.743685
D5, D6, n6 (20:4n6/18:3n6)	0.626221	0.589695	0.621552	0.550131	0.0386591	0.903663
D4,n3 (22:6n3/22:5n3)	0.191878	0.231037	0.149931	0.179836	0.0212439	0.656732
Thrombogenic index	0.606145	0.636475	0.5665	0.702413	0.0279614	0.364766
Atherogenicity index	0.418047	0.413554	0.410827	0.53609	0.0221416	0.117943

## Sheet: Arkusz1
C8:0	#REF!	#REF!	#REF!	#REF!	#REF!	#REF!	#REF!	#REF!	#REF!	#REF!	#REF!	#REF!	#REF!	#REF!	#REF!	#REF!	#REF!	#REF!	#REF!	#REF!	#REF!	#REF!	#REF!	#REF!	#REF!	#REF!	#REF!	#REF!	#REF!	#REF!	#REF!	#REF!	#REF!	#REF!	#REF!	#REF!	#REF!	#REF!	#REF!	#REF!	#REF!	#REF!	#REF!	#REF!	#REF!	#REF!	#REF!	#REF!	#REF!
C10:0	#REF!	#REF!	#REF!	#REF!	#REF!	#REF!			#REF!	#REF!			#REF!	#REF!			#REF!	#REF!			#REF!	#REF!	#REF!	#REF!	#REF!	#REF!	#REF!	#REF!	#REF!	#REF!	#REF!	#REF!	#REF!	#REF!	#REF!	#REF!			#REF!	#REF!					#REF!	#REF!	#REF!	#REF!	#REF!
C12:0	#REF!	#REF!	#REF!	#REF!	#REF!	#REF!			#REF!	#REF!			#REF!	#REF!			#REF!	#REF!			#REF!	#REF!	#REF!	#REF!	#REF!	#REF!	#REF!	#REF!	#REF!	#REF!	#REF!	#REF!	#REF!	#REF!	#REF!	#REF!			#REF!	#REF!					#REF!	#REF!	#REF!	#REF!	#REF!
C14:0	#REF!	#REF!	#REF!	#REF!	#REF!	#REF!			#REF!	#REF!			#REF!	#REF!			#REF!	#REF!			#REF!	#REF!	#REF!	#REF!	#REF!	#REF!	#REF!	#REF!	#REF!	#REF!	#REF!	#REF!	#REF!	#REF!	#REF!	#REF!			#REF!	#REF!					#REF!	#REF!	#REF!	#REF!	#REF!
C15:0	#REF!	#REF!	#REF!	#REF!	#REF!	#REF!			#REF!	#REF!			#REF!	#REF!			#REF!	#REF!			#REF!	#REF!	#REF!	#REF!	#REF!	#REF!	#REF!	#REF!	#REF!	#REF!	#REF!	#REF!	#REF!	#REF!	#REF!	#REF!			#REF!	#REF!					#REF!	#REF!	#REF!	#REF!	#REF!
C16:0	#REF!	#REF!	#REF!	#REF!	#REF!	#REF!			#REF!	#REF!			#REF!	#REF!			#REF!	#REF!			#REF!	#REF!	#REF!	#REF!	#REF!	#REF!	#REF!	#REF!	#REF!	#REF!	#REF!	#REF!	#REF!	#REF!	#REF!	#REF!			#REF!	#REF!					#REF!	#REF!	#REF!	#REF!	#REF!
C17:0	#REF!	#REF!	#REF!	#REF!	#REF!	#REF!			#REF!	#REF!			#REF!	#REF!			#REF!	#REF!			#REF!	#REF!	#REF!	#REF!	#REF!	#REF!	#REF!	#REF!	#REF!	#REF!	#REF!	#REF!	#REF!	#REF!	#REF!	#REF!			#REF!	#REF!					#REF!	#REF!	#REF!	#REF!	#REF!
C18:0	#REF!	#REF!	#REF!	#REF!	#REF!	#REF!			#REF!	#REF!			#REF!	#REF!			#REF!	#REF!			#REF!	#REF!	#REF!	#REF!	#REF!	#REF!	#REF!	#REF!	#REF!	#REF!	#REF!	#REF!	#REF!	#REF!	#REF!	#REF!			#REF!	#REF!					#REF!	#REF!	#REF!	#REF!	#REF!
C20:0	#REF!	#REF!	#REF!	#REF!	#REF!	#REF!			#REF!	#REF!			#REF!	#REF!			#REF!	#REF!			#REF!	#REF!	#REF!	#REF!	#REF!	#REF!	#REF!	#REF!	#REF!	#REF!	#REF!	#REF!	#REF!	#REF!	#REF!	#REF!			#REF!	#REF!					#REF!	#REF!	#REF!	#REF!	#REF!
C21:0	#REF!	#REF!	#REF!	#REF!	#REF!	#REF!			#REF!	#REF!			#REF!	#REF!			#REF!	#REF!			#REF!	#REF!	#REF!	#REF!	#REF!	#REF!	#REF!	#REF!	#REF!	#REF!	#REF!	#REF!	#REF!	#REF!	#REF!	#REF!			#REF!	#REF!					#REF!	#REF!	#REF!	#REF!	#REF!
C22:0	#REF!	#REF!	#REF!	#REF!	#REF!	#REF!			#REF!	#REF!			#REF!	#REF!			#REF!	#REF!			#REF!	#REF!	#REF!	#REF!	#REF!	#REF!	#REF!	#REF!	#REF!	#REF!	#REF!	#REF!	#REF!	#REF!	#REF!	#REF!			#REF!	#REF!					#REF!	#REF!	#REF!	#REF!	#REF!
C23:0	#REF!	#REF!	#REF!	#REF!	#REF!	#REF!			#REF!	#REF!			#REF!	#REF!			#REF!	#REF!			#REF!	#REF!	#REF!	#REF!	#REF!	#REF!	#REF!	#REF!	#REF!	#REF!	#REF!	#REF!	#REF!	#REF!	#REF!	#REF!			#REF!	#REF!					#REF!	#REF!	#REF!	#REF!	#REF!
C24:0	#REF!	#REF!	#REF!	#REF!	#REF!	#REF!			#REF!	#REF!			#REF!	#REF!			#REF!	#REF!			#REF!	#REF!	#REF!	#REF!	#REF!	#REF!	#REF!	#REF!	#REF!	#REF!	#REF!	#REF!	#REF!	#REF!	#REF!	#REF!			#REF!	#REF!					#REF!	#REF!	#REF!	#REF!	#REF!
MONOUNSATURATED
C14:1	#REF!	#REF!	#REF!	#REF!	#REF!	#REF!			#REF!	#REF!			#REF!	#REF!			#REF!	#REF!			#REF!	#REF!	#REF!	#REF!	#REF!	#REF!	#REF!	#REF!	#REF!	#REF!	#REF!	#REF!	#REF!	#REF!	#REF!	#REF!			#REF!	#REF!					#REF!	#REF!	#REF!	#REF!	#REF!
C16:1	#REF!	#REF!	#REF!	#REF!	#REF!	#REF!			#REF!	#REF!			#REF!	#REF!			#REF!	#REF!			#REF!	#REF!	#REF!	#REF!	#REF!	#REF!	#REF!	#REF!	#REF!	#REF!	#REF!	#REF!	#REF!	#REF!	#REF!	#REF!			#REF!	#REF!					#REF!	#REF!	#REF!	#REF!	#REF!
C18:1cis 9	#REF!	#REF!	#REF!	#REF!	#REF!	#REF!			#REF!	#REF!			#REF!	#REF!			#REF!	#REF!			#REF!	#REF!	#REF!	#REF!	#REF!	#REF!	#REF!	#REF!	#REF!	#REF!	#REF!	#REF!	#REF!	#REF!	#REF!	#REF!			#REF!	#REF!					#REF!	#REF!	#REF!	#REF!	#REF!
C18:1c11	#REF!	#REF!	#REF!	#REF!	#REF!	#REF!			#REF!	#REF!			#REF!	#REF!			#REF!	#REF!			#REF!	#REF!	#REF!	#REF!	#REF!	#REF!	#REF!	#REF!	#REF!	#REF!	#REF!	#REF!	#REF!	#REF!	#REF!	#REF!			#REF!	#REF!					#REF!	#REF!	#REF!	#REF!	#REF!
C18:1c12	#REF!	#REF!	#REF!	#REF!	#REF!	#REF!			#REF!	#REF!			#REF!	#REF!			#REF!	#REF!			#REF!	#REF!	#REF!	#REF!	#REF!	#REF!	#REF!	#REF!	#REF!	#REF!	#REF!	#REF!	#REF!	#REF!	#REF!	#REF!			#REF!	#REF!					#REF!	#REF!	#REF!	#REF!	#REF!
C20:1t	#REF!	#REF!	#REF!	#REF!	#REF!	#REF!			#REF!	#REF!			#REF!	#REF!			#REF!	#REF!			#REF!	#REF!	#REF!	#REF!	#REF!	#REF!	#REF!	#REF!	#REF!	#REF!	#REF!	#REF!	#REF!	#REF!	#REF!	#REF!			#REF!	#REF!					#REF!	#REF!	#REF!	#REF!	#REF!
C22:1n9	#REF!	#REF!	#REF!	#REF!	#REF!	#REF!			#REF!	#REF!			#REF!	#REF!			#REF!	#REF!			#REF!	#REF!	#REF!	#REF!	#REF!	#REF!	#REF!	#REF!	#REF!	#REF!	#REF!	#REF!	#REF!	#REF!	#REF!	#REF!			#REF!	#REF!					#REF!	#REF!	#REF!	#REF!	#REF!
C24:1	#REF!	#REF!	#REF!	#REF!	#REF!	#REF!			#REF!	#REF!			#REF!	#REF!			#REF!	#REF!			#REF!	#REF!	#REF!	#REF!	#REF!	#REF!	#REF!	#REF!	#REF!	#REF!	#REF!	#REF!	#REF!	#REF!	#REF!	#REF!			#REF!	#REF!					#REF!	#REF!	#REF!	#REF!	#REF!
POLYUNSATURATED
C18:2c9c12	#REF!	#REF!	#REF!	#REF!	#REF!	#REF!			#REF!	#REF!			#REF!	#REF!			#REF!	#REF!			#REF!	#REF!	#REF!	#REF!	#REF!	#REF!	#REF!	#REF!	#REF!	#REF!	#REF!	#REF!	#REF!	#REF!	#REF!	#REF!			#REF!	#REF!					#REF!	#REF!	#REF!	#REF!	#REF!
C18:2 c9c15
C18:3c9c12 c15	#REF!	#REF!	#REF!	#REF!	#REF!	#REF!			#REF!	#REF!			#REF!	#REF!			#REF!	#REF!			#REF!	#REF!	#REF!	#REF!	#REF!	#REF!	#REF!	#REF!	#REF!	#REF!	#REF!	#REF!	#REF!	#REF!	#REF!	#REF!			#REF!	#REF!					#REF!	#REF!	#REF!	#REF!	#REF!
C18:3n6	#REF!	#REF!	#REF!	#REF!	#REF!	#REF!			#REF!	#REF!			#REF!	#REF!			#REF!	#REF!			#REF!	#REF!	#REF!	#REF!	#REF!	#REF!	#REF!	#REF!	#REF!	#REF!	#REF!	#REF!	#REF!	#REF!	#REF!	#REF!			#REF!	#REF!					#REF!	#REF!	#REF!	#REF!	#REF!
C20:2	#REF!	#REF!	#REF!	#REF!	#REF!	#REF!			#REF!	#REF!			#REF!	#REF!			#REF!	#REF!			#REF!	#REF!	#REF!	#REF!	#REF!	#REF!	#REF!	#REF!	#REF!	#REF!	#REF!	#REF!	#REF!	#REF!	#REF!	#REF!			#REF!	#REF!					#REF!	#REF!	#REF!	#REF!	#REF!
C20:3n6	#REF!	#REF!	#REF!	#REF!	#REF!	#REF!			#REF!	#REF!			#REF!	#REF!			#REF!	#REF!			#REF!	#REF!	#REF!	#REF!	#REF!	#REF!	#REF!	#REF!	#REF!	#REF!	#REF!	#REF!	#REF!	#REF!	#REF!	#REF!			#REF!	#REF!					#REF!	#REF!	#REF!	#REF!	#REF!
C20:4n6	#REF!	#REF!	#REF!	#REF!	#REF!	#REF!			#REF!	#REF!			#REF!	#REF!			#REF!	#REF!			#REF!	#REF!	#REF!	#REF!	#REF!	#REF!	#REF!	#REF!	#REF!	#REF!	#REF!	#REF!	#REF!	#REF!	#REF!	#REF!			#REF!	#REF!					#REF!	#REF!	#REF!	#REF!	#REF!
C20:5n3	#REF!	#REF!	#REF!	#REF!	#REF!	#REF!			#REF!	#REF!			#REF!	#REF!			#REF!	#REF!			#REF!	#REF!	#REF!	#REF!	#REF!	#REF!	#REF!	#REF!	#REF!	#REF!	#REF!	#REF!	#REF!	#REF!	#REF!	#REF!			#REF!	#REF!					#REF!	#REF!	#REF!	#REF!	#REF!
C22:2	#REF!	#REF!	#REF!	#REF!	#REF!	#REF!			#REF!	#REF!			#REF!	#REF!			#REF!	#REF!			#REF!	#REF!	#REF!	#REF!	#REF!	#REF!	#REF!	#REF!	#REF!	#REF!	#REF!	#REF!	#REF!	#REF!	#REF!	#REF!			#REF!	#REF!					#REF!	#REF!	#REF!	#REF!	#REF!
C22:5n3	#REF!	#REF!	#REF!	#REF!	#REF!	#REF!			#REF!	#REF!			#REF!	#REF!			#REF!	#REF!			#REF!	#REF!	#REF!	#REF!	#REF!	#REF!	#REF!	#REF!	#REF!	#REF!	#REF!	#REF!	#REF!	#REF!	#REF!	#REF!			#REF!	#REF!					#REF!	#REF!	#REF!	#REF!	#REF!
C22:6n3	#REF!	#REF!	#REF!	#REF!	#REF!	#REF!			#REF!	#REF!			#REF!	#REF!			#REF!	#REF!			#REF!	#REF!	#REF!	#REF!	#REF!	#REF!	#REF!	#REF!	#REF!	#REF!	#REF!	#REF!	#REF!	#REF!	#REF!	#REF!			#REF!	#REF!					#REF!	#REF!	#REF!	#REF!	#REF!
[truncated: 15 more columns]
