# Supplementary material for: Ruminal fermentation, microbial population and lipid metabolism in gastrointestinal nematode-infected lambs fed a diet supplemented with herbal mixtures
Source: PLoS One. 2020 Apr 16;15(4):e0231516. doi: 10.1371/journal.pone.0231516 (PMC7161954; doi:10.1371/journal.pone.0231516)
Supplement: S1 File — (ZIP) [file pone.0231516.s001.zip › FA in vitro rumen 2.7.2019 fixed 333.xlsx]

## Sheet: Sheet1
Grupa	Day	Infection	Treatments			C8:0	C10:0	C12:0	C13:0	C14:0	C15:0	C16:0	C17:0	C18:0	C20:0	C21:0	C22:0	C23:0	C24:0	C14:1	C15:1	C16:1	C17:1	C18:1 t6-8	C18:1 t9	C18:1 t10	C18:1 t11	C18:1cis 9	C18:1c11	C18:1c12	C18:1c13	C18:1c14	C20:1t	C22:1n9	C24:1	C18:2c9c12	C18:3c9c12 c15	c18:2 c9t11	C18:2 t10c12	C18:3n6	C20:2	C20:3n6	C20:4n6	C20:5n3	C22:2	C22:5n3	C22:6n3	Othe rFA
KONTROLA	1	1	1	T1	1
KONTROLA	1	1	1	T1	1	0.136079	0.133366	1.33074	7.4555	1.41228	1.05781	19.5203	0.80332	27.3805	0.0465605		0.20274	0.0838527	0.207997	0.389078	0.639098	0.530848	0.127291	0.371092	0.624186	0.903069	2.09129	11.4793	1.34089	0.288032	0.141099	0.331375	0.885228	0.199665	0.439121	11.2013	1.20781	0.135311	0.215898	0.218083	0.031937	1.56354	0.0363072	0.186987	0.169001	1.33376	1.48979		98.3413
KONTROLA	1	1	1	T1	1	0.0862189	0.122997	1.14938	6.25472	1.55113	1.09995	22.9599	0.925514	29.581	0.0351232	0.117982	0.141105	0.179919	0.483265	0.412605	0.838899	0.551955	0.155075	0.458239	0.437052	1.02872	2.91449	12.5544	1.38016	0.297884	0.0898767	0.370199	0.851676	0.144548	0.172719	7.35734	0.796873	0.224079	0.202661	0.29421	0.0105436	1.44546	0.0369273	0.109242	0.0599509	0.776813	1.33923		100
KONTROLA	1	1	1	T1	1	0.0696464	0.0237711	1.84609	6.99168	1.56576	1.07868	21.1432	0.880774	28.3264	0.0748474	0.132039	0.0292007	0.106301	0.461415	0.483405	0.879236	0.692172	0.0441082	0.455985	0.452423	0.593368	2.76883	11.4381	1.47414	0.263421	0.148213	0.412006	0.780446	0.558695	0.170089	10.7315	1.53284	0.197723	0.232624		0.0219041	0.505423	0.0365545	0.137283	0.0439368	0.243569	1.79829		99.826
KONTROLA	1	1	1	T1	1
KONTROLA	1	1	1	T1	1
KONTROLA	1	1	1	T1	1	0.0416563	0.0349684	1.27845	4.92159	1.78662	0.924921	21.328	1.00958	27.9219	0.0255503	0.172058	0.164011	0.11964	0.318611	0.436896	0.725945	0.891338	0.381784	0.399287	0.411357	0.575379	2.77876	15.7557	1.52044	0.241985	0.131711	0.349528	0.742044	0.414048	0.333382	8.7651	1.22467	0.250033	0.244666	0.192254	0.0510901	1.09564	0.032278	0.315915	0.0295685	0.47054	1.19119		100
KONTROLA	1	1	1	T1	1	0.0798009	0.0608407	1.26783	5.56547	2.16488	1.09876	22.2183	1.1805	30.7072	0.0265476	0.11982	0.0891861	0.0949597	0.382096	0.495984	0.762251	0.619542	0.2262	0.309455	0.391417	0.754584	2.90569	13.9585	1.31494	0.262181	0.0798168	0.462007	0.817175	0.422083	0.239514	6.36765	0.992015	0.279469	0.212792	0.243378	0.141148	0.92944	0.0590269	0.167332	0.0322103	0.214843	1.28317		100
KONTROLA	1	1	1	T1	1
KONTROLA	1	1	1	T1	1
KONTROLA	2	1	1	T1	1
KONTROLA	2	1	1	T1	1	0.139902		1.31675	10.9731	1.8378	1.67132	21.1958	0.990647	22.8107	0.015525	0.184054	0.150797	0.166499	0.489846	0.890484	0.977211	0.682471	0.27486	0.452157	0.368285	0.744316	2.38284	10.8497	1.39227	0.126859	0.221547	0.278664	0.62502	0.201805	0.104399	10.6454	0.0378074	1.73748	0.334459	0.0795762	0.0508507	1.83509	0.10637	0.208563	0.0710641	0.53189	1.60264		99.7568
KONTROLA	2	1	1	T1	1	0.069948	0.162526	1.04113	14.961	2.11467	2.32869	23.3735	1.4062	29.4012		0.117866	0.230757	0.197388	0.735319	0.969285	1.24301	0.306594	0.245529	0.375314	0.520723	0.672691	3.4509	5.36066	1.18792	0.194129	0.32099	0.341903	0.843855	0.0344157	0.0398167	2.15411	0.171409	1.09657	0.302087		0.0742324	0.824059	0.140028	0.0689431	0.0319385	0.686152	1.9752		99.7726
KONTROLA	2	1	1	T1	1	0.153806	0.0373128	1.54301	10.5595	1.87298	1.65714	21.6436	1.0713	24.8268	0.0311297	0.139169	0.372808	0.142935	0.48193	0.778964	0.80801	0.639554	0.182745	0.575332	0.54232	0.869695	2.24519	10.4913	1.28755	0.303164	0.299144	0.521179	0.948688	0.0728498	0.0559559	9.31987	0.203418	1.58639	0.324185	0.143162	0.0248931	0.795163	0.151361	0.0997326	0.0748262	0.0166132	2.10527		100
KONTROLA	2	1	1	T1	1	0.121693	0.041749	0.894971	9.45344	2.51191	1.58484	23.2034	1.23714	25.2271	0.0323075	0.138648	0.151929	0.132983	0.446657	0.828436	0.853135	0.803721	0.309738	0.634845	0.52311	0.94006	2.21721	14.4644	1.24662	0.285095	0.150359	0.368585	0.570158	0.106356	0.279398	5.74625	0.271702	0.974772	0.245075	0.182365	0.0722636	1.13636	0.0227628	0.157674	0.0399004	0.235602	1.15529		100
KONTROLA	2	1	1	T1	1	0.131421	0.0396497	1.10397	10.3345	1.9077	1.96981	22.9618	1.10146	26.1938	0.0298001	0.0969418	0.108995	0.0520795	0.617674	0.937598	0.972245	0.595279	0.161305	0.543263	0.493847	0.900592	2.60941	9.00008	1.21316	0.136466	0.277851	0.503529	0.917742	0.0893688	0.223265	7.95064	0.255216	1.30493		0.138868	0.0495203	0.734441	0.0570828	0.109068	0.00496145	0.416741	2.34464		99.5907
KONTROLA	2	1	1	T1	1	0.200872	0.108162	1.10484	10.9841	1.84399	1.99077	22.1639	1.23362	29.2127	0.0386291		0.095289	0.144201	0.623262	0.952909	0.924533	0.520212	0.159671	0.525381	0.391491	0.999247	3.14713	6.88404	1.24392	0.177722	0.239524	0.422372	1.00443	0.0721122	0.0824138	6.46424	0.0875491	1.25425	0.236934	0.182855	0.0437871	0.988948	0.0489247	0.0386291	0.136491	0.0566551	2.14784		99.1785
KONTROLA	2	1	1	T1	1	0.100338	0.0572871		10.5507	1.98855	1.52189	22.0017	1.04743	24.5691	0.00821803	0.15921	0.134931	0.112272	0.222959	0.775303	0.881386	0.521978	0.228773	0.343689	0.65055	0.57531	2.20098	9.6958	1.3523	0.249745	0.279939	0.392689	0.748722	0.652305	0.298711	9.10855	0.143047	1.19681	0.268005	0.13679	0.0163678	1.63437	0.0794	0.26821	0.14095	0.619672	1.48531		97.4203
KONTROLA	2	1	1	T1	1	0.0915207	0.0229637	0.806522	7.67884	1.78496	1.5908	21.2691	0.970513	24.2416	0.049172	0.0940861	0.109415	0.0318033	0.0514986	0.754273	0.916295	0.806427	0.280826	0.503401	0.388654	0.921412	2.16285	13.0925	1.5362	0.280993	0.210515	0.307368	0.840031	0.035406	0.293268	11.0935	0.116477	1.73	0.32296	0.148376	0.285657	1.44802	0.0368969	0.211624	0.0456171	0.398746	2.03891		100
KONTROLA	2	1	1	T1	1	0.0534004	0.0235225	0.846474	10.4901	2.06713	1.80825	21.5083	1.23375	27.9564	0.107149	0.047045	0.0876185	0.0814306	0.530077	0.799326	0.934261	0.709525	0.277698	0.56879		1.17108	2.51642	10.967	1.30836	0.335632	0.256371	0.30795	0.941003	0.0704515	0.170987	5.44925	0.147774	1.11177	0.254523	0.145269	0.0384164	1.03679	0.0810439	0.0384035	0.0426662	0.24592	2.3686		99.136
KONTROLA	3	1	1	T1	1
KONTROLA	3	1	1	T1	1	0.116871	0.0444558	1.07665	8.26329	1.02549	1.10203	22.654	0.65314	24.487	0.020151	0.119592	0.122477	0.143896	0.602085	0.482592	1.13586	0.451643	0.212381	0.414055	0.45021	0.741802	3.1019	11.1664	1.28356	0.247221	0.167886	0.287596	0.928708	0.21357		11.8639	0.193465	1.38581	0.188155	0.13574	0.032264	1.28638		0.220222	0.0860197	0.901932	1.17769		99.1881
KONTROLA	3	1	1	T1	1	0.0715485	0.0988257	0.712732	10.8907	1.27319	1.38927	24.3183	0.908506	26.2435	0.0816583	0.0579821	0.0924326	0.159773	0.747606	0.43373	1.41687	0.66615	0.0341326	0.42984	0.412615	0.955512	3.56353	8.36189	0.887102	0.167091	0.116195	0.341731	1.0713	0.170605	0.277211	6.98662	0.518469	1.02631	0.166744	0.150184	0.0272772	1.9182	0.0342193	0.178039		0.211189	2.18452		99.7533
KONTROLA	3	1	1	T1	1	0.148328	0.0878275	0.644471	6.45025	1.38953	1.05528	22.3159	0.831839	26.276	0.0133295	0.097382	0.129287	0.0479263	0.484285	0.380244	1.04875	0.82454	0.319656	0.727235	0.308775	0.555299	2.9878	15.3341	1.18328	0.121059	0.136644	0.323954	0.766779	0.118755	0.327187	8.86302	0.329956	1.22729	0.195557	0.138667		1.53612	0.0430764	0.297063	0.0313926	0.484169	1.18025		99.7622
KONTROLA	3	1	1	T1	1	0.0649239	0.0273627	0.779144	7.08783	1.09588	1.25348	23.3791	0.856474	29.1127	0.0387705	0.0735191	0.0987795	0.151534	0.634549	0.453576	1.36475	0.408103	0.467349	0.642066	0.495475	1.11367	3.41375	9.07788	1.38525	0.277834	0.183575	0.385891	0.953756	0.124276	0.254624	6.18215	0.226131	0.867646	0.191592	0.157553	0.0371409	2.19715	0.0714956		0.0497843		2.31693		97.9535
KONTROLA	3	1	1	T1	1	0.0757424	0.0469484	0.551357	6.39903	1.12814	1.0062	25.2951	0.679233	26.0695	0.0303162	0.139246	0.211172	0.0876737	0.582811	0.383163	0.987946	0.468139	0.189858	0.638839		1.00891	2.67987	13.7368	0.956319	0.305918	0.178968	0.307248	0.795543	0.114173	0.158365	9.40299	0.292215	0.990836	0.198356	0.220597	0.0274257	1.01017	0.0758577	0.166653	0.0878082	0.162586	1.28872		99.1368
KONTROLA	3	1	1	T1	1	0.057319	0.0170269	0.957958	8.4878	1.28302	1.29383	24.9013	0.748981	26.2687	0.0197607	0.136661	0.128735	0.169284	0.753488	0.573458	1.22707	0.550921	0.167425	0.535704	0.542077	0.932001	3.09325	10.4953	1.00067	0.169198	0.159841		0.907519	0.222885	0.129952	7.85031	0.321627	1.03893	0.215686	0.129506	0.03839	1.6302	0.0522549	0.015296	0.0388181	0.364096	1.74168		99.368
KONTROLA	3	1	1	T1	1	0.171921	0.0633009	0.750128	8.63816	1.45497	1.35356	24.0416	0.893278	25.7422	0.021162	0.119351	0.0799414	0.152412	0.624845	0.479683	1.24351	0.706313	0.310954	0.410508	0.448194	0.768052	3.22333	12.5504	1.04693	0.196055	0.185543	0.345553	0.778772	0.152366	0.28667	7.36282	0.27166	1.1211	0.200599	0.150909	0.0708405	1.30692	0.0497711	0.255042	0.0452149	0.451097	1.47437		100
KONTROLA	3	1	1	T1	1	0.153861	0.141633	0.536997	8.17809	1.05263	1.19129	23.8352	0.701765	23.92	0.0680277	0.0368312	0.205304	0.0104745	0.65194	0.329493	1.21244	0.746182	0.144181	0.463484	0.520668	0.864376	3.04854	12.7341	1.00853	0.0550055	0.164392	0.304017	0.853419	0.0495695	0.0683683	11.2962	0.447374	1.62653	0.240999	0.0942708	0.0210058	0.835386	0.0391801	0.157118	0.0815041	0.0236103	1.88598		100
KONTROLA	3	1	1	T1	1	0.0689391	0.0806997	0.979126	10.2742	1.27262	1.47279	24.7929	0.819186	26.6129	0.112071	0.26087	0.0522345	0.260581	0.792759	0.411542	1.42183	0.363136	0.186284	0.487711	0.496979	0.923862	3.55589	9.10299	1.07915	0.331103	0.200042	0.422311	0.909017	0.21537	0.0575091	6.77608	0.329768	0.884339	0.150052	0.108036	0.124038	1.28055	0.0383118	0.154996	0.0665704	0.329561	1.74109		100
KONTROLA INF.	1	2	1	T2	2	0.0948892	0.039274	1.35232	8.20191	1.81217	1.70875	20.5397	0.899027	36.123	0.064247	0.109621	0.0498434	0.231769	0.671051	0.633653	1.4538	0.327068	0.306196	0.248438	0.424551	0.54062	2.44348	6.842	1.07081	0.356511	0.188374	0.511546	0.882215		0.190598	6.26155	1.01026	0.0704492	0.209226	0.0744884	0.0953812	0.749558	0.078876	0.0951762	0.0145061	0.316929	1.99832		99.2921
KONTROLA INF.	1	2	1	T2	2	0.104472	0.0521471	1.07638	8.12928	1.38118	1.53512	21.5729	1.00142	37.4932	0.0461867	0.0486636	0.0598716	0.16854	0.619939	0.708294	1.31147	0.314264	0.134319	0.429926	0.387731	0.662375	2.70908	6.27201	1.12549	0.259462	0.150525	0.377664	0.853973	0.0485745	0.0080809	6.40492	0.966036	0.0744476	0.0781538	0.216892	0.0660993	0.891811	0.0500266	0.0358517	0.0843371	0.0384623	2.0505		100
KONTROLA INF.	1	2	1	T2	2	0.0862796	0.0488272	1.29995	6.74034	1.31968	1.44641	21.9589	0.901148	35.2687	0.0406693	0.0976081	0.0910817	0.180458	0.626429	0.544979	1.47388	0.492833	0.34002	0.289774	0.338397	0.463733	2.64867	7.9949	1.1372	0.294456	0.162714	0.421534	0.787354	0.48829	0.217993	7.39772	1.02798	0.0471863	0.2343	0.180504	0.0162603	0.668702	0.0260961	0.162649	0.0487531	0.169268	1.81735		100
KONTROLA INF.	1	2	1	T2	2	0.126919	0.0278821	1.52624	6.61891	1.42096	1.28478	22.9958	0.741431	32.6409	0.0201339	0.0696575	0.130042	0.154762	0.518556	0.523206	1.1501	0.679544	0.218275	0.311159	0.563466	0.513903	1.99375	10.7472	1.08663	0.256954	0.128459	0.445793	0.792526	0.465902	0.0309583	6.95788	1.04949	0.0510825	0.174926	0.105241	0.111396	0.812665	0.0974882	0.164055	0.086698	0.114541	2.0897		100
KONTROLA INF.	1	2	1	T2	2	0.125932	0.0105548	1.78271	7.5159	1.5678	1.54677	20.8319	0.889372	35.5868	0.0231667	0.0477437	0.235102	0.177219	0.593385	0.558063	1.27399	0.354248	0.197108	0.258722	0.447944	0.48159	2.34389	7.88733	1.08751	0.285128	0.173105	0.438876	0.901375	0.0691576	0.0497628	7.23584	1.33743	0.0639753	0.159006	0.169903	0.0247673	0.768661	0.0175659	0.00887807	0.0232428	0.0265962	2.42205		100
KONTROLA INF.	1	2	1	T2	2	0.154874	0.0446085	1.01781	5.77347	1.2386	1.39331	21.9818	0.868749	36.0557	0.0270399	0.0792418	0.176215	0.129484	0.57861	0.485751	1.42212	0.507124	0.321227	0.290398	0.419737	0.543571	2.47474	8.72042	1.15511	0.265058	0.112111	0.433159	0.810555	0.588293	0.166629	6.95389	1.02346	0.114103	0.232238	0.150906	0.0678923	0.917178	0.0387469	0.182011	0.046454	0.189686	1.84788		100
KONTROLA INF.	1	2	1	T2	2	0.0807188	0.0843462	0.829235	8.49159	1.29778	1.51853	22.0536	0.819756	36.0241	0.0363852	0.0731243	0.0268638	0.168919	0.574043	0.533762	1.49747	0.335939	0.36694	0.272393	0.525913	0.506587	2.31712	7.31443	1.1096	0.220677	0.116962	0.372438	0.791136		0.0172291	6.43923	1.01188	0.0633198	0.220819	0.170945	0.084516	0.433873	0.0384112	0.180325	0.0422792	0.393492	1.83112		99.2878
KONTROLA INF.	1	2	1	T2	2	0.110903	0.0289476	1.23794	5.97085	1.41318	1.33753	21.4109	0.807064	35.8058	0.0305861	0.0658264	0.233152	0.167193	0.527311	0.472707	1.31831	0.438896	0.290976	0.244385	0.459727	0.484006	2.29567	8.9724	1.14629	0.234758	0.131819	0.573926	0.876139		0.102881	8.17334	1.29093	0.0240841	0.196117	0.125455	0.00964126	0.374594	0.04501	0.0417661	0.0289523	0.0546275	1.86015		99.4148
KONTROLA INF.	1	2	1	T2	2	0.0523106	0.0325546	0.732475	4.39598
KONTROLA INF.	1	2	1	T2	2	0.126576	0.0165944	0.717774	7.62873	1.35276	1.44423	22.2181	0.892631	36.5226	0.0333135	0.0915264	0.121259	0.156464	0.626247	0.536161	1.35262	0.349808	0.228018	0.24652	0.363102	0.533079	2.65842	7.56552	1.1028	0.275063	0.110044	0.368169	0.799556		0.063171	6.65421	1.03249	0.0932155	0.143077	0.050173	0.0349246	0.566267	0.0883042	0.0249306	0.0648288	0.243033	1.85549		99.3519
KONTROLA INF.	2	2	1	T2	2	0.035043	0.0111337	1.0266	6.49663	2.33303	1.32298	21.3842	0.86592	30.627	0.0666864	0.182386		0.0717571	0.378905	0.644615	0.67466	0.529951	0.241728	0.784239	0.95604	2.33813	2.11514	11.432	1.29714	0.273718	0.197584	0.568278	0.722666	0.0891414	0.171772	6.8405	0.0718292	1.02823	0.173631	0.20068	0.0350864	0.814817	0.0780222	0.219909	0.0671051	0.15276	2.14239		99.664
KONTROLA INF.	2	2	1	T2	2	0.0681237	0.0771935	0.960951	10.5864	2.31512	1.63877	19.2842	1.0092	32.0477		0.198301	0.128541	0.108278	0.512241	0.745372	0.919175	0.239804	0.16294	0.537886	1.21034	2.88123	3.35145	6.79065	1.33604	0.306191	0.129072	0.425662	0.749907	0.14493	0.0535576	5.55841	0.0923481	0.810582	0.285196	0.283	0.0256451	0.913292	0.11132	0.121294	0.0179386	0.403447	2.32658		99.8683
KONTROLA INF.	2	2	1	T2	2	0.0515415	0.0884782	0.766898	8.69399	2.23175	1.71569	18.3683	1.0937	37.4032	0.0245619	0.260698	0.155045	0.0763269	0.572731	0.715249	1.05198	0.0539771	0.0491506	0.560454	1.03248	2.57853	4.25689	5.54265	1.20677	0.154777	0.0736231	0.457389	0.786606	0.125388	0.130286	4.48346	0.0786195	0.889743	0.194274	0.211359	0.422817	0.562783	0.0564753	0.0418169	0.150013	0.0270512	2.60247		100
KONTROLA INF.	2	2	1	T2	2	0.0587137	0.0275021	0.870607	7.47529	2.01044	1.45509	19.363	0.868619	31.6011	0.0183347	0.152153	0.115484	0.0713512	0.449032	0.669067	0.821079	0.549714	0.196065	0.626957	0.841038	2.22142	3.43923	9.18305	1.31579	0.216272	0.174074	0.579088	0.661453	0.0879553	0.141069	8.26671	0.0513036	1.248	0.238254	0.162981	0.0146518	1.27174	0.0787525	0.0899076	0.0530342	0.152109	2.11247		100
KONTROLA INF.	2	2	1	T2	2
KONTROLA INF.	2	2	1	T2	2	0.00444573	0.0800424	0.846856	9.20041	2.34291	1.58722	18.6588	1.05808	34.8057	0.0600039	0.0799577	0.055535	0.0888877	0.546763	0.798057	0.93146	0.486729	0.191124	0.706887	1.15787	2.89655	3.12981	7.47101	1.33594	0.266678	0.175562	0.502318	0.722453	0.100085	0.0155581	4.66359	0.0466706	0.855828	0.215612	0.0756237	0.0666397	0.889486	0.0577598	0.0733527	0.00666667	0.066659	2.67841		100
KONTROLA INF.	2	2	1	T2	2	0.0186503		0.839332	8.74011	2.35244	1.62465	19.2641	0.955851	33.477	0.0746583	0.0326609	0.14234	0.149202	0.512803	0.699478	0.93215	0.224146	0.333414	0.685205	1.05846	2.93737	3.21238	6.8329	1.41968	0.300525	0.097857	0.473154	0.85088	0.128192	0.151585	5.0912	0.107034	0.816031	0.172424	0.237848	0.0396034	0.997928	0.0675674	0.130495	0.0979141		2.70903		98.9882
KONTROLA INF.	2	2	1	T2	2
KONTROLA INF.	2	2	1	T2	2	0.141755	0.0307251	0.947851	8.78508	2.18097	1.6414	20.0605		34.2089	0.0143879	0.127208	0.0840447	0.129393	0.621631	0.830844	0.947904	0.39794	0.160004	0.594805	0.701588	2.89274	3.42238	6.8525	1.31503	0.21949	0.0184911	0.537291	0.763121	0.0985083	0.106578	5.11057	0.0840674	0.960252	0.241978	0.137508	0.0123022	0.677067	0.0657581	0.026637	0.04506	0.170281	2.50508		98.8696
KONTROLA INF.	2	2	1	T2	2	0.0818406	0.0251985	0.441013	7.7409	2.05703	1.4018	18.9638	0.880001	31.049	0.0443611		0.0746621	0.0618055	0.41782	0.603167	0.724162	0.582556	0.164728	0.803394	1.1649	2.76577	2.69446	9.59794	1.51743	0.210606	0.161038	0.416259	0.835745	0.11147	0.221483	8.15679	0.0254601	1.28782	0.3013	0.115953	0.0184824	0.964659	0.049202	0.162442	0.0436809	0.463219	2.35791		99.7612
KONTROLA INF.	3	2	1	T2	2	0.0396289	0.0326722	1.25315	7.50249	1.58355	1.2498	21.4129	0.763695	27.5494	0.0253689	0.119041	0.0364393	0.122654	0.538471	0.772632	0.919676	0.668274	0.201989	0.58421	0.516061	0.915446	3.3465	11.3976	1.48745	0.333232	0.171373	0.318032	1.02003	0.144333	0.109796	9.23913	0.247249	1.41923	0.336059	0.057348	0.0544665	1.12958	0.0432805	0.106607	0.0469707	0.191573	1.99253		100
KONTROLA INF.	3	2	1	T2	2	0.074356	0.0658716	0.795069	9.19744	1.67543	1.29337	22.6649	0.892103	28.1664	0.0347093	0.0285913	0.0757819	0.166943	0.615768	0.793684	1.10994	0.700402	0.261938	0.54573	0.489979	1.09873	3.58844	10.9382	1.50746	0.290652	0.187459	0.376835	0.730828	0.0726848	0.125912	6.06962	0.284289	1.05166	0.344492	0.061384		1.15759	0.0842255	0.0686061	0.0227188	0.197697	1.61208		99.5201
KONTROLA INF.	3	2	1	T2	2	0.0613023	0.00869384	1.47056	8.46161	1.87179	1.44454	22.8555	0.795343	29.7023	0.023105	0.0843811	0.287636	0.180716	0.747697	0.943243	1.11401	0.470799	0.198758	0.4184	0.585412	1.06597	3.8697	8.2062	1.56886	0.353759	0.188157	0.394068	1.03699	0.176801	0.0747178	6.45127	0.22745	1.33311	0.291126	0.150562	0.0333919	0.939873	0.0333395	0.066417	0.0317988	0.210088	1.57053		100
KONTROLA INF.	3	2	1	T2	2	0.0105611	0.0571595	1.17141	9.65573	1.73981	1.36505	22.4133	0.858471	29.2152	0.0633455	0.101591	0.13698	0.175456	0.731508	0.890552	1.11564	0.503644	0.211661	0.467439	0.371846	0.850202	4.62189	7.88844	1.4567	0.382867	0.245322	0.515933	1.04013	0.135337	0.103277	6.53718	0.287587	1.4631	0.314979	0.158667	0.0273918	0.898674	0.0847187	0.012644	0.0488487	0.0761359	1.59358		100
KONTROLA INF.	3	2	1	T2	2
KONTROLA INF.	3	2	1	T2	2	0.107154	0.0413469	1.11561	8.47492	1.68303	1.25959	21.7157	0.807843	28.9679	0.0806592		0.115762	0.163869	0.582721	0.798938	1.04372	0.641658	0.238065	0.458367	0.617636	1.11544	3.68955	9.38311	1.61551	0.371307	0.231461	0.29913	1.08921	0.117796	0.205325	7.25919	0.172351	1.15056	0.292589	0.0502202		1.11993	0.0457601	0.133195	0.0546334	0.255546	1.60872		99.175
KONTROLA INF.	3	2	1	T2	2	0.0577309	0.0667121	0.937935	7.6048	1.54203	1.31695	22.5474	0.81706	29.2002	0.115154	0.018485	0.0467813	0.119276	0.588043	0.890662	1.04805	0.535941	0.156246	0.487191	0.33479	0.953467	3.79471	9.23836	1.46976	0.375482	0.208287	0.384863	1.03663	0.117092	0.139268	8.39045	0.238305	1.5146	0.241842	0.100391	0.00187617	1.11304	0.0539786	0.137084	0.0557625	0.0728633	1.9304		100
KONTROLA INF.	3	2	1	T2	2	0.144776	0.00893996	1.17182	8.98313	1.62259	1.3472	22.3553	0.772774	29.1358	0.0661465	0.0913916	0.0447925	0.150358	0.713877	0.848243	1.15755	0.586842	0.257568	0.398859	0.409837	0.923503	4.00007	9.02612	1.54217	0.325637	0.186049	0.400921	0.982401	0.202354	0.0339186	6.87741	0.211108	1.39195	0.302419	0.087709	0.0376707	1.05888	0.0500962	0.0125067	0.0160966	0.311382	1.75182		100
KONTROLA INF.	3	2	1	T2	2	0.0651433	0.0531409	1.38247	5.97777	1.66382	1.25734	22.9168	0.718722	26.7282	0.0342771	0.0944178	0.00515096	0.169833	0.694579	0.777142	0.703319	0.7102	0.173116	0.464625	0.497429	0.622643	4.42375	11.4995	1.45804	0.322543	0.205821	0.583136	0.796016	0.0291756	0.238526	9.19782	0.25213	1.5403	0.380726	0.111344	0.0154331	0.964159	0.126965	0.142596	0.0154331	0.512911	1.47355		100
KONTROLA INF.	3	2	1	T2	2	0.0708129	0.0862706	0.955716	7.12805	1.70566	1.63047	21.1053	0.871653	30.2111	0.0177042	0.057502	0.126106	0.159252	0.763214	0.911409	1.28973	0.460147	0.207955	0.389373	0.331842	0.966722	4.44232	8.2231	1.59947	0.45793	0.265452	0.438032	1.06631	0.183611	0.207977	7.36696	0.254411	1.49329	0.25661	0.0619559	0.119505	1.22564	0.0597152	0.0862862	0.0066359	0.269909	2.46894		100
HERBMIX 3	1	1	2	T3	3	0.0970814	0.0429902	1.42443	5.55466	2.30773	1.1522	23.2146	1.03767	30.517	0.0222363	0.108182	0.0446796	0.163951	0.604862	0.556827	0.86108	0.530075	0.210102	0.511114	0.604598	0.687671	4.32743	11.1952	1.55178	0.39784	0.111342	0.428178	0.740314	0.0508964	0.090738	6.72276	0.96308	0.323122	0.18305	0.240267	0.0206734	0.825904	0.0428522	0.0317858	0.0508619	0.0461159	1.40204		100
HERBMIX 3	1	1	2	T3	3	0.0637653	0.0909067	1.24306	9.86414	2.16403	1.48092	21.7534	1.11223	30.9558	0.0133814	0.0160631	0.0373001	0.162528	0.829811	0.643121	1.07531	0.504999	0.170519	0.467293	0.365686	0.754805	4.77914	7.03605	1.67568	0.429289	0.159846	0.472305	0.738498	0.0586995	0.0374624	6.10456	0.922885	0.3571	0.130672	0.309317	0.024054	0.914894		0.0504651	0.0159548	0.0799906	1.78761		99.8535
HERBMIX 3	1	1	2	T3	3	0.0818698	0.0112631	2.07923	6.86094	1.50456	1.20111	23.824	0.971572	30.7906	0.0192383	0.199753	0.0112631	0.176647	0.634351	0.526469	1.24243	0.378985	0.170147	0.584245	0.502742	0.780557	4.53904	8.73962	1.50778	0.422394	0.118809	0.553957	0.71473	0.07563	0.0257224	6.7615	0.903978	0.170193	0.197544	0.215337	0.0193147	0.720679	0.0545341	0.0738488	0.0497856	0.0512463	1.53236		100
HERBMIX 3	1	1	2	T3	3	0.0656729	0.171505	0.876429	7.73966	1.22688	1.2328	24.8925	1.01998	31.8517	0.115363	0.0398345	0.00797674	0.165476	0.778839	0.565572	1.31451	0.240827	0.229024	0.567588	0.430242	0.820522	4.83389	7.02078	1.34633	0.376304	0.0777314	0.462199	0.888172	0.0338938	0.0955143	6.37967	0.939947	0.292681	0.107661	0.217113	0.0179108	0.655224	0.071712	0.0338839	0.0318775	0.0577847	1.70678		100
HERBMIX 3	1	1	2	T3	3	0.072046	0.0247995	0.662469	10.7935	1.23929	1.5366	25.848	0.962252	26.9272	0.0720374	0.0743986	0.0225592	0.166738	0.795325	0.608459	1.68109	0.207056	0.256871	0.495818	0.446141	1.42838	4.82241	7.8888	0.930473	0.20709	0.177991	0.356086	0.777471	0.112615	0.151055	5.28621	0.374078	0.840616	0.139698	0.130753	0.0631881	0.824743	0.0788621	0.110219	0.0360791	0.277138	2.09341		100
HERBMIX 3	2	1	2	T3	3	0.375512	0.119968	1.36525	11.089	1.55605	1.65813	25.4364	0.988314	25.0449	0.0513672	0.0718976	0.0385582	0.179139	0.812543	0.619741	1.60527	0.391239	0.207462	0.417142	0.488897	1.53273	4.50794	8.51428	1.08181	0.342884	0.225276	0.392104	0.963846	0.143226	0.106091	5.20589	0.450552	0.976146	0.165393	0.206964	0.0466468	0.899029	0.0501458	0.02225	0.058448	0.0410608	1.55046		100
HERBMIX 3	2	1	2	T3	3	0.0405657	0.0687375	0.818987	7.61732	1.45561	1.36543	24.6204	0.962696	28.3479		0.0311998	0.0250548	0.146574	0.809206	0.408982	1.34308	0.034302	0.272056	0.487486	0.45308	1.23362	4.59664	10.7762	1.12502	0.26876	0.109303	0.346864	0.918895	0.168779	0.131285	5.34269	0.415868	0.906056	0.284257	0.215519	0.0844709	1.03094	0.0718545	0.0938962	0.0531228	0.402866	1.90519		99.7908
HERBMIX 3	2	1	2	T3	3	0.273949	0.0328963	1.35855	7.07891	1.33253	1.17091	23.9869		25.0825	0.0643936	0.310854	0.15745	0.158874	0.673826	0.419033	1.10658	0.47381	0.171184	0.484769	0.597165	0.939263	3.46505	10.9246	1.11752	0.219124	0.153376	0.372501	0.821708	0.209525	0.326013	9.77415	0.2643	1.09149	0.209559	0.164352		1.90088	0.0438046	0.284841	0.0369725	0.371147	1.32706		98.9523
HERBMIX 3	2	1	2	T3	3	0.240765	0.0275159	0.635161	7.65633	1.30013	1.51567	25.278	0.928665	28.6029	0.13758	0.126115	0.0275162		0.87134	0.534269	1.44459	0.341657	0.201783	0.417327	0.575542	0.976818	5.17301	8.65607	1.04331	0.181144	0.128409	0.410447	1.02268	0.121529	0.0412744	6.11085	0.401275	0.981401	0.165095	0.149043	0.0183439	0.891976	0.0160507	0.0389813	0.0756689	0.210955	2.0958		99.773
HERBMIX 3	2	1	2	T3	3	0.0690368	0.0801882	0.88153	12.52	2.15059	2.30329	22.0556	1.1801	25.4824	0.0777829	0.171791	0.117554	0.249885	0.540019	1.04827	1.04791	0.468099	0.068965	0.603336	0.341894	0.893758	3.29806	6.91717	1.28004	0.211682	0.263872	0.292802	0.85522		0.123656	7.61535	0.129423	1.22924	0.35338	0.135286	0.0488283	1.71135	0.048924	0.0835499	0.0459209	0.358932	2.46453		99.8192
HERBMIX 3	3	1	2	T3	3	0.104125	0.141097	1.06238	14.1856	2.49502	1.83072	23.2353	1.09701	24.3044	0.0810284	0.0301095	0.104149	0.155062	0.629549	0.953561	0.960513	0.509201	0.33327	0.391153	0.423538	0.944255	2.77743	9.0612	1.55302	0.303214	0.254613	0.275416	0.724471	0.226809	0.0880169	5.50614	0.152709	0.884072	0.307849	0.0926219	0.0717044	1.29154	0.0462899	0.171267	0.0393735	0.490679	1.71057		100
HERBMIX 3	3	1	2	T3	3	0.0507656	0.0780072	1.72734	11.568	2.13069	1.82657	21.4464	1.20366	25.2629	0.0759095	0.141481	0.174996	0.152006	0.570202	0.9524	1.039	0.536293	0.173227	0.485939	0.487775	0.958665	2.86333	8.11968	1.43386	0.202716	0.200571	0.432945	0.770885	0.105614	0.249211	8.58627	0.0549141	1.15731	0.196376	0.116046	0.0105539	1.35558	0.0526947	0.270253	0.101306	0.255495	2.42222		100
HERBMIX 3	3	1	2	T3	3	0.267885	0.133308	1.33045	11.2502	2.11501	1.4768	22.8627	1.30251	28.0574	0.0604615	0.104647	0.260252	0.114209	0.564656	1.02921	1.12282	0.473562	0.0724453	0.628341	0.485496	1.07571	3.54781	7.08163	1.36093	0.312897	0.242898	0.438989	0.866972	0.128314	0.0912185	5.75086	0.168081	1.10687	0.203181	0.121725	0.0584657	0.667231	0.0791344	0.134677	0.0675766	0.030356	2.75214		100
HERBMIX 3	3	1	2	T3	3	0.159889	0.119133	0.987047	12.0356	2.11975	1.79362	20.6291	1.04435	22.3076	0.054192	0.203139	0.160254	0.193059	0.565619	0.982098	0.997127	0.712		0.546554	0.359722	1.10764	2.80425	11.5018	1.49676	0.367855	0.264115	0.264723	0.778838	0.121334		7.53445	0.214263	1.21921	0.267167	0.149555	0.032501	1.40621	0.0474687	0.309687	0.0615846		2.10245		98.0217
HERBMIX 3	3	1	2	T3	3
HERBMIX 4	1	1	3	T4	4	0.0479088	0.0898903	0.856269	7.37779	1.26062	1.18707	24.0145	0.935621	31.815	0.0405289	0.0270193	0.0537348	0.167132	0.695621	0.56424	1.19857	0.303529	0.299611	0.539661	0.437967	0.703482	4.7365	7.59311	1.54601	0.485977	0.195376	0.522436	0.704859	0.681479	0.0653108	6.74432	0.201733	0.860693	0.232696	0.192167	0.0173008	0.426365	0.0980295	0.0444719	0.0306839	0.378001	1.62669		100
HERBMIX 4	1	1	3	T4	4	0.120232	0.046139	1.02915	8.50084	1.37045	1.27993	24.4333	0.93922	29.3894		0.0080105	0.160584	0.138492	0.659983	0.458957	1.21385	0.41719	0.120262	0.569599	0.443475	0.820582	4.63253	8.40075	1.51893	0.421442	0.180648	0.551714	0.639949	0.0843124	0.104241	7.01996	0.204665	0.993369	0.234648	0.156736	0.0221225	0.662131	0.0842675	0.0340109	0.0481079	0.234797	1.54659		99.8956
HERBMIX 4	1	1	3	T4	4	0.0783656	0.104628	0.89936	8.71692	1.69446	1.23293	21.8779	1.0715	28.9082	0.0631058	0.0846401	0.0607666	0.139479	0.544624	0.507582	1.06318	0.588113	0.161211	0.485577	0.405194	0.690476	3.7419	10.2807	1.68354	0.389538	0.156706	0.378883	0.856118		0.158897	7.59977	0.313512	1.24605	0.252745	0.222226	0.0808038	0.637853	0.0327844	0.0983285	0.0675117		1.34847		98.9246
HERBMIX 4	1	1	3	T4	4	0.0979745	0.0819314	0.830323	7.72676	1.30241	1.18876	23.7332	0.932076	31.1939	0.0392757	0.0748136	0.0480477	0.20127	0.660955	0.497215	1.21357	0.335089	0.172849	0.513126	0.3867	0.72331	4.31798	8.14546	1.47361	0.356391	0.126599	0.515066	0.739609	0.486707	0.0427068	7.55754	0.194234	0.946097	0.226218	0.156857	0.0267045	0.831517	0.066062	0.0498962	0.057014	0.139068	1.59111		100
HERBMIX 4	1	1	3	T4	4	0.163372	0.0753074	0.827178	9.29508	1.37984	1.29376	24.2963	1.09756	31.7339	0.0385935	0.0561072	0.0473664	0.176451	0.697385	0.587694	1.27456	0.258523	0.189434	0.585042	0.493025	0.847131	4.66797	6.83129	1.42122	0.430475	0.146019	0.484445	0.639045	0.0626466	0.111603	5.71418	0.20203	0.803382		0.211157	0.0215945	0.583613	0.049632	0.00861208	0.0322149	0.146695	1.94143		99.9228
HERBMIX 4	2	1	3	T4	4	0.225463	0.0437937	0.786239	9.73325	1.47377	1.54143	24.9318	0.917289	26.3093	0.039323	0.0898056	0.153152	0.0197015	0.694193	0.549696	1.35983	0.418338	0.122805	0.387477	0.475224	1.40611	4.4053	8.92491	1.1626	0.339361	0.2692	0.356958	0.954394	0.183968	0.0612769	6.2472	0.321832	0.763954	0.194888	0.157646	0.0590587	1.11235	0.0635636	0.166359	0.0940822	0.284864	2.19831		100
HERBMIX 4	2	1	3	T4	4
HERBMIX 4	2	1	3	T4	4
HERBMIX 4	2	1	3	T4	4	0.0738429	0.0292594	0.835895	8.50032	1.29781	1.34668	24.2462	0.842489	27.9033	0.0378188	0.14715	0.154061	0.132508	0.670733	0.517379	1.18098	0.330567	0.0552948	0.667363	0.471439	0.999554	4.66357	8.8504	1.09298	0.28773	0.160314	0.328651	0.893569	0.1535	0.102087	7.36946	0.245647	0.83609	0.204605	0.208121	0.00652104	1.66088	0.0540361	0.178496	0.0245818	0.397645	1.84049		100
HERBMIX 4	2	1	3	T4	4
HERBMIX 4	3	1	3	T4	4	0.0875483	0.0397841	0.873338	8.88456	2.3952	1.65516	21.9687	1.24138	26.6497	0.0517212	0.177056	0.179037	0.0477511	0.421746	0.897183	0.767892	0.682368	0.288467	0.385954	0.469515	1.19558	2.74734	12.6564	1.38064	0.300404	0.22282	0.338205	0.680387	0.0915052	0.23872	6.32423	0.232753	0.978785	0.216837	0.198944	0.1293	1.17175	0.0716071	0.145221	0.1094	0.224781	2.18035		100
HERBMIX 4	3	1	3	T4	4	0.168375	0.0648163	0.940962	10.9129	2.12556	2.03482	21.4038	1.31992	28.3912	0.0572812		0.0390727	0.10887	0.549662	0.976795	0.907251	0.451084	0.199913	0.624847	0.624517	0.885955	3.64764	7.58383	1.40729	0.421872	0.302633	0.363002	0.762421	0.0492635	0.0598352	6.89792	0.12652	1.17929	0.28013	0.106443	0.0570018	0.562407	0.0675736	0.152949	0.103279	0.0748548	2.71933		99.713
HERBMIX 4	3	1	3	T4	4
HERBMIX 4	3	1	3	T4	4	0.030856	0.04661	1.07114	8.09881	2.31576	1.97718	23.0258	1.28231	28.1366	0.0359027	0.0544487	0.0415249	0.0803347	0.634369	0.916246	0.96041	0.598313	0.15	0.347906	0.564857	0.505937	4.24234	9.18983	1.50963	0.332613	0.252662	0.29931	0.820464	0.0822058	0.110922	7.26454	0.211751	1.30335	0.258054	0.087406	0.0645038	0.805286	0.0724193	0.0440867	0.0180473	0.263216	1.89203		100
HERBMIX 4	3	1	3	T4	4	0.115661	0.0383777	0.999949	8.87348	1.89267	1.73456	21.9195	1.24896	26.7185		0.106176	0.297273	0.0638602	0.497829	0.829385	0.983027	0.430822	0.215499	0.521748	0.405076	1.32948	3.17875	8.93883	1.36324	0.19719	0.227735	0.507622	0.761059	0.0866795	0.161255	9.33962	0.179301	1.44882	0.0862398	0.0934569	0.0191888	0.91239		0.227295	0.134234	0.137425	2.52739		99.7495
HERBMIX 3 INF.	1	2	2	T5	5	0.197261	0.0857129	1.05117	10.8831	1.1245		20.5848	0.929471	33.78	0.0376943	0.0308808	0.038043	0.181401	0.689296	0.648207	1.38897	0.345084	0.25479	0.378081	0.367524	0.554262	3.86348	6.52866	1.39103	0.404265	0.287729	0.498965	0.722874	0.0614712	0.0188472	6.24504	0.0619941	1.01243	0.234897	0.142545	0.0212539	0.760452	0.0262998	0.0237768	0.0518442	0.0405659	1.91818
HERBMIX 3 INF.	1	2	2	T5	5
HERBMIX 3 INF.	1	2	2	T5	5	0.149272	0.0337514	0.700419	8.55202	1.66503	1.70897	21.8505	0.939087	36.8245	0.0498028	0.0338098	0.02987	0.16705	0.664591	0.640738	1.61134	0.360634	0.272517	0.300056	0.476037	0.590799	3.25857	5.93609	1.21939	0.40958	0.170951	0.360166	0.803828	0.0915506	0.0339461	5.09279	0.0596231	0.87692	0.129417	0.159073	0.0477842	0.948674	0.021893	0.0695993	0.0477258	0.592856	2.04877		100
HERBMIX 3 INF.	1	2	2	T5	5	0.110504	0.0837959	0.777696	7.82513	1.39345	1.39348	21.5521	0.913046	35.0196	0.049533	0.154432	0.125793	0.15054	0.67865	0.499451	1.49482	0.392491	0.280355	0.274532	0.400325	0.503184	3.12432	7.46111	1.21804	0.345009	0.142835	0.39266	0.814328		0.152501	6.88729	0.0762804	0.968481	0.213561	0.118158	0.0190527	0.821525	0.0477014	0.167761	0.0494533	0.352594	2.01311		99.4586
HERBMIX 3 INF.	1	2	2	T5	5
HERBMIX 3 INF.	2	2	2	T5	5	0.051754	0.0312986	0.812022	4.90943	2.00894	1.18488	20.0395	0.825727	30.6129	0.0992271	0.236574	0.218933	0.151013	0.417591	0.542684	0.833873	0.647642	0.174	0.522158	0.544323	1.89909	3.77605	11.5651	1.55351	0.262635	0.122678	0.560599	0.61338	0.0775408	0.273478	8.30571	0.0625344	0.929133	0.273675	0.17008			0.0475908	0.234002	0.0912222	0.497876	1.57928		97.7596
HERBMIX 3 INF.	2	2	2	T5	5	0.118003	0.0865774	0.90091	8.10085	2.17641	1.36223	18.6262	0.991509	34.4905	0.0921494	0.0688252	0.0352741	0.172733	0.543533	0.73396	0.953245	0.215743	0.206092	0.693229	1.07106	2.77818	4.00782	6.23178	1.57432	0.294277	0.168788	0.596636	0.703072	0.0688444	0.0962478	5.77461	0.0745507	0.901428	0.235775	0.112008	0.074781	1.14641	0.0509387	0.109978	0.0608394	0.365017	2.93462		100
HERBMIX 3 INF.	2	2	2	T5	5
HERBMIX 3 INF.	2	2	2	T5	5	0.160104	0.109694	0.740403	6.32257	1.96072	1.33913	19.9931	0.981189	35.2161	0.051919	0.163052	0.0806921	0.146228	0.574373	0.72223	0.987373	0.482932	0.182813	0.586631	0.630322	3.18236	3.24249	8.72513	1.34367	0.204142	0.0914611	0.554563	0.67172	0.0957287	0.130874	6.09877	0.0396911	0.987273	0.207269	0.0564449	0.0304804	0.901847	0.0654768	0.0532687	0.0213591	0.0914611	1.77301		100
HERBMIX 3 INF.	2	2	2	T5	5
HERBMIX 3 INF.	3	2	2	T5	5	0.118195	0.0909542	1.3462	9.73468	2.33461	1.59394	21.3135	0.971777	31.621	0.0578858	0.118211	0.14327	0.211846	0.779066	1.02987	1.04889	0.451657	0.170575	0.487518	0.401845	1.2414	4.63094	6.35125	1.82801	0.492703	0.272477	0.44042	0.84517	0.115466	0.00550605	5.1343	0.239569	0.908498	0.319415	0.118404	0.010996	0.877837	0.0386066	0.0743558	0.0661369	0.167943	1.79508		100
HERBMIX 3 INF.	3	2	2	T5	5	0.0531943	0.0227709	1.65381	7.22054	2.05541	1.27572	21.9321	0.729462	26.5971	0.0685926	0.0987828	0.447126	0.174701	0.619411	0.816637	0.888473	0.517245	0.204612	0.409351	0.693591	0.588228	4.38839	10.6929	1.75521	0.384049	0.228455	0.611059	0.8743	0.0304234	0.108174	8.59861	0.183193	1.43375	0.317474	0.15207	0.0493914	1.00594	0.0687325	0.0436171		0.442831	1.39755		99.8331
HERBMIX 3 INF.	3	2	2	T5	5	0.0890185	0.0429254	1.39895	8.85217	2.08938	1.55253	22.3005	0.824348	29.3453	0.1016	0.101517	0.353269	0.157435	0.727354	0.972654	1.05978	0.414209	0.177254	0.429958	0.431231	1.52633	4.3469	7.35392	1.69006	0.465728	0.254924	0.406069	0.979933	0.165905	0.0495454	6.30869	0.260638	1.10707	0.235599	0.0800133	0.0322764	1.22565	0.0474486	0.0665673	0.0259447	0.170799	1.77858		100
HERBMIX 3 INF.	3	2	2	T5	5	0.163386	0.049604	1.09245	9.20389	2.18475	1.6472	23.3888	0.89328	29.9191	0.179421	0.0621183	0.00738771	0.0224654	0.870009	0.995253	1.3061	0.427894	0.162334	0.394174	0.418497	1.37555	4.89751	6.63256	1.77882	0.487802	0.209072	0.395075	0.796334	0.0974506	0.0792052	5.27243	0.270536	1.08154	0.303909	0.123985	0.0451826	0.665862	0.0473429	0.0518651	0.0794571	0.113681	1.80677		100
HERBMIX 3 INF.	3	2	2	T5	5	0.0875972	0.0335932	1.05194	5.84472	1.91122	1.22845	21.7158	0.75729	24.8184	0.0394136	0.182438	0.230323	0.125524	0.547205	0.687051	0.932169		0.224746	0.499202	0.401097	0.949325	3.38105	13.9848	1.78144	0.344253	0.154642	0.25974	0.798206	0.135544	0.325353	10.0484	0.245118	1.31601	0.283179	0.129897	0.169106	1.73203	0.0189635	0.262563	0.00728336	0.398415	1.08692		99.1304
HERBMIX 4 INF.	1	2	3	T6	6	0.13979	0.0540984	0.908325	9.30106	1.6818		20.8615	0.856369	33.3518	0.0811241	0.098992	0.0584535	0.202316	0.687788	0.647485	1.42127	0.463603	0.272257	0.353122	0.43846	0.505671	3.09147	7.60287	1.22941	0.460307	0.19756	0.476456	0.887184		0.175054	6.81154	0.134704	0.991238	0.191275	0.116931	0.0268608	1.00899	0.0674935	0.0537687	0.0180093	0.326379	2.01181		98.2645
HERBMIX 4 INF.	1	2	3	T6	6
HERBMIX 4 INF.	1	2	3	T6	6	0.0680653	0.0515001	0.659862	6.68917	1.54575	1.35858	21.2222	0.906268	35.4132	0.0560518	0.0650386	0.0242134	0.0891821	0.52798	0.532392	1.41644	0.381478	0.486096	0.533707	0.399661	1.0245	2.62061	10.0328	1.29676	0.326974	0.151427	0.389103	0.763049	0.110392	0.19089	5.4415	0.145187	0.814922	0.176839	0.142044	0.057367	1.21996	0.00455167	0.293751	0.0151101	0.6524	1.70298		100
HERBMIX 4 INF.	1	2	3	T6	6	0.0916878	0.0671925	0.845749	7.03828	1.53092	1.38661	22.4029	0.932626	34.0306	0.062312	0.0262485	0.0459329	0.12947	0.621236	0.429442	1.28341	0.436037	0.509697	0.526123	0.396668	1.05727	2.69132	9.76069	1.27194	0.290115	0.0737101	0.416326	0.807967	0.109809	0.080309	6.25317	0.108059	0.929355	0.173758	0.104924	0.0295073	0.972033	0.0557248	0.0983601	0.0311715	0.293374	1.59801		100
HERBMIX 4 INF.	1	2	3	T6	6	0.058875	0.0301386	0.706476	8.41471	1.41222		21.0746	0.887815	35.0655	0.0245372	0.108044		0.112053	0.645438	0.62609	1.67201	0.167878	0.617589	0.331169	0.416427	0.940771	2.66405	6.70878	1.39736	0.324102	0.147825	0.378968	0.767387	0.111736	0.0886016	5.17241	0.0302337	0.840428	0.214211	0.0626304	0.107854	1.76309	0.0302971	0.548977	0.0833805	1.36713	1.8873		98.0091
HERBMIX 4 INF.	2	2	3	T6	6
HERBMIX 4 INF.	2	2	3	T6	6	0.0956083	0.0170038	0.809286	5.56256	2.00887	1.36295	18.9729	1.07628	34.7477	0.0647535	0.178764	0.0277416	0.115607	0.545819	0.747981	0.977262	0.436093	0.200368	0.673612	0.938822	2.73542	4.66342	8.25456	1.42305	0.275978	0.0878551	0.556577	0.670548	0.13265	0.00617689	6.65386	0.0570695	0.928134	0.197305	0.257477	0.050942	0.874178	0.0293773	0.0832545	0.0215746	0.143338	2.33728		100
HERBMIX 4 INF.	2	2	3	T6	6	0.0229826	0.0709177	1.06864	7.16684	2.10092	1.39429	18.7388	1.02643	36.3968	0.0343886	0.0517412	0.0669046	0.0975724	0.516986	0.595565	0.986439	0.262403	0.147465	0.68899	0.936022	3.07308	3.99095	6.66289	1.43805	0.304513	0.0478743	0.509264	0.754534	0.109149	0.0498199	5.57513	0.0230191	0.84453	0.231759	0.158871	0.0440804	0.701005	0.045953	0.0785055	0.0382799	0.00383043	2.94379		100
HERBMIX 4 INF.	2	2	3	T6	6	0.110124	0.0224361	0.764042	6.66028	2.17277	1.28402	18.4758	1.05501	35.5186	0.0465799	0.120994	0.0427611	0.134121	0.439837	0.678538	0.883438	0.398472	0.191846	0.659517	0.961543	2.70174	4.42918	7.83114	1.50567	0.333422	0.128393	0.541884	0.633134	0.0987229	0.0692726	6.25387	0.0988879	0.805242	0.219919	0.214355	0.0837961	1.01558	0.0651788	0.0391256	0.0335441	0.352149	1.92509		100
HERBMIX 4 INF.	2	2	3	T6	6	0.171617	0.0554275	0.714588	7.73166	2.04597	1.39922	18.246	1.0698	37.2416	0.0329008	0.0952543	0.0623436	0.182051	0.652017	0.79933	1.12169	0.118116	0.119826	0.705528	1.42269	3.54037	3.263	6.06881	1.41322	0.319068	0.1129	0.579221	0.691913	0.0363885	0.0799001	5.08407	0.0294526	0.903703	0.206267		0.0346496	0.612072	0.0294428	0.163022	0.0364674	0.0138717	2.35635		99.5618
HERBMIX 4 INF.	3	2	3	T6	6	0.0479442	0.0416317	1.02033	6.9004	2.04441	1.45381	22.674	0.965808	31.7869	0.0644571	0.0894012	0.0188064	0.177295	0.650861	0.75505	1.01843	0.398341	0.0914762	0.657698	0.514521	1.09507	4.67518	7.47925	1.56361	0.435626	0.210714	0.436259	1.08524	0.141998	0.0519632	6.1035	0.306668	1.01795	0.28974	0.167029	0.0606783	0.630046	0.0897943	0.164321	0.0355377	0.0706603	2.51763		100
HERBMIX 4 INF.	3	2	3	T6	6
HERBMIX 4 INF.	3	2	3	T6	6
HERBMIX 4 INF.	3	2	3	T6	6	0.159358	0.0199842		9.6299	2.02036	1.35023	21.4493	0.762903	28.2286	0.0507229	0.155912	0.110616	0.130342	0.628956	0.78471	0.936759	0.473401	0.163062	0.402535	0.481917	0.921094	4.2856	8.49384	1.61107	0.329828	0.215607	0.369677	0.888017		0.132303	7.52188	0.271935	0.96013	0.237473	0.130521	0.0633788	1.72882	0.0326005	0.159477	0.0289363	0.351436	1.37689		98.0501
HERBMIX 4 INF.	3	2	3	T6	6	0.141437	0.0593146		6.79761	2.17108	1.33877	24.1809	0.851021	27.9219	0.0444662	0.0868028	0.0209211	0.158751	0.669874	0.923385	1.06622	0.559608	0.210931	0.649199	0.551324	1.3249	4.12508	9.60525	1.62854	0.402334	0.156783	0.441959	0.942744	0.122733	0.06145	6.86774	0.368694	1.05326	0.245142	0.232508	0.0232993	0.823702	0.0814672	0.0447938	0.00352781	0.0557868	1.34533		98.3605
						C8:0	C10:0	C12:0	C13:0	C14:0	C15:0	C16:0	C17:0	C18:0	C20:0	C21:0	C22:0	C23:0	C24:0	C14:1	C15:1	C16:1	C17:1	C18:1 t6-8	C18:1 t9	C18:1 t10	C18:1 t11	C18:1cis 9	C18:1c11	C18:1c12	C18:1c13	C18:1c14	C20:1t	C22:1n9	C24:1	C18:2c9c12	C18:3c9c12 c15	c18:2 c9t11	C18:2 t10c12	C18:3n6	C20:2	C20:3n6	C20:4n6	C20:5n3	C22:2	C22:5n3	C22:6n3		FAME
		Non-infected	Control			0.104598	0.0671453	1.02358	8.7758	1.62547	1.4131	22.6967	0.964528	26.656	0.0420821	0.121922	0.138658	0.123036	0.518564	0.601393	1.01802	0.611163	0.22121	0.489812	0.470019	0.848392	2.82869	11.2414	1.24477	0.231034	0.188698	0.367621	0.847001	0.193725	0.20286	8.21473	0.439969	1.0108	0.233846	0.161459	0.0586815	1.25973	0.0604151	0.161911	0.0640998	0.41708	1.70942		99.4863
			H3			0.140209	0.081594	1.17516	9.70099	1.7927	1.53891	23.506	1.06239	27.3954	0.0649978	0.11639	0.0849688	0.168011	0.691439	0.703429	1.20295	0.414436	0.195158	0.506293	0.468751	1.0096	4.02396	8.81664	1.32174	0.303085	0.177725	0.392823	0.827336	0.119759	0.119789	6.6201	0.453954	0.823965	0.20792	0.175993	0.0397428	1.0783	0.0541791	0.122115	0.0517524	0.205674	1.91804		99.7293
			H4			0.109964	0.0600488	0.904528	8.7837	1.68259	1.49748	23.2592	1.0753	28.8317	0.044839	0.0825227	0.112238	0.115986	0.611555	0.663852	1.1021	0.437631	0.179577	0.511664	0.470635	0.918873	4.08926	8.85414	1.41452	0.360272	0.203701	0.42239	0.768352	0.196227	0.110623	7.09807	0.221271	1.03272	0.218706	0.162833	0.0458273	0.851503	0.0659975	0.104521	0.065378	0.228135	1.94656		99.8369
		Infected	Control			0.0798316	0.0441084	1.05654	7.78414	1.75829	1.45259	21.1884	0.873985	32.5237	0.0434077	0.0963241	0.11018	0.142314	0.589361	0.704959	1.10608	0.467017	0.223443	0.465605	0.623389	1.33667	3.20321	8.53153	1.3258	0.292682	0.161184	0.446673	0.861008	0.169321	0.118381	6.84765	0.480083	0.802159	0.239668	0.134963	0.0598267	0.880094	0.0625947	0.0972092	0.046937	0.203211	2.0465		99.7382
			H3			0.118026	0.0609707	1.04782	7.94992	1.9004	1.42865	21.2088	0.886926	31.6586	0.0752034	0.113695	0.155453	0.150994	0.646462	0.753522	1.13682	0.425553	0.210008	0.452263	0.530532	1.38079	3.90159	8.31485	1.55759	0.372222	0.191274	0.46145	0.783922	0.0939926	0.115789	6.70606	0.143066	1.0475	0.250379	0.12388	0.0500305	1.00862	0.0437268	0.105214	0.0501266	0.294004	1.83017		99.6182
			H4			0.100681	0.0445132	0.833033	7.44477	1.88501	1.36983	20.7544	0.944576	33.6094	0.0511176	0.0979266	0.0478694	0.138978	0.598799	0.683633	1.16212	0.372312	0.273692	0.561927	0.678005	1.71999	3.68181	8.04553	1.43442	0.345661	0.13915	0.463245	0.808338	0.108175	0.0896129	6.15806	0.143083	0.917171	0.216699	0.158729	0.0529467	1.03177	0.0483528	0.157032	0.0314126	0.330032	2.00022		99.2951
			SEM			0.00608943	0.00372834	0.0315331	0.19695	0.0398474	0.0274246	0.182094	0.016089	0.402523	0.00314528	0.00620004	0.00882227	0.00499455	0.0140357	0.0193054	0.0242731	0.0172532	0.00984134	0.0132262	0.0229097	0.0759838	0.0857412	0.234676	0.0212423	0.00910977	0.00629445	0.00907291	0.0118402	0.0148925	0.00941419	0.17274	0.0373153	0.0439725	0.00612899	0.00585667	0.0059399	0.0383769	0.00270172	0.0093277	0.00342472	0.0256511	0.0437719	#DIV/0!	0.0627606
[truncated: 17 more columns]

## Sheet: Sheet2
														not included in the manuscript
			Non-infected			Infected				P value					Non-infected			Infected				P value						Saturated						C8_0
		Fatty acids, g/100g FA	Control	H3	H4	Control	H3	H4	SEM	Infection	Group	IxG		Fatty acids, g/100g FA	Control	H3	H4	Control	H3	H4	SEM	Infection	Group	IxG				C8:0			C2			C10_0
		Saturated												C8:0	0.104598	0.140209	0.109964	0.0798316	0.118026	0.100681	0.00608943	0.1437	0.0439	0.8312				C10:0			C3			C12_0
		C12:0	1.02358	1.17516	0.904528	1.05654	1.04782	0.833033	0.0315331	0.4198	0.0201	0.5663		C10:0	0.0671453	0.081594	0.0600488	0.0441084	0.0609707	0.0445132	0.00372834	0.0114	0.1317	0.9796				C12:0			C4			C13_0
		C14:0	1.62547	1.7927	1.68259	1.75829	1.9004	1.88501	0.0398474	0.0583	0.091	0.8955		C13:0	8.7758	9.70099	8.7837	7.78414	7.94992	7.44477	0.19695	<0.01	0.3709	0.5037				C13:0			C5			C14_0
		C16:0	22.6967	23.506	23.2592	21.1884	21.2088	20.7544	0.182094	<0.01	0.5013	0.3602		C15:0	1.4131	1.53891	1.49748	1.45259	1.42865	1.36983	0.0274246	0.1463	0.6919	0.1115				C14:0			C6			C15_0
		C18:0	26.656	27.3954	28.8317	32.5237	31.6586	33.6094	0.402523	<0.01	0.0477	0.7538		C17:0	0.964528	1.06239	1.0753	0.873985	0.886926	0.944576	0.016089	<0.01	0.0151	0.3468				C15:0			C7			C16_0
		Monounsaturated																										C16:0			C8	abc bc a ab bc c		C17_0
		C14:1	0.601393	0.703429	0.663852	0.704959	0.753522	0.683633	0.0193054	0.1154	0.1067	0.2304																C17:0			C9	ab b a a ab ab		C18_0
		C16:1	0.611163	0.414436	0.437631	0.467017	0.425553	0.372312	0.0172532	0.0416	<0.01	0.1299		C20:0	0.0420821	0.0649978	0.044839	0.0434077	0.0752034	0.0511176	0.00314528	0.3592	<0.01	0.8645				C18:0			C10	c ab bc bc ab a		C20_0
		C18:1 t6-8	0.489812	0.506293	0.511664	0.465605	0.452263	0.561927	0.0132262	0.6405	0.0235	0.4153		C21:0	0.121922	0.11639	0.0825227	0.0963241	0.113695	0.0979266	0.00620004	0.7253	0.4099	0.5812				C20:0			C11			C21_0
		C18:1 t9	0.470019	0.468751	0.470635	0.623389	0.530532	0.678005	0.0229097	<0.01	0.2004	0.5093		C22:0	0.138658	0.0849688	0.112238	0.11018	0.155453	0.0478694	0.00882227	0.6479	0.1242	0.0165				C21:0			C12			C22_0
		C18:1 t10	0.848392	1.0096	0.918873	1.33667	1.38079	1.71999	0.0759838	<0.01	0.0381	0.7214		C23:0	0.123036	0.168011	0.115986	0.142314	0.150994	0.138978	0.00499455	0.3768	0.0341	0.249				C22:0			C13			C23_0
		C18:1 t11	2.82869	4.02396	4.08926	3.20321	3.90159	3.68181	0.0857412	0.7027	<0.01	0.0449		C24:0	0.518564	0.691439	0.611555	0.589361	0.646462	0.598799	0.0140357	0.8809	<0.01	0.1209				C23:0			C14			C24_0
		C18:1cis 9	11.2414	8.81664	8.85414	8.53153	8.31485	8.04553	0.234676	<0.01	<0.01	0.048																C24:0			C15	b ab a ab a ab		C14_1
		C18:1c11	1.24477	1.32174	1.41452	1.3258	1.55759	1.43442	0.0212423	0.0064	<0.01	0.1738		C15:1	1.01802	1.20295	1.1021	1.10608	1.13682	1.16212	0.0242731	0.5332	0.1739	0.4446				Monounsaturated						C15_1
		C18:1c12	0.231034	0.303085	0.360272	0.292682	0.372222	0.345661	0.00910977	0.0137	<0.01	0.1827		C17:1	0.22121	0.195158	0.179577	0.223443	0.210008	0.273692	0.00984134	0.0589	0.6094	0.0846				C14:1			C16			C16_1
		Polyunsaturated												C18:1c13	0.188698	0.177725	0.203701	0.161184	0.191274	0.13915	0.00629445	0.0272	0.7375	0.097				C15:1			C17			C17_1
		C18:2c9c12	8.21473	6.6201	7.09807	6.84765	6.70606	6.15806	0.17274	0.0317	0.0249	0.2061		C18:1c14	0.367621	0.392823	0.42239	0.446673	0.46145	0.463245	0.00907291	<0.01	0.1923	0.5152				C16:1			C18	a ab b b b b		C18_1t68
		C18:3c9c12 c15 (ALA)d	0.439969	0.453954	0.221271	0.480083	0.143066	0.143083	0.0373153	0.0432	<0.01	0.0821		C20:1t	0.847001	0.827336	0.768352	0.861008	0.783922	0.808338	0.0118402	0.909	0.0432	0.2085				C17:1			C19			C18_1t9
		c18:2 c9t11 (RA/CLA)e	1.0108	0.823965	1.03272	0.802159	1.0475	0.917171	0.0439725	0.4955	0.1551	0.1114		C22:1n9	0.193725	0.119759	0.196227	0.169321	0.0939926	0.108175	0.0148925	0.1973	0.0564	0.6412				C18:1 t6-8			C20			C18_1t10
		C18:2 t10c12 (CLA)e	0.233846	0.20792	0.218706	0.239668	0.250379	0.216699	0.00612899	0.2004	0.588	0.4424		C24:1	0.20286	0.119789	0.110623	0.118381	0.115789	0.0896129	0.00941419	0.065	0.0111	0.0827				C18:1 t9			C21			C18_1t11
		C18:3n6	0.161459	0.175993	0.162833	0.134963	0.12388	0.158729	0.00585667	0.019	0.7594	0.4329																C18:1 t10			C22	b b b b a a		C18_1cis9
		C20:2	0.0586815	0.0397428	0.0458273	0.0598267	0.0500305	0.0529467	0.0059399	0.6324	0.5658	0.9413		∑ other FAs	15.3086	16.6854	15.4766	14.3023	14.5796	13.8834	0.373108							C18:1 t11			C23	b ab a a ab ab		C18_1c11
		C20:3n6	1.25973	1.0783	0.851503	0.880094	1.00862	1.03177	0.0383769	0.2071	0.4701	0.009																C18:1cis 9			C24	a b b b b b		C18_1c12
		C20:4n6	0.0604151	0.0541791	0.0659975	0.0625947	0.0437268	0.0483528	0.00270172	0.1272	0.1535	0.2294																C18:1c11			C25			C18_1c13
		C20:5n3 (EPA)f	0.161911	0.122115	0.104521	0.0972092	0.105214	0.157032	0.0093277	0.6288	0.7491	0.0447																C18:1c12			C26			C18_1c14
		C22:2	0.0640998	0.0517524	0.065378	0.046937	0.0501266	0.0314126	0.00342472	0.0165	0.618	0.2751																C18:1c13			C27			C20_1t
		C22:5n3 (DPA)g	0.41708	0.205674	0.228135	0.203211	0.294004	0.330032	0.0256511	0.882	0.5868	0.0096					8.2112	6.6395	7.0543	6.838	6.6567	6.1828						C18:1c14			C28			C22_1n9
		C22:6n3 (DHA)h	1.70942	1.91804	1.94656	2.0465	1.83017	2.00022	0.0437719	0.247	0.4188	0.0384																C20:1t			C29			C24_1
		∑ other FAs	15.3086	16.6854	15.4766	14.3023	14.5796	13.8834	0.373108																			C22:1n9			C30			C18_2c9c12
																												C24:1			C31	a b b b b b		C18_3c9c12c15
		SFAi	63.6692	67.4266	67.156	67.8388	67.0379	67.516	0.346678	0.0192	0.0533	0.0086																Polyunsaturated						c18_2c9t11
		UFAj	35.8041	32.3028	32.6809	31.8994	32.5803	31.779	0.335394	0.0088	0.048	0.0239																C18:2c9c12			C32	a a ab ab b ab		C18_2t10c12
		MUFAk	21.5401	20.5724	20.686	20.0109	20.927	20.548	0.21823	0.2622	0.9962	0.2777																C18:3c9c12 c15			C33			C18_3n6
		PUFAl	13.7348	11.7303	11.9949	11.8885	11.6533	11.2311	0.206902	0.0242	0.0121	0.1942																c18:2 c9t11			C34			C20_2
		n-6	9.97201	8.27954	8.59805	8.26492	8.26618	7.75956	0.186909	0.0198	0.0362	0.1555																C18:2 t10c12			C35			C20_3n6
		n-3	2.63433	2.68961	2.47975	2.81919	2.40525	2.63037	0.0480068	0.7587	0.0981	0.2393																C18:3n6			C36	a a ab ab b b		C20_4n6
		n6/n3	3.82472	2.8961	3.57646	3.04017	3.58221	3.10115	0.0998027	0.2633	0.688	0.0213																C20:2			C37			C20_5n3
		MCFAm	37.8896	40.2563	38.5011	35.7845	35.8172	34.2498	0.318086	<0.01	0.0822	0.0392																C20:3n6			C38			C22_2
		LCFAn	61.5967	59.473	61.3358	63.9537	63.8009	65.0453	0.315514	<0.01	0.1141	0.1143																C20:4n6			C39			C22_5n3
																												C20:5n3			C40	a b ab ab b ab		C22_6n3
																												C22:2			C41
																												C22:5n3			C42
																												C22:6n3			C43			SFA
																															C44	b ab a ab a ab		UFA
																												SFA			C45	a ab b ab b ab		MUFA
																												UFA			C46	a b b ab b ab		PUFA
																												MUFA			C47	a a ab ab b b		n6
																												PUFA			C48	a ab ab ab b ab		n3
																												n-6			C49			n6_n3
																												n-3			C50			n6PUFA
																												n6/n3			C51	a ab bc abc c abc		n3PUFA
																												n6PUFA			C52			PUFA_SFA
																												n3PUFA			C53	a ab b ab b ab		LNA_LA
																												PUFA/SFA			C54			TotalC18_1
																												LNA/LA			C55	a b ab ab b ab		TotaltransC18_1
																												Total C18:1			C56	b ab ab ab a a		TotalcisC18_1
																												Total trans C18:1			C57	a b b b b b		MCFA
																												Total cis C18:1			C58	abc bc a ab abc c		LCFA
																												MCFA			C59	abc ab c bc abc a
																												LCFA			C60	a ab b b b ab
																												D9(16:1/16)			C61	c ab ab b a ab
																												D9(18:1/18)			C62	a b b ab b ab
																												D9(MUFA/SFA)			C63	b a ab ab a ab
																												D5. n-6 (20:4n6/20:3n6)			C64
																												D5, D6, n6 (20:4n6/18:3n6)			C65
																												D4,n3 (22:6n3/22:5n3)			C66
																												Thrombogenic index			C67	b b a ab ab b
																												Atherogenicity index

## Sheet: results table
		SAS
		Fatty acids, g/100g FA	Non-infected			Infected			SEM	P value
			Control	H3	H4	Control	H3	H4		Infection	Group	IxG
		Saturated
		C8:0	0.1051	0.1404	0.1087	0.07951	0.1175	0.1009	0.01	0.14	0.04	0.83
		C10:0	0.06665	0.08126	0.06231	0.04506	0.06181	0.04409	0.004	0.01	0.13	0.98
		C12:0	1.0294	1.1762	0.8888	1.0525	1.0451	0.838	0.03	0.42	0.02	0.57
		C13:0	8.6594	9.7232	8.9098	7.8222	7.8935	7.473	0.2	<0.01	0.37	0.5
		C14:0	1.5857	1.7947	1.7399	1.766	1.8953	1.8876	0.04	0.06	0.09	0.9
		C15:0	1.3922	1.5389	1.5301	1.4572	1.4165	1.3432	0.03	0.15	0.69	0.11
		C16:0	22.7283	23.5466	23.1062	21.1595	21.1054	20.8062	0.18	<0.01	0.5	0.36
		C17:0	0.9603	1.0642	1.0893	0.8792	0.8943	0.9409	0.02	<0.01	0.02	0.35
		C18:0	27.072	27.2165	28.6347	32.5281	32.1139	33.3817	0.4	<0.01	0.05	0.75
		Monounsaturated
		C14:1	0.5777	0.7097	0.6849	0.7068	0.7374	0.6917	0.02	0.12	0.11	0.23
		C15:1	1.0376	1.2011	1.0761	1.1028	1.1416	1.1597	0.02	0.53	0.17	0.44
		C16:1	0.6072	0.4184	0.4337	0.4658	0.42	0.3773	0.02	0.04	<0.01	0.13
		C17:1	0.2272	0.1936	0.1721	0.2225	0.2119	0.2728	0.01	0.06	0.61	0.08
		C18:1 t6-8	0.4749	0.5067	0.5338	0.4686	0.4511	0.5625	0.01	0.64	0.02	0.42
		C18:1 t9	0.4545	0.4637	0.513	0.6303	0.5433	0.6716	0.02	<0.01	0.2	0.51
		C18:1 t10	0.7632	0.9968	1.0852	1.3624	1.4135	1.7036	0.08	<0.01	0.04	0.72
		C18:1 t11	2.7953	4.0369	4.1087	3.2036	3.8687	3.6983	0.09	0.7	<0.01	0.04
		C18:1cis 9	11.2303	8.8402	8.8115	8.5213	8.255	8.0755	0.23	<0.01	<0.01	0.05
		C18:1c11	1.2384	1.326	1.4136	1.3249	1.5467	1.4399	0.02	0.01	<0.01	0.17
		C18:1c12	0.2345	0.3042	0.3519	0.2913	0.3693	0.3471	0.01	0.01	<0.01	0.18
		C18:1c13	0.184	0.1797	0.206	0.1612	0.1862	0.1417	0.01	0.03	0.74	0.1
		C18:1c14	0.3677	0.3906	0.4258	0.4476	0.4672	0.4604	0.01	<0.01	0.19	0.52
		Polyunsaturated
		C18:2c9c12	8.2112	6.6395	7.0543	6.838	6.6567	6.1828	0.17	0.03	0.02	0.21
		C18:3c9c12 c15 (ALA)d	0.4982	0.4463	0.1495	0.4713	0.1626	0.1333	0.04	0.04	<0.01	0.08
		c18:2 c9t11 (RA/CLA)e	0.9367	0.8433	1.0997	0.8081	0.9982	0.9418	0.04	0.5	0.16	0.11
		C18:2 t10c12 (CLA)e	0.2287	0.2093	0.2211	0.2401	0.2469	0.2185	0.01	0.2	0.59	0.44
		C18:3n6	0.1654	0.1743	0.1633	0.1353	0.1283	0.1573	0.01	0.02	0.76	0.43
		C20:2	0.05911	0.03957	0.04511	0.05976	0.04961	0.05301	0.01	0.63	0.57	0.94
		C20:3n6	1.2378	1.0863	0.8654	0.8806	0.9875	1.042	0.04	0.21	0.47	0.01
		C20:4n6	0.05966	0.05389	0.06724	0.06274	0.04364	0.0484	0.003	0.13	0.15	0.23
		C20:5n3 (EPA)f	0.1621	0.1215	0.1053	0.09742	0.1067	0.1563	0.01	0.63	0.75	0.04
		C22:2	0.0647	0.05181	0.06438	0.04679	0.05004	0.03149	0.003	0.02	0.62	0.28
		C22:5n3 (DPA)g	0.4179	0.2052	0.2277	0.203	0.2945	0.3298	0.03	0.88	0.59	0.01
		C22:6n3 (DHA)h	1.6829	1.9142	1.9981	2.0545	1.8401	1.9953	0.04	0.25	0.42	0.04
		SFAi	63.9086	67.3442	66.9917	67.8304	67.4057	67.4112	0.35	0.02	0.05	0.01
		UFAj	35.5662	32.3847	32.8436	31.9076	32.2146	31.8833	0.34	0.01	0.05	0.02
		MUFAk	21.3869	20.6194	20.8065	20.0195	20.7073	20.6078	0.22	0.26	1	0.28
		PUFAl	13.6854	11.7638	11.9872	11.8814	11.5311	11.2737	0.21	0.02	0.01	0.19
		n-6	9.9554	8.309	8.5491	8.2527	8.1742	7.797	0.19	0.02	0.04	0.16
		n-3	2.6726	2.665	2.4629	2.8189	2.4541	2.6158	0.05	0.76	0.1	0.24
		n6/n3	3.7706	2.952	3.5626	3.0327	3.4718	3.1405	0.1	0.26	0.69	0.02
		MCFAm	37.7405	40.3294	38.5489	35.7781	35.5269	34.3428	0.32	<0.01	0.08	0.04
		LCFAn	61.7489	59.3986	61.2865	63.9601	64.0967	64.9506	0.32	<0.01	0.11	0.11
