# Supplementary material for: Ruminal fermentation, microbial population and lipid metabolism in gastrointestinal nematode-infected lambs fed a diet supplemented with herbal mixtures
Source: PLoS One. 2020 Apr 16;15(4):e0231516. doi: 10.1371/journal.pone.0231516 (PMC7161954; doi:10.1371/journal.pone.0231516)
Supplement: S1 File — (ZIP) [file pone.0231516.s001.zip › All results in vitro in vivo (unless FA) Slowajia.xlsx]

## Sheet: In vitro
											mM	mL	mL	mM	mM/mL	mM/g	mM/L	%	%	%	%	%	%	%	%				without outliers								mM	%	mL	mM	mM/mL	mM/g	mM/L	%	%	%	%	%	%
No	Group	Trial	Infectious	Group	Treatm	Group	Treatment	Substrate	Digested	pH	NH3	TGP	CH4	CH4	CH4/TGP	CH4/DMD	VFA	C2	C3	C4Iso	C4	C5Iso	C5	C4-2E	C2:C3	IVDMD			Trial	Infectious	Group		Treatm	Group	Treatment	pH	NH3	IVDMD	TGP	CH4	CH4/TGP	CH4/DMD	VFA	C2	C3	C4Iso	C4	C5Iso	C5
1	1	1	1	1	NonInf	Control	control	0.35312	0.199206	6.2	3.43715						54.5232	61.75	21.63	0.24	14.29	0.62	1.36	0.12	2.85459	49.7013			1	1	1	1	NonInf	Control	control	6.2	3.43715	49.7013					54.5232	61.75	21.63	0.24	14.29	0.62	1.36
2	1	1	1	1	NonInf	Control	control	0.35312	0.182329	6.14	5.32421						60.162	61.78	22.04	0.21	13.86	0.63	1.35	0.14	2.80349	45.5107			1	1	1	1	NonInf	Control	control	6.14	5.32421	45.5107					60.162	61.78	22.04	0.21	13.86	0.63	1.35
3	1	1	1	1	NonInf	Control	control	0.35312	0.194641	6.23	2.60594	51.6667	1.98326	0.205861	0.00398441	1.05765	53.7444	61.92	22	0.25	13.82	0.57	1.35	0.1	2.81429	48.5945			1	1	1	1	NonInf	Control	control	6.23	2.60594	48.5945	51.6667	0.205861	0.00398441	1.05765	53.7444	61.92	22	0.25	13.82	0.57	1.35
4	1	1	1	1	NonInf	Control	control	0.35312	0.224055	6.29	4.38068	51.6667	0.413387	0.0429093	0.000830503	0.191512	51.5496	61.44	23.39	0.15	12.97	0.64	1.31	0.1	2.62633	55.9502			1	1	1	1	NonInf	Control	control	6.29	4.38068	55.9502	51.6667	0.0429093	0.000830503	0.191512	51.5496	61.44	23.39	0.15	12.97	0.64	1.31
5	1	1	1	1	NonInf	Control	control	0.35312	0.22458		6.04309	46.6667	2.13079	0.221175	0.00473946	0.984838	52.0044	61.27	24.25		12.49	0.58	1.33	0.08	2.52626	56.1057			1	1	1	1	NonInf	Control	control		6.04309	56.1057	46.6667	0.221175	0.00473946	0.984838	52.0044	61.27	24.25		12.49	0.58	1.33
6	1	1	1	1	NonInf	Control	control	0.35312	0.238856	6.32	5.25681	46.6667	4.43562	0.460415	0.00986603	1.92758	52.3008	61.59	24.22		12.26	0.57	1.29	0.07	2.54277	59.646			1	1	1	1	NonInf	Control	control	6.32	5.25681	59.646	46.6667	0.460415	0.00986603	1.92758	52.3008	61.59	24.22		12.26	0.57	1.29
7	1	1	1	1	NonInf	Control	control	0.35312	0.250357	6.29	5.81844	46.6667	5.67324	0.588879	0.0126188	2.35216	52.3188	62.12	23.31	0.14	12.43	0.61	1.31	0.08	2.66444	62.5178			1	1	1	1	NonInf	Control	control	6.29	5.81844	62.5178	46.6667	0.588879	0.0126188	2.35216	52.3188	62.12	23.31	0.14	12.43	0.61	1.31
8	1	1	1	1	NonInf	Control	control	0.35312	0.232529	6.22	2.42622	46.6667	2.59852	0.269725	0.00577983	1.15996	49.5228	60.99	24.43	0.16	12.35	0.63	1.35	0.09	2.49593	58.041			1	1	1	1	NonInf	Control	control	6.22	2.42622	58.041	46.6667	0.269725	0.00577983	1.15996	49.5228	60.99	24.43	0.16	12.35	0.63	1.35
9	1	1	1	1	NonInf	Control	control	0.35312	0.228497	6.26	9.14325	41.6667	1.55972	0.161898	0.00388555	0.708535	56.454	61.01	25.01		12.01	0.59	1.21	0.06	2.43982	56.9964			1	1	1	1	NonInf	Control	control	6.26	9.14325	56.9964	41.6667	0.161898	0.00388555	0.708535	56.454	61.01	25.01		12.01	0.59	1.21
10	1	1	1	1	NonInf	Control	control	0.35312	0.204033		2.71826	46.6667	0.720335	0.0747704	0.00160222	0.366463	58.2492	61.23	22.17	0.17	14.37	0.58	1.33	0.14	2.76201	50.9276			1	1	1	1	NonInf	Control	control		2.71826	50.9276	46.6667	0.0747704	0.00160222	0.366463	58.2492	61.23	22.17	0.17	14.37	0.58	1.33
11	4	1	2	1	Inf	Control	coni control	0.35312	0.194085	6.06		51.6667	0.392156	0.0407055	0.000787849	0.209731	53.4816	62.79	20.16	0.27	13.33	0.85	1.96	0.63	3.11396	48.402			1	2	1	2	Inf	Control	coni control	6.06		48.402	51.6667	0.0407055	0.000787849	0.209731	53.4816	62.79	20.16	0.27	13.33	0.85	1.96
12	4	1	2	1	Inf	Control	coni control	0.35312	0.21362	6.01	5.81844	51.6667	1.10278	0.114468	0.00221551	0.53585	57.8304	64.06	18.86	0.24	13.69	0.79	1.8	0.57	3.39604	53.309			1	2	1	2	Inf	Control	coni control	6.01	5.81844	53.309	51.6667	0.114468	0.00221551	0.53585	57.8304	64.06	18.86	0.24	13.69	0.79	1.8
13	4	1	2	1	Inf	Control	coni control	0.35312	0.182194	6.09	5.30174	56.6667	2.52037	0.261613	0.00461669	1.4359	62.3928	62.8	18.63	0.36	14.84	0.91	1.87	0.6	3.37154	45.447			1	2	1	2	Inf	Control	coni control	6.09	5.30174	45.447	56.6667	0.261613	0.00461669	1.4359	62.3928	62.8	18.63	0.36	14.84	0.91	1.87
14	4	1	2	1	Inf	Control	coni control	0.35312	0.196106	6.07		56.6667	2.14908	0.223073	0.00393659	1.13752	58.4088	62.99	18.74	0.24	14.5	0.94	1.94	0.65	3.36052	48.9279			1	2	1	2	Inf	Control	coni control	6.07		48.9279	56.6667	0.223073	0.00393659	1.13752	58.4088	62.99	18.74	0.24	14.5	0.94	1.94
15	4	1	2	1	Inf	Control	coni control	0.35312	0.206196	6.14	6.7395	54.6667	1.74539	0.18117	0.00331409	0.878631	56.8092	63.45	19.34	0.19	13.65	0.91	1.86	0.6	3.28091	51.4338			1	2	1	2	Inf	Control	coni control	6.14	6.7395	51.4338	54.6667	0.18117	0.00331409	0.878631	56.8092	63.45	19.34	0.19	13.65	0.91	1.86
16	4	1	2	1	Inf	Control	coni control	0.35312	0.206944	6.14	3.68426						57.846	63.45	18.96	0.28	13.93	0.87	1.9	0.62	3.34617	51.6657			1	2	1	2	Inf	Control	coni control	6.14	3.68426	51.6657					57.846	63.45	18.96	0.28	13.93	0.87	1.9
17	4	1	2	1	Inf	Control	coni control	0.35312	0.193441	6.12	8.0874	56.6667	3.81085	0.395564	0.00698054	2.04488	58.092	63.16	18.89	0.32	14.15	0.96	1.97	0.57	3.34434	48.2949			1	2	1	2	Inf	Control	coni control	6.12	8.0874	48.2949	56.6667	0.395564	0.00698054	2.04488	58.092	63.16	18.89	0.32	14.15	0.96	1.97
18	4	1	2	1	Inf	Control	coni control	0.35312	0.185154	6.13	6.38006	58.6667	6.08142	0.631248	0.0107599	3.40932	59.8956	63.89	18.27	0.27	14.22	0.96	1.82	0.58	3.49687	46.236			1	2	1	2	Inf	Control	coni control	6.13	6.38006	46.236	58.6667	0.631248	0.0107599	3.40932	59.8956	63.89	18.27	0.27	14.22	0.96	1.82
19	4	1	2	1	Inf	Control	coni control	0.35312	0.205126	6.21	7.93015	56.6667	8.00071	0.83047	0.0146553	4.04858	56.6916	61.65	21.23	0.19	14.74	0.62	1.43	0.15	2.90427	51.0993			1	2	1	2	Inf	Control	coni control	6.21	7.93015	51.0993	56.6667	0.83047	0.0146553	4.04858	56.6916	61.65	21.23	0.19	14.74	0.62	1.43
20	4	1	2	1	Inf	Control	coni control	0.35312	0.204256	6.18		56.6667	8.93022	0.926952	0.016358	4.53818	57.4068	64.11	18.34	0.29	13.91	0.96	1.79	0.61	3.49453	51.0059			1	2	1	2	Inf	Control	coni control	6.18		51.0059	56.6667	0.926952	0.016358	4.53818	57.4068	64.11	18.34	0.29	13.91	0.96	1.79
21	2	1	1	2	NonInf	H III	con herb3	0.3592	0.247955	6.27	5.16695	46.6667	0.907671	0.0942157	0.00201891	0.379971	52.2372	60.17	25.11		12.56	0.66	1.4	0.09	2.3963	65.2247			1	1	2	3	NonInf	H III	con herb3	6.27	5.16695	65.2247	46.6667	0.0942157	0.00201891	0.379971	52.2372	60.17	25.11		12.56	0.66	1.4
22	2	1	1	2	NonInf	H III	con herb3	0.3592	0.246523	6.32	8.24466	46.6667	0.884707	0.0918321	0.00196783	0.372509	53.2932	61.17	24.34		12.39	0.63	1.39	0.08	2.51267	64.8023			1	1	2	3	NonInf	H III	con herb3	6.32	8.24466	64.8023	46.6667	0.0918321	0.00196783	0.372509	53.2932	61.17	24.34		12.39	0.63	1.39
23	2	1	1	2	NonInf	H III	con herb3	0.3592	0.22691	6.05	9.70488	56.6667	4.14733	0.43049	0.00759688	1.89719	65.0028	62.16	21.2		14.61	0.58	1.32	0.13	2.93267	59.743			1	1	2	3	NonInf	H III	con herb3	6.05	9.70488	59.743	56.6667	0.43049	0.00759688	1.89719	65.0028	62.16	21.2		14.61	0.58	1.32
24	2	1	1	2	NonInf	H III	con herb3	0.3592	0.216782	6.19	9.0534	61.6667	2.74936	0.285382	0.00462782	1.31645	62.4636	61.51	20.31		15.92	0.61	1.41	0.15	3.02771	57.0506			1	1	2	3	NonInf	H III	con herb3	6.19	9.0534	57.0506	61.6667	0.285382	0.00462782	1.31645	62.4636	61.51	20.31		15.92	0.61	1.41
25	2	1	1	2	NonInf	H III	con herb3																						1	1	2	3	NonInf	H III	con herb3
26	5	1	2	2	Inf	H III	coni herb3	0.3592	0.253561		7.00908	46.6667	0.983813	0.102119	0.00218827	0.402741	56.3052	61.92	21.85	0.33	12.53	0.83	2.02	0.52	2.83343	66.6983			1	2	2	4	Inf	H III	coni herb3		7.00908	66.6983	46.6667	0.102119	0.00218827	0.402741	56.3052	61.92	21.85	0.33	12.53	0.83	2.02
27	5	1	2	2	Inf	H III	coni herb3	0.3592	0.230211	6.02	4.38068	56.6667	0.123762	0.0128465	0.000226702	0.055803	59.9076	62.83	19.67	0.26	13.82	0.86	1.91	0.65	3.1943	60.628			1	2	2	4	Inf	H III	coni herb3	6.02	4.38068	60.628	56.6667	0.0128465	0.000226702	0.055803	59.9076	62.83	19.67	0.26	13.82	0.86	1.91
28	5	1	2	2	Inf	H III	coni herb3	0.3592	0.208823	6.01	6.40252	61.6667	2.37179	0.24619	0.00399227	1.17894	62.5884	61.98	19.54	0.32	14.52	0.91	2.11	0.62	3.17192	54.8924			1	2	2	4	Inf	H III	coni herb3	6.01	6.40252	54.8924	61.6667	0.24619	0.00399227	1.17894	62.5884	61.98	19.54	0.32	14.52	0.91	2.11
29	5	1	2	2	Inf	H III	coni herb3	0.3592	0.223781	6.03	6.2902	61.6667	8.42623	0.874638	0.0141833	3.90845	61.5372	62.97	18.85	0.3	14.43	0.93	1.92	0.6	3.34078	58.8927			1	2	2	4	Inf	H III	coni herb3	6.03	6.2902	58.8927	61.6667	0.874638	0.0141833	3.90845	61.5372	62.97	18.85	0.3	14.43	0.93	1.92
30	5	1	2	2	Inf	H III	coni herb3	0.3592	0.223069	6.04	6.60471	61.6667	6.97577	0.724081	0.0117419	3.24599	62.31	62.67	18.62	0.36	14.79	0.93	2.01	0.62	3.36539	58.6918			1	2	2	4	Inf	H III	coni herb3	6.04	6.60471	58.6918	61.6667	0.724081	0.0117419	3.24599	62.31	62.67	18.62	0.36	14.79	0.93	2.01
31	3	1	1	3	NonInf	H IV	con herb4	0.358	0.22885	6.08	7.99754	66.6667	11.1376	1.15607	0.0173411	5.05165	60.1704	61.33	20.95	0.18	15.43	0.63	1.36	0.11	2.92718	60.2316			1	1	3	5	NonInf	H IV	con herb4	6.08	7.99754	60.2316	66.6667	1.15607	0.0173411	5.05165	60.1704	61.33	20.95	0.18	15.43	0.63	1.36
32	3	1	1	3	NonInf	H IV	con herb4	0.358		6.04	5.8409	66.6667	5.39276	0.559766	0.00839649		60.5652	61.15	21.09	0.17	15.5	0.62	1.32	0.14	2.89939				1	1	3	5	NonInf	H IV	con herb4	6.04	5.8409		66.6667	0.559766	0.00839649		60.5652	61.15	21.09	0.17	15.5	0.62	1.32
33	3	1	1	3	NonInf	H IV	con herb4	0.358	0.240019	6.18	6.20034		0.733106	0.076096		0.317041	51.0132	60.36	24.39	0.12	12.97	0.62	1.45	0.09	2.47483	63.1431			1	1	3	5	NonInf	H IV	con herb4	6.18	6.20034	63.1431		0.076096			51.0132	60.36	24.39	0.12	12.97	0.62	1.45
34	3	1	1	3	NonInf	H IV	con herb4	0.358	0.231575	6.01	6.98662	61.6667	4.71964	0.489896	0.00794427	2.11549	62.9604	61.33	21.31		15.18	0.62	1.38	0.18	2.87852	60.8647			1	1	3	5	NonInf	H IV	con herb4	6.01	6.98662	60.8647	61.6667	0.489896	0.00794427	2.11549	62.9604	61.33	21.31		15.18	0.62	1.38
35	3	1	1	3	NonInf	H IV	con herb4	0.358	0.21667	6	6.24527	61.6667	4.49496	0.466575	0.00756608	2.15339	59.5824	61.71	21.25		14.99	0.59	1.31	0.15	2.90427	57.0529			1	1	3	5	NonInf	H IV	con herb4	6	6.24527	57.0529	61.6667	0.466575	0.00756608	2.15339	59.5824	61.71	21.25		14.99	0.59	1.31
36	6	1	2	3	Inf	H IV	coni herb4	0.358	0.224053	6.13	5.54886	51.6667	1.18771	0.123283	0.00238613	0.550243	57.5556	61.92	20.99	0.25	13.42	0.78	2.03	0.61	2.95023	58.8601			1	2	3	6	Inf	H IV	coni herb4	6.13	5.54886	58.8601	51.6667	0.123283		0.550243	57.5556	61.92	20.99	0.25	13.42	0.78	2.03
37	6	1	2	3	Inf	H IV	coni herb4	0.358	0.236345	5.77	7.00908	51.6667	4.275	0.443742	0.00858856	1.87752	58.3524	63.07	20.67	0.23	12.79	0.81	1.92	0.52	3.05084	62.0744			1	2	3	6	Inf	H IV	coni herb4	5.77	7.00908	62.0744	51.6667	0.443742	0.00858856	1.87752	58.3524	63.07	20.67	0.23	12.79	0.81	1.92
38	6	1	2	3	Inf	H IV	coni herb4	0.358	0.194316	5.92	7.12141	61.6667	4.7941	0.497624	0.00806959	2.5609	63.8208	62.41	18.61	0.31	15.1	0.98	1.98	0.61	3.35263	51.1068			1	2	3	6	Inf	H IV	coni herb4	5.92	7.12141	51.1068	61.6667	0.497624	0.00806959	2.5609	63.8208	62.41	18.61	0.31	15.1	0.98	1.98
39	6	1	2	3	Inf	H IV	coni herb4	0.358	0.215219	6.06	5.97569	61.6667	7.51288	0.779832	0.0126459	3.62343	62.6712	62.42	18.86	0.31	14.89	1	1.93	0.59	3.30968	56.7234			1	2	3	6	Inf	H IV	coni herb4	6.06	5.97569	56.7234	61.6667	0.779832	0.0126459	3.62343	62.6712	62.42	18.86	0.31	14.89	1	1.93
40	6	1	2	3	Inf	H IV	coni herb4	0.358	0.219188	5.97	5.68365	56.6667	7.36772	0.764765	0.0134959	3.48908	64.8288	62.8	18.79	0.29	14.71	0.87	1.89	0.64	3.34177	57.6223			1	2	3	6	Inf	H IV	coni herb4	5.97	5.68365	57.6223	56.6667	0.764765	0.0134959	3.48908	64.8288	62.8	18.79	0.29	14.71	0.87	1.89
41	1	2	1	1	NonInf	Control	control	0.35312	0.181443	6.23	8.73888	85	0.501817	0.0520884	0.000612804	0.287078	59.5248	65.82	15.05	0.39	16.02	1.02	1.14	0.55	4.3723	45.2792			2	1	1	1	NonInf	Control	control	6.23	8.73888	45.2792	85	0.0520884	0.000612804	0.287078	59.5248	65.82	15.05	0.39	16.02	1.02	1.14
42	1	2	1	1	NonInf	Control	control	0.35312	0.219247	6.3	6.22281	75	2.3738	0.246399	0.00328532	1.12384	54.936	65.15	17.1	0.42	14.73	0.96	1.18	0.48	3.81027	54.6173			2	1	1	1	NonInf	Control	control	6.3	6.22281	54.6173	75	0.246399	0.00328532	1.12384	54.936	65.15	17.1	0.42	14.73	0.96	1.18
43	1	2	1	1	NonInf	Control	control	0.35312	0.222976	6.21	6.62718	75	5.62425	0.583794	0.00778392	2.61819	49.9464	65.66	17.16	0.31	14.34	0.87	1.17	0.49	3.82584	55.6808			2	1	1	1	NonInf	Control	control	6.21	6.62718	55.6808	75	0.583794	0.00778392	2.61819	49.9464	65.66	17.16	0.31	14.34	0.87	1.17
44	1	2	1	1	NonInf	Control	control	0.35312	0.221477	6.22	7.41345	75	8.64595	0.897445	0.0119659	4.0521	51.2688	65.44	17.48	0.33	14.11	0.86	1.26	0.53	3.74448	55.3063			2	1	1	1	NonInf	Control	control	6.22	7.41345	55.3063	75	0.897445	0.0119659	4.0521	51.2688	65.44	17.48	0.33	14.11	0.86	1.26
45	1	2	1	1	NonInf	Control	control	0.35312	0.21206	6.26	7.1888	70	2.54462	0.26413	0.00377329	1.24555	49.6476	65.28	17.42	0.32	14.3	0.87	1.28	0.53	3.74775	52.8382			2	1	1	1	NonInf	Control	control	6.26	7.1888	52.8382	70	0.26413	0.00377329	1.24555	49.6476	65.28	17.42	0.32	14.3	0.87	1.28
46	1	2	1	1	NonInf	Control	control	0.35312	0.246135		7.81782	80	9.78999	1.0162	0.0127024	4.12861	51.6936	65.37	16.16	0.24	15.38	0.94	1.32	0.6	4.04467	61.3019			2	1	1	1	NonInf	Control	control		7.81782	61.3019	80	1.0162	0.0127024	4.12861	51.6936	65.37	16.16	0.24	15.38	0.94	1.32
47	1	2	1	1	NonInf	Control	control	0.35312	0.188225	6.1	9.23311	75	6.87896	0.714032	0.00952043	3.79351	54.4344	65	17.61	0.33	14.37	0.9	1.23	0.55	3.69095	47.0441			2	1	1	1	NonInf	Control	control	6.1	9.23311	47.0441	75	0.714032	0.00952043	3.79351	54.4344	65	17.61	0.33	14.37	0.9	1.23
48	1	2	1	1	NonInf	Control	control	0.35312	0.2216	6.29		75	2.65323	0.275404	0.00367206	1.2428	51.4836	65.03	17.5	0.3	14.37	0.92	1.33	0.55	3.71703	55.3616			2	1	1	1	NonInf	Control	control	6.29		55.3616	75	0.275404	0.00367206	1.2428	51.4836	65.03	17.5	0.3	14.37	0.92	1.33
49	1	2	1	1	NonInf	Control	control	0.35312	0.201194	6.15	6.02062	85	7.9029	0.820316	0.00965078	4.07724		65.65	17.03	0.39	14.4	0.93	1.14	0.46	3.85412	50.1641			2	1	1	1	NonInf	Control	control	6.15	6.02062	50.1641	85	0.820316	0.00965078	4.07724		65.65	17.03	0.39	14.4	0.93	1.14
50	1	2	1	1	NonInf	Control	control			6.24	8.26712	70	13.0222	1.3517	0.01931		54.4824	65.15	17.73	0.31	14.2	0.85	1.25	0.5	3.67524				2	1	1	1	NonInf	Control	control	6.24	8.26712		70	1.3517	0.01931		54.4824	65.15	17.73	0.31	14.2	0.85	1.25
51	4	2	2	1	Inf	Control	coni control	0.35312	0.223858	6	6.53731	60	10.271	1.06612	0.0177687	4.76249	50.7084	57.58	25.16	0.24	11.9	0.94	3.78	0.39	2.28875	55.7782			2	2	1	2	Inf	Control	coni control	6	6.53731	55.7782	60	1.06612	0.0177687	4.76249	50.7084	57.58	25.16	0.24	11.9	0.94	3.78
52	4	2	2	1	Inf	Control	coni control	0.35312	0.2042	6.02	5.27928	55	6.03824	0.626766	0.0113958	3.06938	49.4292	56.11	26.6	0.33	11.4	1	4.18	0.37	2.10952	51.0145			2	2	1	2	Inf	Control	coni control	6.02	5.27928	51.0145	55	0.626766	0.0113958	3.06938	49.4292	56.11	26.6	0.33	11.4	1	4.18
53	4	2	2	1	Inf	Control	coni control	0.35312	0.226977	6.11	5.81844	60	4.20006	0.435964	0.00726607	1.92074	49.2636	56.52	26.37	0.31	11.39	0.94	4.11	0.35	2.14327	56.6798			2	2	1	2	Inf	Control	coni control	6.11	5.81844	56.6798	60	0.435964	0.00726607	1.92074	49.2636	56.52	26.37	0.31	11.39	0.94	4.11
54	4	2	2	1	Inf	Control	coni control	0.35312	0.239858	6.2	4.22342	55	4.70393	0.488266	0.00887756	2.03564	47.5284	55.7	26.72	0.32	11.67	1	4.23	0.37	2.08486	59.7649			2	2	1	2	Inf	Control	coni control	6.2	4.22342	59.7649	55	0.488266	0.00887756	2.03564	47.5284	55.7	26.72	0.32	11.67	1	4.23
55	4	2	2	1	Inf	Control	coni control	0.35312	0.231818	6.15	6.49239	55	0.818233	0.0849321	0.00154422	0.366374	50.5968	55.84	26.63	0.33	11.59	0.97	4.26	0.37	2.0969	57.825			2	2	1	2	Inf	Control	coni control	6.15	6.49239	57.825	55	0.0849321	0.00154422	0.366374	50.5968	55.84	26.63	0.33	11.59	0.97	4.26
56	4	2	2	1	Inf	Control	coni control	0.35312	0.243691	6.13	5.50392	55	1.37903	0.143143	0.00260259	0.587395	51.4668	55.64	26.95	0.32	11.5	1	4.2	0.38	2.06445	60.8666			2	2	1	2	Inf	Control	coni control	6.13	5.50392	60.8666	55	0.143143	0.00260259	0.587395	51.4668	55.64	26.95	0.32	11.5	1	4.2
57	4	2	2	1	Inf	Control	coni control	0.35312	0.23643	6.22	5.16695	55	3.80835	0.395304	0.00718735	1.67197	60.6648	56.06	26.82	0.35	11.47	0.92	4.02	0.35	2.09065	58.9884			2	2	1	2	Inf	Control	coni control	6.22	5.16695	58.9884	55	0.395304	0.00718735	1.67197	60.6648	56.06	26.82	0.35	11.47	0.92	4.02
58	4	2	2	1	Inf	Control	coni control	0.35312	0.228656	6.07	6.26774	60	2.59772	0.269642	0.00449403	1.17925	56.1612	56.12	25.45	0.26	12.35	0.94	4.47	0.41	2.20531	57.0735			2	2	1	2	Inf	Control	coni control	6.07	6.26774	57.0735	60	0.269642	0.00449403	1.17925	56.1612	56.12	25.45	0.26	12.35	0.94	4.47
59	4	2	2	1	Inf	Control	coni control	0.35312	0.240665	6.17	5.54885	55	3.16295	0.328312	0.00596931	1.36419	55.2348	55.85	26.81	0.42	11.54	0.97	4.08	0.32	2.08289	60.0848			2	2	1	2	Inf	Control	coni control	6.17	5.54885	60.0848	55	0.328312	0.00596931	1.36419	55.2348	55.85	26.81	0.42	11.54	0.97	4.08
60	4	2	2	1	Inf	Control	coni control	0.35312	0.239915	6.13	4.82998	55	1.57483	0.163466	0.00297211	0.68135	54.834	55.72	27.03	0.45	11.41	1	4.05	0.34	2.06153	59.8452			2	2	1	2	Inf	Control	coni control	6.13	4.82998	59.8452	55	0.163466	0.00297211	0.68135	54.834	55.72	27.03	0.45	11.41	1	4.05
61	2	2	1	2	NonInf	H III	con herb3	0.3592	0.220415	6.22	7.39099	85	8.08129	0.838833	0.00986863	3.8057	65.8248	64.71	16.61	0.42	15.25	1.09	1.35	0.57	3.89606	58.0203			2	1	2	3	NonInf	H III	con herb3	6.22	7.39099	58.0203	85	0.838833	0.00986863	3.8057	65.8248	64.71	16.61	0.42	15.25	1.09	1.35
62	2	2	1	2	NonInf	H III	con herb3	0.3592	0.239545	6.25	7.23373	80	9.08073	0.942575	0.0117822	3.93485	60.5532	64.32	17.86	0.45	14.5	0.97	1.34	0.56	3.60073	63.1008			2	1	2	3	NonInf	H III	con herb3	6.25	7.23373	63.1008	80	0.942575	0.0117822	3.93485	60.5532	64.32	17.86	0.45	14.5	0.97	1.34
63	2	2	1	2	NonInf	H III	con herb3	0.3592	0.233377	6.18	6.15541	75	10.7951	1.12053	0.0149404	4.80136	57.2376	64.87	17.55	0.4	14.41	1.01	1.25	0.52	3.69633	61.39			2	1	2	3	NonInf	H III	con herb3	6.18	6.15541	61.39	75	1.12053	0.0149404	4.80136	57.2376	64.87	17.55	0.4	14.41	1.01	1.25
64	2	2	1	2	NonInf	H III	con herb3	0.3592	0.234634	6.24	7.23373	75	8.20352	0.851521	0.0113536	3.62914	57.9996	64.88	17.75	0.39	14.26	0.95	1.26	0.53	3.65594	61.7927			2	1	2	3	NonInf	H III	con herb3	6.24	7.23373	61.7927	75	0.851521	0.0113536	3.62914	57.9996	64.88	17.75	0.39	14.26	0.95	1.26
65	2	2	1	2	NonInf	H III	con herb3	0.3592	0.240932	6.15	5.63872	75	8.20489	0.851663	0.0113555	3.53487	58.0896	63.99	18.08	0.44	14.69	0.99	1.3	0.51	3.53931	63.3182			2	1	2	3	NonInf	H III	con herb3	6.15	5.63872	63.3182	75	0.851663	0.0113555	3.53487	58.0896	63.99	18.08	0.44	14.69	0.99	1.3
66	5	2	2	2	Inf	H III	coni herb3	0.3592	0.24173	6.03	5.27928	75	1.26018	0.130806	0.00174408	0.541126	50.988	55.25	26.79	0.37	12.03	1	4.19	0.38	2.06247	63.6453			2	2	2	4	Inf	H III	coni herb3	6.03	5.27928	63.6453	75	0.130806	0.00174408	0.541126	50.988	55.25	26.79	0.37	12.03	1	4.19
67	5	2	2	2	Inf	H III	coni herb3	0.3592	0.246944	6.05	6.15541	65	2.82977	0.293729	0.0045189	1.18946	51.312	55.17	27.05	0.43	11.87	0.98	4.14	0.36	2.03968	64.9132			2	2	2	4	Inf	H III	coni herb3	6.05	6.15541	64.9132	65	0.293729	0.0045189	1.18946	51.312	55.17	27.05	0.43	11.87	0.98	4.14
68	5	2	2	2	Inf	H III	coni herb3	0.3592	0.26412	6.01	6.98662	70	8.61634	0.894372	0.0127767	3.38623	54.5328	55.19	26.68	0.46	12.08	1.01	4.19	0.39	2.06862	69.524			2	2	2	4	Inf	H III	coni herb3	6.01	6.98662	69.524	70	0.894372	0.0127767	3.38623	54.5328	55.19	26.68	0.46	12.08	1.01	4.19
69	5	2	2	2	Inf	H III	coni herb3	0.3592	0.229476	6.03	5.81843						57.468	55.38	26.47	0.49	12.07	1.12	4.09	0.37	2.09205	60.364			2	2	2	4	Inf	H III	coni herb3	6.03	5.81843	60.364					57.468	55.38	26.47	0.49	12.07	1.12	4.09
70	5	2	2	2	Inf	H III	coni herb3	0.3592	0.248144	6.05	5.8409						55.8984	55.9	26.19	0.54	11.76	1.18	4.08	0.35	2.13434	65.2287			2	2	2	4	Inf	H III	coni herb3	6.05	5.8409	65.2287					55.8984	55.9	26.19	0.54	11.76	1.18	4.08
71	3	2	1	3	NonInf	H IV	con herb4	0.358	0.238909	6.08	6.04309	70	0.124971	0.0129719	0.000185313	0.0542965	54.5556	63.77	18.26	0.43	14.65	0.95	1.38	0.56	3.49229	62.8068			2	1	3	5	NonInf	H IV	con herb4	6.08	6.04309	62.8068	70	0.0129719	0.000185313		54.5556	63.77	18.26	0.43	14.65	0.95	1.38
72	3	2	1	3	NonInf	H IV	con herb4	0.358	0.231577	6.09	6.08801	70	6.40542	0.664879	0.00949827	2.87109	55.8348	63.82	18.1	0.46	14.72	0.99	1.36	0.54	3.52505	60.9646			2	1	3	5	NonInf	H IV	con herb4	6.09	6.08801	60.9646	70	0.664879	0.00949827	2.87109	55.8348	63.82	18.1	0.46	14.72	0.99	1.36
73	3	2	1	3	NonInf	H IV	con herb4	0.358	0.236219	6.11	7.84028	70	8.24409	0.855732	0.0122247	3.62263	59.1	63.91	18.3	0.45	14.43	0.98	1.37	0.57	3.49367	62.1143			2	1	3	5	NonInf	H IV	con herb4	6.11	7.84028	62.1143	70	0.855732	0.0122247	3.62263	59.1	63.91	18.3	0.45	14.43	0.98	1.37
74	3	2	1	3	NonInf	H IV	con herb4	0.358	0.231797	6.03	4.40314	75	3.22443	0.334694	0.00446258	1.44391	55.4952	64.87	17.4	0.34	14.63	1	1.23	0.53	3.72785	61.0354			2	1	3	5	NonInf	H IV	con herb4	6.03	4.40314	61.0354	75	0.334694	0.00446258	1.44391	55.4952	64.87	17.4	0.34	14.63	1	1.23
75	3	2	1	3	NonInf	H IV	con herb4	0.358	0.230242	6.1	7.86275	70	6.18074	0.641557	0.00916511	2.78645	63.7536	64.75	17.77	0.38	14.36	0.98	1.25	0.52	3.64308	60.5709			2	1	3	5	NonInf	H IV	con herb4	6.1	7.86275	60.5709	70	0.641557	0.00916511	2.78645	63.7536	64.75	17.77	0.38	14.36	0.98	1.25
76	6	2	2	3	Inf	H IV	coni herb4	0.358	0.218495	6.15		70	8.47675	0.879882	0.0125697	4.02701	58.5288	55.19	25.85	0.29	12.9	0.98	4.33	0.46	2.1349	57.4272			2	2	3	6	Inf	H IV	coni herb4	6.15		57.4272	70	0.879882	0.0125697	4.02701	58.5288	55.19	25.85	0.29	12.9	0.98	4.33
77	6	2	2	3	Inf	H IV	coni herb4	0.358	0.231374	6.22	4.76258						60.528	57.22	24.99		11.56	1.19	4.16	0.37	2.28957	60.8957			2	2	3	6	Inf	H IV	coni herb4	6.22	4.76258	60.8957					60.528	57.22	24.99		11.56	1.19	4.16
78	6	2	2	3	Inf	H IV	coni herb4	0.358	0.22139		5.30174	65	5.81296	0.603382	0.0092828	2.72543	57.4788	55.86	26.39	0.28	12.03	0.99	4.1	0.35	2.11684	58.1736			2	2	3	6	Inf	H IV	coni herb4		5.30174	58.1736	65	0.603382	0.0092828	2.72543	57.4788	55.86	26.39	0.28	12.03	0.99	4.1
79	6	2	2	3	Inf	H IV	coni herb4	0.358	0.242372	5.96	7.72796	65	5.88644	0.611009	0.00940015	2.52096	54.2496	55.39	26.74	0.29	12.13	1.02	4.11	0.33	2.07147	63.6565			2	2	3	6	Inf	H IV	coni herb4	5.96	7.72796	63.6565	65	0.611009	0.00940015	2.52096	54.2496	55.39	26.74	0.29	12.13	1.02	4.11
80	6	2	2	3	Inf	H IV	coni herb4	0.358	0.237295	6.1	5.16695	65	5.85421	0.607664	0.00934868	2.5608	66.4212	54.81	26.52	0.37	12.48	1.03	4.39	0.4	2.06669	62.352			2	2	3	6	Inf	H IV	coni herb4	6.1	5.16695	62.352	65	0.607664	0.00934868	2.5608	66.4212	54.81	26.52	0.37	12.48	1.03	4.39
81	1	3	1	1	NonInf	Control	control	0.35312	0.212007	6.25	4.65025	72.7778	2.37578	0.246604	0.00338846	1.16319	49.3476	64.79	21.14	0.3	11.41	0.86	1.37	0.13	3.06523	52.9068			3	1	1	1	NonInf	Control	control	6.25	4.65025	52.9068	72.7778	0.246604	0.00338846	1.16319	49.3476	64.79	21.14	0.3	11.41	0.86	1.37
82	1	3	1	1	NonInf	Control	control	0.35312	0.2206	6.34	3.77412	72.7778	6.36687	0.660877	0.00908076	2.99581	50.2272	64.25	21.17	0.42	11.7	0.84	1.47	0.14	3.03578	55.0384			3	1	1	1	NonInf	Control	control	6.34	3.77412	55.0384	72.7778	0.660877	0.00908076	2.99581	50.2272	64.25	21.17	0.42	11.7	0.84	1.47
83	1	3	1	1	NonInf	Control	control	0.35312	0.224808	6.22	6.51485	72.7778	2.04607	0.21238	0.00291821	0.944721	46.3272	64.32	21.13	0.39	11.7	0.86	1.46	0.14	3.04426	56.1011			3	1	1	1	NonInf	Control	control	6.22	6.51485	56.1011	72.7778	0.21238	0.00291821	0.944721	46.3272	64.32	21.13	0.39	11.7	0.86	1.46
84	1	3	1	1	NonInf	Control	control	0.35312	0.212556		7.07648	72.7778	8.75328	0.908586	0.0124844	4.27458	51.9324	64.34	20.61	0.39	12.23	0.89	1.4	0.14	3.12186	53.0902			3	1	1	1	NonInf	Control	control		7.07648	53.0902	72.7778	0.908586	0.0124844	4.27458	51.9324	64.34	20.61	0.39	12.23	0.89	1.4
85	1	3	1	1	NonInf	Control	control	0.35312	0.188688	6.25	5.8409	72.7778	7.67241	0.796392	0.0109428	4.22068	49.4928	64.08	21	0.41	12.12	0.84	1.4	0.16	3.05173	47.0662			3	1	1	1	NonInf	Control	control	6.25	5.8409	47.0662	72.7778	0.796392	0.0109428	4.22068	49.4928	64.08	21	0.41	12.12	0.84	1.4
86	1	3	1	1	NonInf	Control	control	0.35312	0.211243	6.34	6.51485	72.7778	10.0402	1.04217	0.0143199	4.93351	52.8768	64.37	20.89	0.4	11.87	0.87	1.45	0.15	3.08159	52.7508			3	1	1	1	NonInf	Control	control	6.34	6.51485	52.7508	72.7778	1.04217	0.0143199	4.93351	52.8768	64.37	20.89	0.4	11.87	0.87	1.45
87	1	3	1	1	NonInf	Control	control	0.35312	0.227456	6.24	6.94168	72.7778	9.66663	1.00339	0.013787	4.41137	51.2988	64.27	20.95	0.36	11.95	0.87	1.45	0.14	3.06743	56.8118			3	1	1	1	NonInf	Control	control	6.24	6.94168	56.8118	72.7778	1.00339	0.013787	4.41137	51.2988	64.27	20.95	0.36	11.95	0.87	1.45
88	1	3	1	1	NonInf	Control	control	0.35312	0.221481	6.29	6.22281	77.7778	3.95999	0.411045	0.00528486	1.85589	51.2844	65.37	20.64	0.23	11.58	0.82	1.23	0.13	3.16793	55.3437			3	1	1	1	NonInf	Control	control	6.29	6.22281	55.3437	77.7778	0.411045	0.00528486	1.85589	51.2844	65.37	20.64	0.23	11.58	0.82	1.23
89	1	3	1	1	NonInf	Control	control	0.35312	0.214533	6.15	6.69457	72.7778	16.5892	1.72195	0.0236604	8.02652	50.3256	65.45	20.92	0	11.43	0.81	1.25	0.13	3.12821	53.5604			3	1	1	1	NonInf	Control	control	6.15	6.69457	53.5604	72.7778	1.72195	0.0236604	8.02652	50.3256	65.45	20.92	0	11.43	0.81	1.25
90	1	3	1	1	NonInf	Control	control	0.35312	0.229126	6.2	6.82936	72.7778	12.0677	1.25262	0.0172115	5.46693	50.8896	65.21	20.9	0.29	11.28	0.77	1.44	0.12	3.12051	57.0907			3	1	1	1	NonInf	Control	control	6.2	6.82936	57.0907	72.7778	1.25262	0.0172115	5.46693	50.8896	65.21	20.9	0.29	11.28	0.77	1.44
91	4	3	2	1	Inf	Control	coni control	0.35312	0.224866	6.05	6.80689	72.7778	7.84126	0.813918	0.0111836	3.61957	52.8816	65.92	17.96	0.26	13.66	0.75	1.35	0.11	3.67037	56.1776			3	2	1	2	Inf	Control	coni control	6.05	6.80689	56.1776	72.7778	0.813918	0.0111836	3.61957	52.8816	65.92	17.96	0.26	13.66	0.75	1.35
92	4	3	2	1	Inf	Control	coni control	0.35312	0.217722	6.15	6.31266	62.7778	11.7597	1.22065	0.0194439	5.60644	48.0516	65.44	18.32	0.38	13.57	0.79	1.36	0.14	3.57232	54.3445			3	2	1	2	Inf	Control	coni control	6.15	6.31266	54.3445	62.7778	1.22065	0.0194439	5.60644	48.0516	65.44	18.32	0.38	13.57	0.79	1.36
93	4	3	2	1	Inf	Control	coni control	0.35312	0.204963	6.11	7.54824	62.7778	4.8445	0.502856	0.00801009	2.4534	52.4748	65.73	18.59	0.33	13.09	0.77	1.35	0.13	3.53511	51.1035			3	2	1	2	Inf	Control	coni control	6.11	7.54824	51.1035	62.7778	0.502856	0.00801009	2.4534	52.4748	65.73	18.59	0.33	13.09	0.77	1.35
94	4	3	2	1	Inf	Control	coni control	0.35312	0.177596	6.13	5.45899	62.7778	11.3126	1.17424	0.0187047	6.61184	51.486	65.44	17.71	0.29	14.21	0.82	1.37	0.16	3.69447	44.3096			3	2	1	2	Inf	Control	coni control	6.13	5.45899	44.3096	62.7778	1.17424	0.0187047	6.61184	51.486	65.44	17.71	0.29	14.21	0.82	1.37
95	4	3	2	1	Inf	Control	coni control	0.35312	0.227661	6.06	7.09894	62.7778	10.4608	1.08583	0.0172963	4.76948	48.7644	65.48	18.5	0.28	13.44	0.82	1.31	0.16	3.54011	56.7631			3	2	1	2	Inf	Control	coni control	6.06	7.09894	56.7631	62.7778	1.08583	0.0172963	4.76948	48.7644	65.48	18.5	0.28	13.44	0.82	1.31
96	4	3	2	1	Inf	Control	coni control	0.35312	0.224486	6.1	7.12141	62.7778	10.8717	1.12848	0.0179757	5.02694	51.2952	65.38	18.93	0.31	13.11	0.82	1.29	0.16	3.45353	55.9959			3	2	1	2	Inf	Control	coni control	6.1	7.12141	55.9959	62.7778	1.12848	0.0179757	5.02694	51.2952	65.38	18.93	0.31	13.11	0.82	1.29
97	4	3	2	1	Inf	Control	coni control	0.35312	0.224333	6.17	6.58224	67.7778	10.8099	1.12206	0.0165549	5.00175	51.4776	65.43	18.21	0.19	13.85	0.8	1.35	0.16	3.59365	56.0071			3	2	1	2	Inf	Control	coni control	6.17	6.58224	56.0071	67.7778	1.12206	0.0165549	5.00175	51.4776	65.43	18.21	0.19	13.85	0.8	1.35
98	4	3	2	1	Inf	Control	coni control	0.35312	0.225595	6.07	6.80689	62.7778	5.30909	0.55108	0.00877827	2.44279	51.6636	65.39	18.13	0.23	13.93	0.8	1.37	0.16	3.60764	56.2853			3	2	1	2	Inf	Control	coni control	6.07	6.80689	56.2853	62.7778	0.55108	0.00877827	2.44279	51.6636	65.39	18.13	0.23	13.93	0.8	1.37
99	4	3	2	1	Inf	Control	coni control	0.35312	0.227527	6.24	5.27928	72.7778	10.2529	1.06425	0.0146233	4.67746		64.95	16.92	0.36	15.21	0.74	1.62	0.19	3.83926	56.6921			3	2	1	2	Inf	Control	coni control	6.24	5.27928	56.6921	72.7778	1.06425	0.0146233	4.67746		64.95	16.92	0.36	15.21	0.74	1.62
100	4	3	2	1	Inf	Control	coni control	0.35312	0.245921	6.19	6.04309	67.7778	15.8583	1.64609	0.0242865	6.69356	48.7704	65.29	18.46	0.24	13.76	0.72	1.34	0.17	3.53638	61.3832			3	2	1	2	Inf	Control	coni control	6.19	6.04309	61.3832	67.7778	1.64609	0.0242865	6.69356	48.7704	65.29	18.46	0.24	13.76	0.72	1.34
101	2	3	1	2	NonInf	H III	con herb3	0.3592	0.258736	6.24	6.55978	72.7778	11.9467	1.24006	0.017039	4.79275	51.1476	63.38	21.45	0.32	12.22	0.95	1.52	0.17	2.95504	68.0442			3	1	2	3	NonInf	H III	con herb3	6.24	6.55978	68.0442	72.7778	1.24006	0.017039	4.79275	51.1476	63.38	21.45	0.32	12.22	0.95	1.52
102	2	3	1	2	NonInf	H III	con herb3	0.3592	0.253973	6.27	7.12141	67.7778	10.7854	1.11951	0.0165174	4.408	51.972	63.4	21.73	0.29	11.91	0.94	1.55	0.18	2.91734	66.8378			3	1	2	3	NonInf	H III	con herb3	6.27	7.12141	66.8378	67.7778	1.11951	0.0165174	4.408	51.972	63.4	21.73	0.29	11.91	0.94	1.55
103	2	3	1	2	NonInf	H III	con herb3	0.3592	0.244338	6.2	6.58225	72.7778	10.7422	1.11503	0.0153211	4.56348	51.9192	63.21	21.4	0.31	12.29	0.95	1.67	0.17	2.95313	64.2574			3	1	2	3	NonInf	H III	con herb3	6.2	6.58225	64.2574	72.7778	1.11503	0.0153211	4.56348	51.9192	63.21	21.4	0.31	12.29	0.95	1.67
104	2	3	1	2	NonInf	H III	con herb3	0.3592	0.244505	6.15	8.62656	72.7778	9.71848	1.00877	0.013861	4.12578	54.6732	63.28	20.84	0.37	12.72	0.96	1.63	0.19	3.03325	64.3915			3	1	2	3	NonInf	H III	con herb3	6.15	8.62656	64.3915	72.7778	1.00877	0.013861	4.12578	54.6732	63.28	20.84	0.37	12.72	0.96	1.63
105	2	3	1	2	NonInf	H III	con herb3	0.3592		6.19	7.86275	72.7778	13.9901	1.45216	0.0199534		53.5368	63.09	21.65	0.43	12.09	0.91	1.64	0.18	2.91377				3	1	2	3	NonInf	H III	con herb3	6.19	7.86275		72.7778	1.45216	0.0199534		53.5368	63.09	21.65	0.43	12.09	0.91	1.64
106	5	3	2	2	Inf	H III	coni herb3	0.3592	0.247618	6.04	5.16695	72.7778	5.27404	0.547442	0.0075221	2.21083	54.3216	64.54	19.37	0.32	13.47	0.8	1.36	0.15	3.33234	65.2263			3	2	2	4	Inf	H III	coni herb3	6.04	5.16695	65.2263	72.7778	0.547442	0.0075221	2.21083	54.3216	64.54	19.37	0.32	13.47	0.8	1.36
107	5	3	2	2	Inf	H III	coni herb3	0.3592	0.246596	6.08	7.68303	72.7778	6.87473	0.713593	0.00980509	2.89378	52.1928	64.74	19.17	0.34	13.34	0.81	1.44	0.16	3.37759	64.9266			3	2	2	4	Inf	H III	coni herb3	6.08	7.68303	64.9266	72.7778	0.713593	0.00980509	2.89378	52.1928	64.74	19.17	0.34	13.34	0.81	1.44
108	5	3	2	2	Inf	H III	coni herb3	0.3592	0.244094		7.45838	72.7778	0.772426	0.0801774	0.00110167	0.328469										64.2683			3	2	2	4	Inf	H III	coni herb3		7.45838	64.2683	72.7778	0.0801774	0.00110167	0.328469
109	5	3	2	2	Inf	H III	coni herb3	0.3592	0.245804	6.05	8.22219	72.7778	7.80403	0.810054	0.0111305	3.29553	54.7944	65.02	19.18	0.28	13.18	0.82	1.39	0.15	3.39009	64.5977			3	2	2	4	Inf	H III	coni herb3	6.05	8.22219	64.5977	72.7778	0.810054	0.0111305	3.29553	54.7944	65.02	19.18	0.28	13.18	0.82	1.39
110	5	3	2	2	Inf	H III	coni herb3	0.3592	0.254111	6.08	7.32359	72.7778	6.68062	0.693445	0.00952825	2.72891	53.6916	64.88	19.21	0.28	13.21	0.85	1.41	0.17	3.37759	66.7971			3	2	2	4	Inf	H III	coni herb3	6.08	7.32359	66.7971	72.7778	0.693445	0.00952825	2.72891	53.6916	64.88	19.21	0.28	13.21	0.85	1.41
111	3	3	1	3	NonInf	H IV	con herb4	0.358	0.246354	6.12	6.91922	67.7778	4.75453	0.493518	0.00728141	2.00329	51.1776	62.92	21.82	0.27	12.32	0.92	1.58	0.18	2.88414	64.7337			3	1	3	5	NonInf	H IV	con herb4	6.12	6.91922	64.7337	67.7778	0.493518	0.00728141	2.00329	51.1776	62.92	21.82	0.27	12.32	0.92	1.58
112	3	3	1	3	NonInf	H IV	con herb4	0.358	0.255235	6.09	7.1888	67.7778	10.3393	1.07321	0.0158343	4.20481	51.4692	63.14	21.58	0.3	12.32	0.91	1.57	0.18	2.92567	67.0354			3	1	3	5	NonInf	H IV	con herb4	6.09	7.1888	67.0354	67.7778	1.07321	0.0158343	4.20481	51.4692	63.14	21.58	0.3	12.32	0.91	1.57
113	3	3	1	3	NonInf	H IV	con herb4	0.358	0.243482	6.02	6.98662	67.7778	7.79444	0.809059	0.0119369	3.32287	49.716	63.22	21.61	0.24	12.45	0.87	1.46	0.16	2.92539	64.008			3	1	3	5	NonInf	H IV	con herb4	6.02	6.98662	64.008	67.7778	0.809059	0.0119369	3.32287	49.716	63.22	21.61	0.24	12.45	0.87	1.46
114	3	3	1	3	NonInf	H IV	con herb4	0.358	0.241972	6.19	5.09956	67.7778	5.35916	0.556278	0.00820738	2.29893	50.7696	63.86	21.13	0.29	12.13	0.86	1.56	0.18	3.02249	63.73			3	1	3	5	NonInf	H IV	con herb4	6.19	5.09956	63.73	67.7778	0.556278	0.00820738	2.29893	50.7696	63.86	21.13	0.29	12.13	0.86	1.56
115	3	3	1	3	NonInf	H IV	con herb4	0.358	0.246854	6.05	7.70549	67.7778	6.88814	0.714985	0.010549	2.89639	49.5924	63.36	21.24	0.35	12.54	0.92	1.42	0.17	2.98314	64.8651			3	1	3	5	NonInf	H IV	con herb4	6.05	7.70549	64.8651	67.7778	0.714985	0.010549	2.89639	49.5924	63.36	21.24	0.35	12.54	0.92	1.42
116	6	3	2	3	Inf	H IV	coni herb4	0.358	0.232422	6.18	6.26774	77.7778	8.32269	0.863891	0.0111072	3.71691	53.2188	64.8	18.95	0.33	13.63	0.84	1.32	0.14	3.41851	61.0299			3	2	3	6	Inf	H IV	coni herb4	6.18	6.26774	61.0299	77.7778	0.863891	0.0111072	3.71691	53.2188	64.8	18.95	0.33	13.63	0.84	1.32
117	6	3	2	3	Inf	H IV	coni herb4	0.358	0.232529	6.01	5.61625	77.7778	8.32269	0.863891	0.0111072	3.71519	54.636	66.14	18.3		13.35	0.89	1.21	0.11	3.61438	61.1854			3	2	3	6	Inf	H IV	coni herb4	6.01	5.61625	61.1854	77.7778	0.863891	0.0111072	3.71519	54.636	66.14	18.3		13.35	0.89	1.21
118	6	3	2	3	Inf	H IV	coni herb4	0.358	0.238982	6.2	6.76197	77.7778	9.387	0.974365	0.0125276	4.07715	52.1448	64.71	19.17	0.33	13.38	0.8	1.43	0.16	3.37587	62.825			3	2	3	6	Inf	H IV	coni herb4	6.2	6.76197	62.825	77.7778	0.974365	0.0125276	4.07715	52.1448	64.71	19.17	0.33	13.38	0.8	1.43
119	6	3	2	3	Inf	H IV	coni herb4	0.358	0.234009	5.68	7.03154	77.7778	10.0322	1.04133	0.0133886	4.44997	52.458	64.72	19.05	0.35	13.45	0.83	1.46	0.15	3.3975	61.4326			3	2	3	6	Inf	H IV	coni herb4	5.68	7.03154	61.4326	77.7778	1.04133	0.0133886	4.44997	52.458	64.72	19.05	0.35	13.45	0.83	1.46
120	6	3	2	3	Inf	H IV	coni herb4	0.358	0.244225	6.2	5.3916						50.8956	65.96	18.44		13.41	0.86	1.22	0.12	3.57737	64.2636			3	2	3	6	Inf	H IV	coni herb4	6.2	5.3916	64.2636					50.8956	65.96	18.44		13.41	0.86	1.22
							SEM			0.0103383	0.126748	0.942098	0.358674				0.424122	0.302366	0.29019	0.00845337	0.114534	0.0128888	0.0955473	0.0180393	0.0517188
																																			SEM	0.0103383	0.126748	0.533687	0.942098	0.0372302	0.000523049	0.162556	0.424122	0.302366	0.29019	0.00845337	0.114534	0.0128888	0.0955473
[truncated: 15 more columns]

## Sheet: In vivo
		VFA in the Rumen																																VFA in Serum
				mM	mM	mM	mM	mM	mM	mM	mM	mM	%	%	%	%	%	%	%	%															mM	%	%	%	%	%	%	%	%
No	Group	Group	pH	NH3	Total VFA	C2	C3	IsoC4	C4	IsoC5	C5	C4-2e	C2:C3	C2	C3	IsoC4	C4	IsoC5	C5	C4-2e			Table									No	Group	Group	VFA	C2:C3	C2	C3	IsoC4	C4	IsoC5	C5	C4-2e
1	1	Control	6.41	3.43715	64.59	41.4409	12.4142	0.06459	9.59807	0.174393	0.826752	0.071049	3.33865	64.16	19.22	0.1	14.86	0.27	1.28	0.11	pH		Parameter	Control	Infected control	Herbmix III	Herbmix IV	SEM	P value			1	1	Control	3.4884	12.8656	82.32	6.39	4.53	2.64	1.32	2.78	0.02
2	1	Control	6.65	5.32421	60.7776	41.1221	11.5234	0.382899	6.20539	0.553076	0.881275	0.1094	3.56942	67.66	18.96	0.63	10.21	0.91	1.45	0.18	NH3		pH	6.75333	6.486	6.62333	6.85333	0.0605254	0.172722			2	1	Control	5.4408	22.7055	81.62	3.6	7.5	2.13	1.82	3.33	0
3	1	Control	6.67	9.14325	74.7672	51.8884	10.931	0.485987	9.54777	0.762625	0.8673	0.284115	4.74728	69.4	14.62	0.65	12.77	1.02	1.16	0.38	CH4		Total VFA in rumen (mM)	63.8214	70.1986	68.7074	64.6162	2.05913	0.677319			3	1	Control	4.5216		89.21	0.81	3.17	1.8	1.98	2.85	0.19
4	1	Control	6.78	2.71827	67.3308	47.5625	13.0689	0.127929	5.49419	0.316455	0.727173	0.0336654	3.63876	70.64	19.41	0.19	8.16	0.47	1.08	0.05	H2production		Acetate (%)	68.765	64.184	69.76	69.205	0.797329	0.0568299			4	1	Control	4.0728	19.4575	87.7	4.52	0.9	2.45	1.62	2.37	0.44
5	1	Control	7.06	8.0874	52.2168	37.9459	6.79863	0.449064	5.37833	0.872021	0.704927	0.0626602	5.5802	72.67	13.02	0.86	10.3	1.67	1.35	0.12	H2utilization		Propionate (%)	18.0617	20.75	16.9617	17.49	0.821392	0.432778			5	1	Control	5.2368	15.6303	85.25	5.46	1.7	3.33	1.75	2.51	0.02
6	1	Control	6.95	6.38006	63.246	43.0452	14.6351	0.139141	4.32603	0.303581	0.790575	0.0063246	2.94169	68.06	23.14	0.22	6.84	0.48	1.25	0.01	VFA		Isobutyrate (%)	0.441667	0.402	0.301667	0.428333	0.0548495	0.814239			6	1	Control	3.8124	14.8977	82.54	5.55	4.44	2.94	2.15	2.31	0.05
7	2	Infected control	6.1	2.60594	83.2692	57.3642	14.5721	0.124904	9.4344	0.449654	0.990903	0.341404	3.93553	68.89	17.5	0.15	11.33	0.54	1.19	0.41	C2C3		Butyrate (%)	10.5233	11.288	10.655	10.39	0.377245	0.875753			7	2	Infected control	3.8136	17.8052	86.28	4.83	1.83	2.61	1.42	3.01	0.02
8	2	Infected control	6.24	4.38068	73.734	48.0598	14.1127	0.309683	9.11352	0.597245	1.42307	0.125348	3.40602	65.18	19.14	0.42	12.36	0.81	1.93	0.17	C2		Isovalerate (mM)	0.803333	0.794	0.465	0.691667	0.0841341	0.472227			8	2	Infected control	4.4184	23.2741	85.33	3.65	1.86	4.83	1.91	2.28	0.14
9	2	Infected control	6.57	2.96538	57.4104	34.9055	13.8416	0.264088	5.97068	0.413355	1.83139	0.183713	2.52246	60.8	24.11	0.46	10.4	0.72	3.19	0.32	C3		Valerate	1.26167	2.308	1.68833	1.61167	0.143802	0.0819723	a;b;a;a		9	2	Infected control	5.1924	18.5198	86.46	4.67	0.89	3.72	1.87	2.04	0.35
10	2	Infected control	6.56	5.81844	66.3876	37.0576	19.6507	0.298744	6.16741	0.584211	2.3634	0.26555	1.88569	55.82	29.6	0.45	9.29	0.88	3.56	0.4	IsoC4		Crotonate	0.141667	0.276	0.17	0.18	0.0250427	0.304464			10	2	Infected control	4.7472	16.3592	85.18	5.21	1.51	3.4	2.26	2.15	0.3
11	2	Infected control	6.96	7.93015	70.1916	49.2956	9.40567	0.372015	9.16702	0.715954	1.1722	0.0561533	5.24085	70.23	13.4	0.53	13.06	1.02	1.67	0.08	C4		A:P	3.96933	3.39811	4.16479	4.12588	0.191096	0.529436			11	2	Infected control	4.5036	19.369	86.72	4.49	5.34	1.42		1.89	0.13
12	3	Herbmix III	6.35	6.04308	69.0372	48.0706	12.8823	0.179497	6.69661	0.310667	0.856061	0.0414223	3.73128	69.63	18.66	0.26	9.7	0.45	1.24	0.06	IsoC5											12	3	Herbmix III	6.0516	19.3578	83.67	4.33	4.85	2.7	2.11	2.08	0.26
13	3	Herbmix III	6.27	5.25681	85.806	58.6827	16.449	0	8.55486	0.085806	1.87057	0.163031	3.56689	68.39	19.17	0	9.97	0.1	2.18	0.19	C5		Total VFA in blood serum (mM)	4.4288	4.53504	4.8072	4.281	0.125377	0.489024			13	3	Herbmix III	5.0028	16.4651	84.92	5.15	3.98	2.65	1.08	2.21	0.01
14	3	Herbmix III	6.6	5.30174	68.3376	46.8181	12.0821	0.246015	7.77682	0.307519	0.977228	0.129841	3.87592	68.51	17.68	0.36	11.38	0.45	1.43	0.19	C42e		Acetate (%)	84.7733	85.994	83.7817	86.4983	0.402099	0.061465	b;a;ab;ab		14	3	Herbmix III	5.2284	15.6405	83.42	5.34	4.16	3.48	1.65	1.83	0.11
15	3	Herbmix III	6.52	2.51608	57.4608	41.7855	8.16518	0	5.97018	0.074699	1.4595	0.00574608	5.11712	72.72	14.21	0	10.39	0.13	2.54	0.01			Propionate (%)	4.38833	4.57	5.34	4.33167	0.230268	0.384923			15	3	Herbmix III	3.7548	13	81.41	6.27	4.85	3.02	1.2	3.04	0.2
16	3	Herbmix III	7.05	5.16695	65.9712	46.0809	10.8457	0.38923	7.06552	0.507978	0.897208	0.191316	4.24909	69.85	16.44	0.59	10.71	0.77	1.36	0.29			Isobutyrate (%)	3.70667	2.286	3.98167	1.495	0.362391	0.0319248			16	3	Herbmix III	4.1112	15.8462	84.18	5.31	4.22	2.56	1.05	2.59	0.09
17	3	Herbmix III	6.95	8.24465	65.6316	45.5877	10.2451	0.39379	7.7314	0.584121	0.905716	0.183768	4.44848	69.46	15.61	0.6	11.78	0.89	1.38	0.28			Butyrate (%)	2.54833	3.196	2.905	3.68333	0.158829	0.0318702			17	3	Herbmix III	4.6944	15.0633	85.09	5.64	1.83	3.02	1.69	2.33	0.4
18	4	Herbmix IV	6.67	5.81844	69.8772	48.1803	13.5702	0.174693	6.7152	0.167705	1.00623	0.0628895	3.55013	68.95	19.42	0.25	9.61	0.24	1.44	0.09			Isovalerate (mM)	1.77333	1.865	1.46333	1.61833	0.0723896	0.252048			18	4	Herbmix IV	4.332	18.3452	85.38	4.66	1.79	3.91	2.04	2.14	0.09
19	4	Herbmix IV	6.59	2.42622	77.5728	50.6473	17.6711	0	6.88071	0.0853301	2.13325	0.155146	2.86556	65.29	22.78	0	8.87	0.11	2.75	0.2			Valerate	2.69167	2.274	2.34667	2.305	0.0798169	0.200476	ab;ab;b;a		19	4	Herbmix IV	4.5972	17.9892	86.88	4.84	1.16	3.47	1.42	2.2	0.03
20	4	Herbmix IV	6.76	6.7395	67.4064	46.5509	10.4884	0.343773	8.1764	0.660583	0.997615	0.181997	4.43844	69.06	15.56	0.51	12.13	0.98	1.48	0.27			Crotonate	0.12	0.188	0.178333	0.0716667	0.026147	0.393228			20	4	Herbmix IV	4.4316	20.0312	86.77	4.33	1.46	3.6	1.31	2.48	0.04
21	4	Herbmix IV	6.95	3.68426	76.794	54.854	13.9919	0.199664	6.35086	0.437726	0.875452	0.076794	4.17779	71.43	18.22	0.26	8.27	0.57	1.14	0.1			A:P	17.1113	19.0655	15.8955	20.4287	0.709476	0.0814412	a;ab;a;b		21	4	Herbmix IV	3.846	27.88	86.99	3.12	1.59	4.02	1.97	2.19	0.14
22	4	Herbmix IV	7.09	9.70488	46.0728	32.1404	6.94317	0.299473	5.42738	0.382404	0.769416	0.115182	4.63157	69.76	15.07	0.65	11.78	0.83	1.67	0.25										b;ab;ab;a		22	4	Herbmix IV	4.2696	18.8232	86.77	4.62	1	3.3	1.48	2.79	0.04
23	4	Herbmix IV	7.06	9.0534	49.974	35.3516	6.94139	0.449766	5.83696	0.709631	0.594691	0.0849558	5.09177	70.74	13.89	0.9	11.68	1.42	1.19	0.17												23	4	Herbmix IV	4.2096	19.5032	86.2	4.42	1.97	3.8	1.49	2.03	0.09
24	4	Herbmix IV																														24	4	Herbmix IV	4.398	20.0892	86.07	4.28	1.94	4.01	1.49	2.11	0.1
		SEM	0.0605254	0.479292	2.05913	1.46694	0.698623	0.0315285	0.323367	0.0481562	0.101195	0.0184361	0.191096	0.797329	0.821392	0.0548495	0.377245	0.0841341	0.143802	0.0250427															0.125377	0.709476	0.402099	0.230268	0.362391	0.158829	0.0723896	0.0798169	0.026147
		Control	6.75333	5.84839	63.8214	43.8342	11.5619	0.274935	6.7583	0.497025	0.799667	0.0945357	3.96933	68.765	18.0617	0.441667	10.5233	0.803333	1.26167	0.141667															4.4288	17.1113	84.7733	4.38833	3.70667	2.54833	1.77333	2.69167	0.12
		Infected control	6.486	4.74012	70.1986	45.3365	14.3166	0.273887	7.97061	0.552084	1.55619	0.194434	3.39811	64.184	20.75	0.402	11.288	0.794	2.308	0.276															4.53504	19.0655	85.994	4.57	2.286	3.196	1.865	2.274	0.188
		Herbmix III	6.62333	5.42155	68.7074	47.8376	11.7782	0.201422	7.29923	0.311799	1.16105	0.119188	4.16479	69.76	16.9617	0.301667	10.655	0.465	1.68833	0.17															4.8072	15.8955	83.7817	5.34	3.98167	2.905	1.46333	2.34667	0.178333
		Herbmix IV	6.85333	6.23778	64.6162	44.6207	11.601	0.244562	6.56458	0.40723	1.06278	0.112827	4.12588	69.205	17.49	0.428333	10.39	0.691667	1.61167	0.18															4.281	20.4287	86.4983	4.33167	1.495	3.68333	1.61833	2.305	0.0716667
