# Supplementary material for: Ruminal fermentation, microbial population and lipid metabolism in gastrointestinal nematode-infected lambs fed a diet supplemented with herbal mixtures
Source: PLoS One. 2020 Apr 16;15(4):e0231516. doi: 10.1371/journal.pone.0231516 (PMC7161954; doi:10.1371/journal.pone.0231516)
Supplement: S1 File — (ZIP) [file pone.0231516.s001.zip › FA rumen, meat, liver, sub-fat in vivo Min.xlsb.xlsx]

## Sheet: wyjsciowe
		/1/1		/1/2		/2/1		/2/2		/3/1		/3/2		/4/1		/4/2		/5/1		/5/2		/6/1		/6/2		/7/1		/7/2		/8/1		/8/2		/9/1		/9/2		/10/1		/10/2		/11/1		/11/2		/12/1		/12/2
	KONTROLA	KONTROLA	KONTROLA	KONTROLA	KONTROLA	KONTROLA	KONTROLA	KONTROLA	INFECTED CONTROL	INFECTED CONTROL	INFECTED CONTROL	INFECTED CONTROL	INFECTED CONTROL	INFECTED CONTROL	INFECTED CONTROL	INFECTED CONTROL	HERBMIX III	HERBMIX III	HERBMIX III	HERBMIX III	HERBMIX III	HERBMIX III	HERBMIX III	HERBMIX III	HERBMIX III	HERBMIX IV	HERBMIX IV	HERBMIX IV	HERBMIX IV	HERBMIX IV	HERBMIX IV	HERBMIX IV	HERBMIX IV	KONTROLA	KONTROLA	KONTROLA	KONTROLA	KONTROLA	KONTROLA	KONTROLA	KONTROLA	INFECTED CONTROL	INFECTED CONTROL	INFECTED CONTROL	INFECTED CONTROL	INFECTED CONTROL	INFECTED CONTROL	INFECTED CONTROL	INFECTED CONTROL
	1	1	1	1	1	1	1	1	1	1	1	1	1	1	1	1	0	1	1	1	1	1	1	1	1	1	1	1	1	1	1	1	1	2	2	2	2	2	2	2	2	2	2	2	2	2	2	2	2
	PŁYN ŻWACZA	PŁYN ŻWACZA	PŁYN ŻWACZA	PŁYN ŻWACZA	PŁYN ŻWACZA	PŁYN ŻWACZA	PŁYN ŻWACZA	PŁYN ŻWACZA	PŁYN ŻWACZA	PŁYN ŻWACZA	PŁYN ŻWACZA	PŁYN ŻWACZA	PŁYN ŻWACZA	PŁYN ŻWACZA	PŁYN ŻWACZA	PŁYN ŻWACZA	PŁYN ŻWACZA	PŁYN ŻWACZA	PŁYN ŻWACZA	PŁYN ŻWACZA	PŁYN ŻWACZA	PŁYN ŻWACZA	PŁYN ŻWACZA	PŁYN ŻWACZA	PŁYN ŻWACZA	PŁYN ŻWACZA	PŁYN ŻWACZA	PŁYN ŻWACZA	PŁYN ŻWACZA	PŁYN ŻWACZA	PŁYN ŻWACZA	PŁYN ŻWACZA	PŁYN ŻWACZA	PŁYN ŻWACZA	PŁYN ŻWACZA	PŁYN ŻWACZA	PŁYN ŻWACZA	PŁYN ŻWACZA	PŁYN ŻWACZA	PŁYN ŻWACZA	PŁYN ŻWACZA	PŁYN ŻWACZA	PŁYN ŻWACZA	PŁYN ŻWACZA	PŁYN ŻWACZA	PŁYN ŻWACZA	PŁYN ŻWACZA	PŁYN ŻWACZA	PŁYN ŻWACZA
C8:0	C8	4.8	C8	4.1	C8	6.9	C8	7.8	C8	4.5	C8	3.2	C8	2.6	C8	3.8	C8	2.4	C8	4.3	C8	3.4	C8	2	C8	3.1	C8	2.7	C8	3	C8	2.5	C8	2.6	C8	0.5	C8	2.6	C8	1.8	C8	0.2	C8	1.5	C8	1	C8	2.1
C10:0	C10	0	C10	0.5	C10	13.5	C10	0.4	C10	0.1	C10	3.2	C10	0.2	C10	3.4	C10	0.9	C10	7	C10	6.6	C10	0.8	C10	2.1	C10	2.7	C10	8.5	C10	1.4	C10	0.3	C10	2.1	C10	2	C10	0.5	C10	3.5	C10	6.6	C10	0.8	C10	0.1	C10
C12:0	C12	49	C12	48.7	C12	60.2	C12	72.5	C12	35.2	C12	35.4	C12	31.5	C12	34	C12	32.4	C12	32.8	C12	38.4	C12	39.5	C12	30.1	C12	29.1	C12	34.8	C12	36.3	C12	38.2	C12	38.1	C12	35.4	C12	35.5	C12	23.7	C12	15.4	C12	23	C12	23.1	C12
C 13:0	C 13	179.2	C 13	177.3	C 13	224.1	C 13	255.7	C 13	205.3	C 13	216.6	C 13	247	C 13	246.4	C 13	494.9	C 13	499.3	C 13	436.4	C 13	442.4	C 13	544.9	C 13	550.8	C 13	403.4	C 13	400.7	C 13	157.7	C 13	163.8	C 13	261.6	C 13	262.2	C 13	124.4	C 13	91.3	C 13	48.8	C 13	47.9	C 13
C14:0	C14	81.1	C14	83	C14	149.4	C14	175.6	C14	69	C14	75.2	C14	64.8	C14	65.6	C14	63.4	C14	65.7	C14	57.2	C14	58.4	C14	53.3	C14	54.4	C14	67.7	C14	72.6	C14	19.8	C14	70.3	C14	42.9	C14	42.9	C14	33.6	C14	22.5	C14	64.5	C14	63.1	C14
C15:0	C14:1	66.8	C14:1	70	C14:1	72	C14:1	80.2	C14:1	81.8	C14:1	77.5	C14:1	73.5	C14:1	77.2	C14:1	71.5	C14:1	74	C14:1	91.2	C14:1	87.6	C14:1	65.9	C14:1	69.5	C14:1	70.4	C14:1	66.7	C14:1	54.1	C14:1	53.1	C14:1	56.7	C14:1	55.8	C14:1	43.2	C14:1	36.1	C14:1	13.1	C14:1	18.9	C14:1
C16:0	C15	83.6	C15	84.6	C15	136.6	C15	149.4	C15	149	C15	143	C15	130.3	C15	130.6	C15	124.8	C15	124.7	C15	118.3	C15	115.4	C15	129.3	C15	129	C15	75.8	C15	81.6	C15	98.5	C15	97.8	C15	90.7	C15	89.7	C15	51.7	C15	33.8	C15	28.2	C15	25.7	C15
C17:0	C15:1	98.4	C15:1	96.7	C15:1	71.9	C15:1	78.1	C15:1	130.9	C15:1	131.8	C15:1	82.2	C15:1	81.2	C15:1	74.6	C15:1	75.9	C15:1	61.9	C15:1	61.7	C15:1	60.4	C15:1	60.4	C15:1	64.2	C15:1	64.2	C15:1	102.4	C15:1	106.5	C15:1	72.1	C15:1	72.1	C15:1	63.9	C15:1	49.5	C15:1	46.6	C15:1	47.1	C15:1
C18:0	C16	2077.9	C16	2088.6	C16	2253	C16	2523.5	C16	2292.3	C16	2285.2	C16	1983.7	C16	1980.8	C16	1505.2	C16	1501.4	C16	1532.2	C16	1538.2	C16	965.6	C16	970.9	C16	1010.2	C16	1011.5	C16	1689.6	C16	1699	C16	1287.6	C16	1281.5	C16	1206.7	C16	860	C16	705.1	C16	704.8	C16
C20:0	C 16:1	24.1	C 16:1	21.2	C 16:1	60.3	C 16:1	65.9	C 16:1	22.1	C 16:1	24.4	C 16:1	31.8	C 16:1	26.1	C 16:1	24.6	C 16:1	26.5	C 16:1	27.4	C 16:1	25.3	C 16:1	19.1	C 16:1	18.3	C 16:1	38.6	C 16:1	40	C 16:1	23.3	C 16:1	23.1	C 16:1	29.1	C 16:1	29	C 16:1	20.7	C 16:1	18.8	C 16:1	10.6	C 16:1	11.5	C 16:1
C21:0	C 17	56.5	C 17	56.7	C 17	74	C 17	81.2	C 17	64.3	C 17	69	C 17	79.8	C 17	73.5	C 17	56.8	C 17	61.5	C 17	71.7	C 17	72.1	C 17	43.2	C 17	41.5	C 17	40.5	C 17	36.2	C 17	47.2	C 17	47.7	C 17	45.5	C 17	41.6	C 17	41	C 17	33	C 17	29.9	C 17	29.3	C 17
C22:0	C 17:1	15.1	C 17:1	13	C 17:1	14.6	C 17:1	14.6	C 17:1	19.5	C 17:1	24.3	C 17:1	21.6	C 17:1	19.9	C 17:1	12.2	C 17:1	15.7	C 17:1	20.3	C 17:1	20.5	C 17:1	11.1	C 17:1	16.1	C 17:1	8.3	C 17:1	11.4	C 17:1	12.9	C 17:1	11.8	C 17:1	12	C 17:1	19	C 17:1	12.7	C 17:1	9.1	C 17:1	10.9	C 17:1	10.8	C 17:1
C23:0	C18	2538	C18	2549.9	C18	2400.6	C18	2701.4	C18	3986.2	C18	5.5	C18	2867.2	C18	2869.2	C18	1876.9	C18	1875.6	C18	2616.1	C18	0.1	C18	1120.4	C18	1132	C18	1032.7	C18	1050.1	C18	1576.3	C18	1585.3	C18	1889.1	C18	1891.8	C18	1826.2	C18	1290.9	C18	1257.7	C18	1242.8	C18
C24:0	C18 t6-8	59.1	C18 t6-8	61.8	C18 t6-8	33.7	C18 t6-8	38	C18 t6-8	35.6	C18 t6-8	38.2	C18 t6-8	34.8	C18 t6-8	35.4	C18 t6-8	36.1	C18 t6-8	28	C18 t6-8	58.2	C18 t6-8	52.6	C18 t6-8	12	C18 t6-8	13.1	C18 t6-8	44.2	C18 t6-8	47.6	C18 t6-8	21.7	C18 t6-8	18.6	C18 t6-8	19.2	C18 t6-8	19.2	C18 t6-8	9.2	C18 t6-8	7.1	C18 t6-8	64	C18 t6-8	62.2	C18 t6-8
C14:1	C18:1 n9t	34.8	C18:1 n9t	38.2	C18:1 n9t	36.2	C18:1 n9t	37.9	C18:1 n9t	25.6	C18:1 n9t	32.7	C18:1 n9t	27	C18:1 n9t	27.7	C18:1 n9t	30.9	C18:1 n9t	31	C18:1 n9t	44.2	C18:1 n9t	48.1	C18:1 n9t	13.5	C18:1 n9t	12.8	C18:1 n9t	37.6	C18:1 n9t	43.6	C18:1 n9t	26.8	C18:1 n9t	25.6	C18:1 n9t	18.7	C18:1 n9t	18.7	C18:1 n9t	54.8	C18:1 n9t	42.2	C18:1 n9t	45.2	C18:1 n9t	45	C18:1 n9t
C15:1	C18:1 t10	100	C18:1 t10	91.6	C18:1 t10	67.4	C18:1 t10	76.4	C18:1 t10	79	C18:1 t10	79.1	C18:1 t10	67.3	C18:1 t10	65.4	C18:1 t10	56.2	C18:1 t10	58.4	C18:1 t10	97.3	C18:1 t10	102.2	C18:1 t10	20.5	C18:1 t10	24.7	C18:1 t10	291.7	C18:1 t10	292.3	C18:1 t10	42.3	C18:1 t10	42.7	C18:1 t10	44.6	C18:1 t10	36.4	C18:1 t10	477.7	C18:1 t10	343.2	C18:1 t10	433.2	C18:1 t10	455.5	C18:1 t10
C16:1	C18:1 t11	285	C18:1 t11	290.5	C18:1 t11	240.5	C18:1 t11	263.2	C18:1 t11	196.6	C18:1 t11	212.3	C18:1 t11	247.7	C18:1 t11	246.6	C18:1 t11	293.6	C18:1 t11	293.8	C18:1 t11	407.4	C18:1 t11	408.5	C18:1 t11	129	C18:1 t11	130	C18:1 t11	323.3	C18:1 t11	325	C18:1 t11	210.9	C18:1 t11	211.7	C18:1 t11	173.1	C18:1 t11	158.3	C18:1 t11	219.6	C18:1 t11	152.6	C18:1 t11	148	C18:1 t11	123.1	C18:1 t11
C17:1	C18:1 c9	790.3	C18:1 c9	792.7	C18:1 c9	1191.5	C18:1 c9	1339.1	C18:1 c9	648.4	C18:1 c9	653.4	C18:1 c9	841.5	C18:1 c9	819.6	C18:1 c9	541.4	C18:1 c9	554.6	C18:1 c9	624.1	C18:1 c9	643.2	C18:1 c9	279.4	C18:1 c9	279.6	C18:1 c9	648.6	C18:1 c9	588.5	C18:1 c9	553.9	C18:1 c9	564.8	C18:1 c9	448.7	C18:1 c9	454.6	C18:1 c9	910.8	C18:1 c9	631	C18:1 c9	303.5	C18:1 c9	301.5	C18:1 c9
C18:1 t6-8	C18:1 c11	94.8	C18:1 c11	94.9	C18:1 c11	111.1	C18:1 c11	125.6	C18:1 c11	109.2	C18:1 c11	115.3	C18:1 c11	84.9	C18:1 c11	75.1	C18:1 c11	79.1	C18:1 c11	77.6	C18:1 c11	83.9	C18:1 c11	98.7	C18:1 c11	43.1	C18:1 c11	42.9	C18:1 c11	82.8	C18:1 c11	83.9	C18:1 c11	64.6	C18:1 c11	64.7	C18:1 c11	66.6	C18:1 c11	65.4	C18:1 c11	92.7	C18:1 c11	69.3	C18:1 c11	91.3	C18:1 c11	87.8	C18:1 c11
C18:1 t9	C18:1 c12	71	C18:1 c12	71.2	C18:1 c12	27.6	C18:1 c12	31.6	C18:1 c12	47.3	C18:1 c12	55.2	C18:1 c12	28	C18:1 c12	22.6	C18:1 c12	29	C18:1 c12	26.6	C18:1 c12	49.8	C18:1 c12	59.9	C18:1 c12	14.7	C18:1 c12	12.4	C18:1 c12	32.2	C18:1 c12	33	C18:1 c12	20.9	C18:1 c12	20.4	C18:1 c12	18.4	C18:1 c12	18	C18:1 c12	30.1	C18:1 c12	26.4	C18:1 c12	24.2	C18:1 c12	22.5	C18:1 c12
C18:1 t10	C18:1 c13	9.3	C18:1 c13	9.3	C18:1 c13	11.6	C18:1 c13	11.8	C18:1 c13	8.5	C18:1 c13	10.9	C18:1 c13	10	C18:1 c13	10.6	C18:1 c13	8.4	C18:1 c13	10.8	C18:1 c13	9.1	C18:1 c13	10.5	C18:1 c13	9.5	C18:1 c13	7.2	C18:1 c13	9.3	C18:1 c13	8.9	C18:1 c13	8.5	C18:1 c13	7.4	C18:1 c13	7.8	C18:1 c13	7.5	C18:1 c13	7.7	C18:1 c13	7.5	C18:1 c13	5.8	C18:1 c13	5.8	C18:1 c13
C18:1 t11	C18:1 c14	40.3	C18:1 c14	40.9	C18:1 c14	33.7	C18:1 c14	41.6	C18:1 c14	55.7	C18:1 c14	58	C18:1 c14	39.5	C18:1 c14	40.8	C18:1 c14	32.2	C18:1 c14	33.9	C18:1 c14	39.3	C18:1 c14	39.2	C18:1 c14	26.4	C18:1 c14	20.8	C18:1 c14	40.5	C18:1 c14	35.5	C18:1 c14	24.7	C18:1 c14	22.4	C18:1 c14	23.7	C18:1 c14	28.2	C18:1 c14	47.1	C18:1 c14	41	C18:1 c14	28	C18:1 c14	21.8	C18:1 c14
C18:1cis 9	IS	245.2	IS	246	IS	260.5	IS	303.3	IS	284.9	IS	254.4	IS	279.6	IS	281.3	IS	301	IS	301.2	IS	289.1	IS	293	IS	253.8	IS	251.2	IS	244.5	IS	245.1	IS	129.8	IS	135.1	IS	258.3	IS	258.5	IS	215.4	IS	137.3	IS	160.3	IS	158.5	IS
C18:1c11	C18:2 c9 c12	959	C18:2 c9 c12	963.7	C18:2 c9 c12	1232.9	C18:2 c9 c12	1403.3	C18:2 c9 c12	1198.2	C18:2 c9 c12	1206.8	C18:2 c9 c12	1013.4	C18:2 c9 c12	1019.6	C18:2 c9 c12	719.2	C18:2 c9 c12	725.3	C18:2 c9 c12	950.6	C18:2 c9 c12	949.4	C18:2 c9 c12	359.2	C18:2 c9 c12	365.4	C18:2 c9 c12	655.6	C18:2 c9 c12	656.3	C18:2 c9 c12	705	C18:2 c9 c12	715.4	C18:2 c9 c12	580.7	C18:2 c9 c12	581	C18:2 c9 c12	930.6	C18:2 c9 c12	656.7	C18:2 c9 c12	337	C18:2 c9 c12	335.8	C18:2 c9 c12
C18:1c12	C20	3.3	C20	1.6	C20	7.9	C20	5.1	C20	6.2	C20	8.1	C20	0	C20	0.5	C20	16.5	C20	16.9	C20	29.3	C20	34.8	C20	9.6	C20	13.2	C20	10.1	C20	10.6	C20	14	C20	4.9	C20	10.1	C20	7.1	C20	3.7	C20	2.5	C20	1.8	C20	3.4	C20
C18:1c13	C18:2 c t11	104.1	C18:2 c t11	101	C18:2 c t11	159.1	C18:2 c t11	176.4	C18:2 c t11	165.2	C18:2 c t11	166.8	C18:2 c t11	141	C18:2 c t11	142.6	C18:2 c t11	147.1	C18:2 c t11	148.5	C18:2 c t11	190.8	C18:2 c t11	191.6	C18:2 c t11	129.9	C18:2 c t11	130.9	C18:2 c t11	152.9	C18:2 c t11	150.6	C18:2 c t11	117.9	C18:2 c t11	119.4	C18:2 c t11	156.3	C18:2 c t11	158.9	C18:2 c t11	853.5	C18:2 c t11	597.9	C18:2 c t11	48	C18:2 c t11	46.8	C18:2 c t11
C18:1c14	C20:1	61.6	C20:1	62.9	C20:1	76.1	C20:1	80.8	C20:1	90.4	C20:1	91.7	C20:1	64.5	C20:1	65.8	C20:1	60.2	C20:1	62.3	C20:1	75.6	C20:1	77.1	C20:1	43.8	C20:1	45.4	C20:1	46.7	C20:1	41.1	C20:1	52	C20:1	48.8	C20:1	66	C20:1	67.5	C20:1	51.4	C20:1	35.6	C20:1	30.5	C20:1	32	C20:1
C20:1t	C18:3n3	26.9	C18:3n3	28.6	C18:3n3	72.8	C18:3n3	78.5	C18:3n3	5.6	C18:3n3	6	C18:3n3	21.1	C18:3n3	20.4	C18:3n3	16.2	C18:3n3	16.1	C18:3n3	18.5	C18:3n3	17.2	C18:3n3	28.7	C18:3n3	26.2	C18:3n3	14.9	C18:3n3	14.2	C18:3n3	24.5	C18:3n3	23.6	C18:3n3	22.6	C18:3n3	23.5	C18:3n3	7.8	C18:3n3	4.4	C18:3n3	0.3	C18:3n3	2	C18:3n3
C22:1n9	C18:2 t10c12	12.6	C18:2 t10c12	14.1	C18:2 t10c12	20.5	C18:2 t10c12	17.1	C18:2 t10c12	13.2	C18:2 t10c12	14.3	C18:2 t10c12	16.9	C18:2 t10c12	16.3	C18:2 t10c12	17.3	C18:2 t10c12	16.8	C18:2 t10c12	18.7	C18:2 t10c12	17.3	C18:2 t10c12	8.7	C18:2 t10c12	7.9	C18:2 t10c12	13.4	C18:2 t10c12	11.9	C18:2 t10c12	8.8	C18:2 t10c12	9.4	C18:2 t10c12	12	C18:2 t10c12	9	C18:2 t10c12	21.1	C18:2 t10c12	16.3	C18:2 t10c12	11.7	C18:2 t10c12	12	C18:2 t10c12
C24:1	C18:3 n6	9.6	C18:3 n6	7.7	C18:3 n6	10.9	C18:3 n6	14.2	C18:3 n6	6.2	C18:3 n6	2.4	C18:3 n6	5.6	C18:3 n6	3.9	C18:3 n6	7.5	C18:3 n6	1.6	C18:3 n6	3.8	C18:3 n6	6.2	C18:3 n6	2.5	C18:3 n6	2.3	C18:3 n6	3.9	C18:3 n6	4.4	C18:3 n6	6	C18:3 n6	3.7	C18:3 n6	3.8	C18:3 n6	3.9	C18:3 n6	3.7	C18:3 n6	1.5	C18:3 n6	3.7	C18:3 n6	2.9	C18:3 n6
C18:2c9c12	C 21	5.7	C 21	4.2	C 21	10.7	C 21	13.8	C 21	1.4	C 21	0.6	C 21	9.4	C 21	12.6	C 21	3	C 21	4.5	C 21	10.8	C 21	8.3	C 21	2.8	C 21	2.7	C 21	4.1	C 21	8	C 21	7	C 21	6	C 21	4.7	C 21	4.8	C 21	9.4	C 21	5.6	C 21	3.7	C 21	1.9	C 21
C18:2 c9c15	C20:2	23.3	C20:2	22.8	C20:2	32.1	C20:2	31	C20:2	0.4	C20:2	0.4	C20:2	27	C20:2	23.8	C20:2	0.7	C20:2	0.6	C20:2	0	C20:2	1.2	C20:2	0	C20:2	0.5	C20:2	39.4	C20:2	41.1	C20:2	0.2	C20:2	0.7	C20:2	28.5	C20:2	31.5	C20:2	0.3	C20:2	3.3	C20:2	0	C20:2	0.2	C20:2
C18:3c9c12 c15 (3N3)	C22	1.1	C22	3	C22	6.3	C22	11.6	C22	5.2	C22	1.4	C22	1.4	C22	4.2	C22	0.8	C22	1	C22	7.2	C22	5.4	C22	1.5	C22	1.9	C22	3	C22	2.4	C22	0.2	C22	0.3	C22	1.2	C22	2.7	C22	5.1	C22	6.2	C22	12	C22	3.4
c18:2 c9t11	C20:3n6	80	C20:3n6	81.1	C20:3n6	34	C20:3n6	41.4	C20:3n6	77	C20:3n6	80.3	C20:3n6	88.8	C20:3n6	82.1	C20:3n6	92	C20:3n6	86.1	C20:3n6	70.5	C20:3n6	65.2	C20:3n6	54.7	C20:3n6	54.3	C20:3n6	49.5	C20:3n6	46.1	C20:3n6	50.9	C20:3n6	51.7	C20:3n6	31.7	C20:3n6	32	C20:3n6	69.6	C20:3n6	49.7	C20:3n6	13.5	C20:3n6	13	C20:3n6
C18:2 t10c12	C22:1n9	5.1	C22:1n9	6.4	C22:1n9	74.2	C22:1n9	84	C22:1n9	9.3	C22:1n9	6.1	C22:1n9	8.8	C22:1n9	7.8	C22:1n9	7.2	C22:1n9	9.8	C22:1n9	83.8	C22:1n9	84.9	C22:1n9	7.9	C22:1n9	7.1	C22:1n9	10.3	C22:1n9	9.8	C22:1n9	7.1	C22:1n9	8.9	C22:1n9	81.3	C22:1n9	77.2	C22:1n9	10.7	C22:1n9	7.2	C22:1n9	34.4	C22:1n9	33.2	C22:1n9
C18:3n6	C20:4n6	5.7	C20:4n6	5.5	C20:4n6	8.6	C20:4n6	10.4	C20:4n6	2.4	C20:4n6	5.8	C20:4n6	6.8	C20:4n6	6.9	C20:4n6	6.2	C20:4n6	4.8	C20:4n6	5.9	C20:4n6	4.6	C20:4n6	4.5	C20:4n6	2.4	C20:4n6	5.9	C20:4n6	3.5	C20:4n6	3.4	C20:4n6	6.7	C20:4n6	3.8	C20:4n6	4.2	C20:4n6	6.8	C20:4n6	8.8	C20:4n6	5.8	C20:4n6	2.4	C20:4n6
C20:2	C 23	13.4	C 23	16.3	C 23	14.1	C 23	17.9	C 23	24.4	C 23	22.4	C 23	15.7	C 23	17	C 23	15.4	C 23	20.7	C 23	20.2	C 23	18	C 23	11.1	C 23	11.4	C 23	12.7	C 23	11.8	C 23	12.6	C 23	13	C 23	14.4	C 23	12.2	C 23	12.1	C 23	7.6	C 23	9.9	C 23	9.1	C 23
C20:3n6	C22:2	4.8	C22:2	4.5	C22:2	5.2	C22:2	4.2	C22:2	3.8	C22:2	4.2	C22:2	5.1	C22:2	4.2	C22:2	6.3	C22:2	5	C22:2	5.7	C22:2	6	C22:2	1.3	C22:2	2.4	C22:2	4.2	C22:2	5.9	C22:2	3.6	C22:2	3.3	C22:2	5.7	C22:2	6.5	C22:2	3.6	C22:2	0.4	C22:2	1.5	C22:2	3.7	C22:2
C20:4n6	C24	61.9	C24	61.4	C24	63.5	C24	64.1	C24	83.1	C24	78.8	C24	64.8	C24	59.7	C24	71.1	C24	70.2	C24	79.1	C24	74.5	C24	58.7	C24	59.4	C24	41.5	C24	47.5	C24	55	C24	57.1	C24	66.5	C24	59.9	C24	40.2	C24	33.7	C24	37.5	C24	34.7	C24
C20:5n3	C20:5n3	2.7	C20:5n3	2	C20:5n3	5.6	C20:5n3	7.9	C20:5n3	4.3	C20:5n3	3.4	C20:5n3	7.8	C20:5n3	3.6	C20:5n3	5	C20:5n3	4.9	C20:5n3	7.8	C20:5n3	5.6	C20:5n3	0.1	C20:5n3	0.9	C20:5n3	0.8	C20:5n3	1.5	C20:5n3	0.9	C20:5n3	1	C20:5n3	7.2	C20:5n3	6.1	C20:5n3	4.3	C20:5n3	6.7	C20:5n3	3.8	C20:5n3	5.4	C20:5n3
C22:2	C24:1	7	C24:1	6.5	C24:1	4.7			C24:1	2.1	C24:1	5.1	C24:1	6.6	C24:1	5.6	C24:1	11.3	C24:1	12.5	C24:1	4.8	C24:1	10.6	C24:1	0.7	C24:1	1	C24:1	1.8	C24:1	0.3	C24:1	1.9	C24:1	1.6	C24:1	7.1	C24:1	6.6	C24:1	8	C24:1	5.4	C24:1	2	C24:1	1.8	C24:1
C22:5n3	C22:5 n3	12.2	C22:5 n3	15	C22:5 n3	12.2	C22:5 n3	17.4	C22:5 n3	3.1	C22:5 n3	1.8	C22:5 n3	13.8	C22:5 n3	12.7	C22:5 n3	27	C22:5 n3	26.4	C22:5 n3	17.1	C22:5 n3	17.6	C22:5 n3	2.5	C22:5 n3	2.2	C22:5 n3	0.3	C22:5 n3	1.4	C22:5 n3	4.5	C22:5 n3	4.3	C22:5 n3	15.5	C22:5 n3	16.7	C22:5 n3	12	C22:5 n3	7.7	C22:5 n3	15.6	C22:5 n3	12.3	C22:5 n3
C22:6n3	C22:6n3	132.2	C22:6n3	137.4	C22:6n3	215.6	C22:6n3	222.7	C22:6n3	237.7	C22:6n3	256.9	C22:6n3	190.1	C22:6n3	200.7	C22:6n3	166.9	C22:6n3	182.2	C22:6n3	179.1	C22:6n3	182.8	C22:6n3	159.8	C22:6n3	165	C22:6n3	120.4	C22:6n3	123.9	C22:6n3	110.9	C22:6n3	128.4	C22:6n3	199.7	C22:6n3	194.2	C22:6n3	117.6	C22:6n3	75.1	C22:6n3	107.1	C22:6n3	106.2	C22:6n3
[truncated: 343 more columns]

## Sheet: uporządkowane
		/1/1		/1/2		/2/1		/2/2		/3/1		/3/2		/4/1		/4/2		/5/1		/5/2		/6/1		/6/2		/7/1		/7/2		/8/1		/8/2		/9/1		/9/2		/10/1		/10/2		/11/1		/11/2		/12/1		/12/2
	KONTROLA	KONTROLA	KONTROLA	KONTROLA	KONTROLA	KONTROLA	KONTROLA	KONTROLA	INFECTED CONTROL	INFECTED CONTROL	INFECTED CONTROL	INFECTED CONTROL	INFECTED CONTROL	INFECTED CONTROL	INFECTED CONTROL	INFECTED CONTROL	HERBMIX III	HERBMIX III	HERBMIX III	HERBMIX III	HERBMIX III	HERBMIX III	HERBMIX III	HERBMIX III	HERBMIX III	HERBMIX IV	HERBMIX IV	HERBMIX IV	HERBMIX IV	HERBMIX IV	HERBMIX IV	HERBMIX IV	HERBMIX IV	KONTROLA	KONTROLA	KONTROLA	KONTROLA	KONTROLA	KONTROLA	KONTROLA	KONTROLA	INFECTED CONTROL	INFECTED CONTROL	INFECTED CONTROL	INFECTED CONTROL	INFECTED CONTROL	INFECTED CONTROL	INFECTED CONTROL	INFECTED CONTROL
	1	1	1	1	1	1	1	1	1	1	1	1	1	1	1	1	0	1	1	1	1	1	1	1	1	1	1	1	1	1	1	1	1	2	2	2	2	2	2	2	2	2	2	2	2	2	2	2	2
waga w mg	PŁYN ŻWACZA	PŁYN ŻWACZA	PŁYN ŻWACZA	PŁYN ŻWACZA	PŁYN ŻWACZA	PŁYN ŻWACZA	PŁYN ŻWACZA	PŁYN ŻWACZA	PŁYN ŻWACZA	PŁYN ŻWACZA	PŁYN ŻWACZA	PŁYN ŻWACZA	PŁYN ŻWACZA	PŁYN ŻWACZA	PŁYN ŻWACZA	PŁYN ŻWACZA	PŁYN ŻWACZA	PŁYN ŻWACZA	PŁYN ŻWACZA	PŁYN ŻWACZA	PŁYN ŻWACZA	PŁYN ŻWACZA	PŁYN ŻWACZA	PŁYN ŻWACZA	PŁYN ŻWACZA	PŁYN ŻWACZA	PŁYN ŻWACZA	PŁYN ŻWACZA	PŁYN ŻWACZA	PŁYN ŻWACZA	PŁYN ŻWACZA	PŁYN ŻWACZA	PŁYN ŻWACZA	PŁYN ŻWACZA	PŁYN ŻWACZA	PŁYN ŻWACZA	PŁYN ŻWACZA	PŁYN ŻWACZA	PŁYN ŻWACZA	PŁYN ŻWACZA	PŁYN ŻWACZA	PŁYN ŻWACZA	PŁYN ŻWACZA	PŁYN ŻWACZA	PŁYN ŻWACZA	PŁYN ŻWACZA	PŁYN ŻWACZA	PŁYN ŻWACZA	PŁYN ŻWACZA
naważka
IS	IS	245.2	IS	246	IS	260.5	IS	303.3	IS	284.9	IS	254.4	IS	279.6	IS	281.3	IS	301	IS	301.2	IS	289.1	IS	293	IS	253.8	IS	251.2	IS	244.5	IS	245.1	IS	129.8	IS	135.1	IS	258.3	IS	258.5	IS	215.4	IS	137.3	IS	160.3	IS	158.5	IS
5mg/25ml
SATURATED
C8:0	C8	4.8	C8	4.1	C8	6.9	C8	7.8	C8	4.5	C8	3.2	C8	2.6	C8	3.8	C8	2.4	C8	4.3	C8	3.4	C8	2	C8	3.1	C8	2.7	C8	3	C8	2.5	C8	2.6	C8	0.5	C8	2.6	C8	1.8	C8	0.2	C8	1.5	C8	1	C8	2.1
C10:0	C10	0	C10	0.5	C10	13.5	C10	0.4	C10	0.1	C10	3.2	C10	0.2	C10	3.4	C10	0.9	C10	7	C10	6.6	C10	0.8	C10	2.1	C10	2.7	C10	8.5	C10	1.4	C10	0.3	C10	2.1	C10	2	C10	0.5	C10	3.5	C10	6.6	C10	0.8	C10	0.1	C10
C12:0	C12	49	C12	48.7	C12	60.2	C12	72.5	C12	35.2	C12	35.4	C12	31.5	C12	34	C12	32.4	C12	32.8	C12	38.4	C12	39.5	C12	30.1	C12	29.1	C12	34.8	C12	36.3	C12	38.2	C12	38.1	C12	35.4	C12	35.5	C12	23.7	C12	15.4	C12	23	C12	23.1	C12
C13:0	C 13	179.2	C 13	177.3	C 13	224.1	C 13	255.7	C 13	205.3	C 13	216.6	C 13	247	C 13	246.4	C 13	494.9	C 13	499.3	C 13	436.4	C 13	442.4	C 13	544.9	C 13	550.8	C 13	403.4	C 13	400.7	C 13	157.7	C 13	163.8	C 13	261.6	C 13	262.2	C 13	124.4	C 13	91.3	C 13	48.8	C 13	47.9	C 13
C14:0	C14	81.1	C14	83	C14	149.4	C14	175.6	C14	69	C14	75.2	C14	64.8	C14	65.6	C14	63.4	C14	65.7	C14	57.2	C14	58.4	C14	53.3	C14	54.4	C14	67.7	C14	72.6	C14	19.8	C14	70.3	C14	42.9	C14	42.9	C14	33.6	C14	22.5	C14	64.5	C14	63.1	C14
C15:0	C15	83.6	C15	84.6	C15	136.6	C15	149.4	C15	149	C15	143	C15	130.3	C15	130.6	C15	124.8	C15	124.7	C15	118.3	C15	115.4	C15	129.3	C15	129	C15	75.8	C15	81.6	C15	98.5	C15	97.8	C15	90.7	C15	89.7	C15	51.7	C15	33.8	C15	28.2	C15	25.7	C15
C16:0	C16	2077.9	C16	2088.6	C16	2253	C16	2523.5	C16	2292.3	C16	2285.2	C16	1983.7	C16	1980.8	C16	1505.2	C16	1501.4	C16	1532.2	C16	1538.2	C16	965.6	C16	970.9	C16	1010.2	C16	1011.5	C16	1689.6	C16	1699	C16	1287.6	C16	1281.5	C16	1206.7	C16	860	C16	705.1	C16	704.8	C16
C17:0	C 17	56.5	C 17	56.7	C 17	74	C 17	81.2	C 17	64.3	C 17	69	C 17	79.8	C 17	73.5	C 17	56.8	C 17	61.5	C 17	71.7	C 17	72.1	C 17	43.2	C 17	41.5	C 17	40.5	C 17	36.2	C 17	47.2	C 17	47.7	C 17	45.5	C 17	41.6	C 17	41	C 17	33	C 17	29.9	C 17	29.3	C 17
C18:0	C18	2538	C18	2549.9	C18	2400.6	C18	2701.4	C18	3986.2	C18	5.5	C18	2867.2	C18	2869.2	C18	1876.9	C18	1875.6	C18	2616.1	C18	0.1	C18	1120.4	C18	1132	C18	1032.7	C18	1050.1	C18	1576.3	C18	1585.3	C18	1889.1	C18	1891.8	C18	1826.2	C18	1290.9	C18	1257.7	C18	1242.8	C18
C20:0	C20	3.3	C20	1.6	C20	7.9	C20	5.1	C20	6.2	C20	8.1	C20	0	C20	0.5	C20	16.5	C20	16.9	C20	29.3	C20	34.8	C20	9.6	C20	13.2	C20	10.1	C20	10.6	C20	14	C20	4.9	C20	10.1	C20	7.1	C20	3.7	C20	2.5	C20	1.8	C20	3.4	C20
C21:0	C 21	5.7	C 21	4.2	C 21	10.7	C 21	13.8	C 21	1.4	C 21	0.6	C 21	9.4	C 21	12.6	C 21	3	C 21	4.5	C 21	10.8	C 21	8.3	C 21	2.8	C 21	2.7	C 21	4.1	C 21	8	C 21	7	C 21	6	C 21	4.7	C 21	4.8	C 21	9.4	C 21	5.6	C 21	3.7	C 21	1.9	C 21
C22:0	C22	1.1	C22	3	C22	6.3	C22	11.6	C22	5.2	C22	1.4	C22	1.4	C22	4.2	C22	0.8	C22	1	C22	7.2	C22	5.4	C22	1.5	C22	1.9	C22	3	C22	2.4	C22	0.2	C22	0.3	C22	1.2	C22	2.7	C22	5.1	C22	6.2	C22	12	C22	3.4
C23:0	C 23	13.4	C 23	16.3	C 23	14.1	C 23	17.9	C 23	24.4	C 23	22.4	C 23	15.7	C 23	17	C 23	15.4	C 23	20.7	C 23	20.2	C 23	18	C 23	11.1	C 23	11.4	C 23	12.7	C 23	11.8	C 23	12.6	C 23	13	C 23	14.4	C 23	12.2	C 23	12.1	C 23	7.6	C 23	9.9	C 23	9.1	C 23
C24:0	C24	61.9	C24	61.4	C24	63.5	C24	64.1	C24	83.1	C24	78.8	C24	64.8	C24	59.7	C24	71.1	C24	70.2	C24	79.1	C24	74.5	C24	58.7	C24	59.4	C24	41.5	C24	47.5	C24	55	C24	57.1	C24	66.5	C24	59.9	C24	40.2	C24	33.7	C24	37.5	C24	34.7	C24
MONOUNSATURATED
C14:1	C14:1	66.8	C14:1	70	C14:1	72	C14:1	80.2	C14:1	81.8	C14:1	77.5	C14:1	73.5	C14:1	77.2	C14:1	71.5	C14:1	74	C14:1	91.2	C14:1	87.6	C14:1	65.9	C14:1	69.5	C14:1	70.4	C14:1	66.7	C14:1	54.1	C14:1	53.1	C14:1	56.7	C14:1	55.8	C14:1	43.2	C14:1	36.1	C14:1	13.1	C14:1	18.9	C14:1
C15:1	C15:1	98.4	C15:1	96.7	C15:1	71.9	C15:1	78.1	C15:1	130.9	C15:1	131.8	C15:1	82.2	C15:1	81.2	C15:1	74.6	C15:1	75.9	C15:1	61.9	C15:1	61.7	C15:1	60.4	C15:1	60.4	C15:1	64.2	C15:1	64.2	C15:1	102.4	C15:1	106.5	C15:1	72.1	C15:1	72.1	C15:1	63.9	C15:1	49.5	C15:1	46.6	C15:1	47.1	C15:1
C16:1	C 16:1	24.1	C 16:1	21.2	C 16:1	60.3	C 16:1	65.9	C 16:1	22.1	C 16:1	24.4	C 16:1	31.8	C 16:1	26.1	C 16:1	24.6	C 16:1	26.5	C 16:1	27.4	C 16:1	25.3	C 16:1	19.1	C 16:1	18.3	C 16:1	38.6	C 16:1	40	C 16:1	23.3	C 16:1	23.1	C 16:1	29.1	C 16:1	29	C 16:1	20.7	C 16:1	18.8	C 16:1	10.6	C 16:1	11.5	C 16:1
C17:1	C 17:1	15.1	C 17:1	13	C 17:1	14.6	C 17:1	14.6	C 17:1	19.5	C 17:1	24.3	C 17:1	21.6	C 17:1	19.9	C 17:1	12.2	C 17:1	15.7	C 17:1	20.3	C 17:1	20.5	C 17:1	11.1	C 17:1	16.1	C 17:1	8.3	C 17:1	11.4	C 17:1	12.9	C 17:1	11.8	C 17:1	12	C 17:1	19	C 17:1	12.7	C 17:1	9.1	C 17:1	10.9	C 17:1	10.8	C 17:1
C18:1 t6-8	C18 t6-8	59.1	C18 t6-8	61.8	C18 t6-8	33.7	C18 t6-8	38	C18 t6-8	35.6	C18 t6-8	38.2	C18 t6-8	34.8	C18 t6-8	35.4	C18 t6-8	36.1	C18 t6-8	28	C18 t6-8	58.2	C18 t6-8	52.6	C18 t6-8	12	C18 t6-8	13.1	C18 t6-8	44.2	C18 t6-8	47.6	C18 t6-8	21.7	C18 t6-8	18.6	C18 t6-8	19.2	C18 t6-8	19.2	C18 t6-8	9.2	C18 t6-8	7.1	C18 t6-8	64	C18 t6-8	62.2	C18 t6-8
C18:1 t9	C18:1 n9t	34.8	C18:1 n9t	38.2	C18:1 n9t	36.2	C18:1 n9t	37.9	C18:1 n9t	25.6	C18:1 n9t	32.7	C18:1 n9t	27	C18:1 n9t	27.7	C18:1 n9t	30.9	C18:1 n9t	31	C18:1 n9t	44.2	C18:1 n9t	48.1	C18:1 n9t	13.5	C18:1 n9t	12.8	C18:1 n9t	37.6	C18:1 n9t	43.6	C18:1 n9t	26.8	C18:1 n9t	25.6	C18:1 n9t	18.7	C18:1 n9t	18.7	C18:1 n9t	54.8	C18:1 n9t	42.2	C18:1 n9t	45.2	C18:1 n9t	45	C18:1 n9t
C18:1 t10	C18:1 t10	100	C18:1 t10	91.6	C18:1 t10	67.4	C18:1 t10	76.4	C18:1 t10	79	C18:1 t10	79.1	C18:1 t10	67.3	C18:1 t10	65.4	C18:1 t10	56.2	C18:1 t10	58.4	C18:1 t10	97.3	C18:1 t10	102.2	C18:1 t10	20.5	C18:1 t10	24.7	C18:1 t10	291.7	C18:1 t10	292.3	C18:1 t10	42.3	C18:1 t10	42.7	C18:1 t10	44.6	C18:1 t10	36.4	C18:1 t10	477.7	C18:1 t10	343.2	C18:1 t10	433.2	C18:1 t10	455.5	C18:1 t10
C18:1 t11	C18:1 t11	285	C18:1 t11	290.5	C18:1 t11	240.5	C18:1 t11	263.2	C18:1 t11	196.6	C18:1 t11	212.3	C18:1 t11	247.7	C18:1 t11	246.6	C18:1 t11	293.6	C18:1 t11	293.8	C18:1 t11	407.4	C18:1 t11	408.5	C18:1 t11	129	C18:1 t11	130	C18:1 t11	323.3	C18:1 t11	325	C18:1 t11	210.9	C18:1 t11	211.7	C18:1 t11	173.1	C18:1 t11	158.3	C18:1 t11	219.6	C18:1 t11	152.6	C18:1 t11	148	C18:1 t11	123.1	C18:1 t11
C18:1cis 9	C18:1 c9	790.3	C18:1 c9	792.7	C18:1 c9	1191.5	C18:1 c9	1339.1	C18:1 c9	648.4	C18:1 c9	653.4	C18:1 c9	841.5	C18:1 c9	819.6	C18:1 c9	541.4	C18:1 c9	554.6	C18:1 c9	624.1	C18:1 c9	643.2	C18:1 c9	279.4	C18:1 c9	279.6	C18:1 c9	648.6	C18:1 c9	588.5	C18:1 c9	553.9	C18:1 c9	564.8	C18:1 c9	448.7	C18:1 c9	454.6	C18:1 c9	910.8	C18:1 c9	631	C18:1 c9	303.5	C18:1 c9	301.5	C18:1 c9
C18:1c11	C18:1 c11	94.8	C18:1 c11	94.9	C18:1 c11	111.1	C18:1 c11	125.6	C18:1 c11	109.2	C18:1 c11	115.3	C18:1 c11	84.9	C18:1 c11	75.1	C18:1 c11	79.1	C18:1 c11	77.6	C18:1 c11	83.9	C18:1 c11	98.7	C18:1 c11	43.1	C18:1 c11	42.9	C18:1 c11	82.8	C18:1 c11	83.9	C18:1 c11	64.6	C18:1 c11	64.7	C18:1 c11	66.6	C18:1 c11	65.4	C18:1 c11	92.7	C18:1 c11	69.3	C18:1 c11	91.3	C18:1 c11	87.8	C18:1 c11
C18:1c12	C18:1 c12	71	C18:1 c12	71.2	C18:1 c12	27.6	C18:1 c12	31.6	C18:1 c12	47.3	C18:1 c12	55.2	C18:1 c12	28	C18:1 c12	22.6	C18:1 c12	29	C18:1 c12	26.6	C18:1 c12	49.8	C18:1 c12	59.9	C18:1 c12	14.7	C18:1 c12	12.4	C18:1 c12	32.2	C18:1 c12	33	C18:1 c12	20.9	C18:1 c12	20.4	C18:1 c12	18.4	C18:1 c12	18	C18:1 c12	30.1	C18:1 c12	26.4	C18:1 c12	24.2	C18:1 c12	22.5	C18:1 c12
C18:1c13	C18:1 c13	9.3	C18:1 c13	9.3	C18:1 c13	11.6	C18:1 c13	11.8	C18:1 c13	8.5	C18:1 c13	10.9	C18:1 c13	10	C18:1 c13	10.6	C18:1 c13	8.4	C18:1 c13	10.8	C18:1 c13	9.1	C18:1 c13	10.5	C18:1 c13	9.5	C18:1 c13	7.2	C18:1 c13	9.3	C18:1 c13	8.9	C18:1 c13	8.5	C18:1 c13	7.4	C18:1 c13	7.8	C18:1 c13	7.5	C18:1 c13	7.7	C18:1 c13	7.5	C18:1 c13	5.8	C18:1 c13	5.8	C18:1 c13
C18:1c14	C18:1 c14	40.3	C18:1 c14	40.9	C18:1 c14	33.7	C18:1 c14	41.6	C18:1 c14	55.7	C18:1 c14	58	C18:1 c14	39.5	C18:1 c14	40.8	C18:1 c14	32.2	C18:1 c14	33.9	C18:1 c14	39.3	C18:1 c14	39.2	C18:1 c14	26.4	C18:1 c14	20.8	C18:1 c14	40.5	C18:1 c14	35.5	C18:1 c14	24.7	C18:1 c14	22.4	C18:1 c14	23.7	C18:1 c14	28.2	C18:1 c14	47.1	C18:1 c14	41	C18:1 c14	28	C18:1 c14	21.8	C18:1 c14
C20:1t	C20:1	61.6	C20:1	62.9	C20:1	76.1	C20:1	80.8	C20:1	90.4	C20:1	91.7	C20:1	64.5	C20:1	65.8	C20:1	60.2	C20:1	62.3	C20:1	75.6	C20:1	77.1	C20:1	43.8	C20:1	45.4	C20:1	46.7	C20:1	41.1	C20:1	52	C20:1	48.8	C20:1	66	C20:1	67.5	C20:1	51.4	C20:1	35.6	C20:1	30.5	C20:1	32	C20:1
C22:1n9	C22:1n9	5.1	C22:1n9	6.4	C22:1n9	74.2	C22:1n9	84	C22:1n9	9.3	C22:1n9	6.1	C22:1n9	8.8	C22:1n9	7.8	C22:1n9	7.2	C22:1n9	9.8	C22:1n9	83.8	C22:1n9	84.9	C22:1n9	7.9	C22:1n9	7.1	C22:1n9	10.3	C22:1n9	9.8	C22:1n9	7.1	C22:1n9	8.9	C22:1n9	81.3	C22:1n9	77.2	C22:1n9	10.7	C22:1n9	7.2	C22:1n9	34.4	C22:1n9	33.2	C22:1n9
C24:1	C24:1	7	C24:1	6.5	C24:1	4.7			C24:1	2.1	C24:1	5.1	C24:1	6.6	C24:1	5.6	C24:1	11.3	C24:1	12.5	C24:1	4.8	C24:1	10.6	C24:1	0.7	C24:1	1	C24:1	1.8	C24:1	0.3	C24:1	1.9	C24:1	1.6	C24:1	7.1	C24:1	6.6	C24:1	8	C24:1	5.4	C24:1	2	C24:1	1.8	C24:1
POLYUNSATURATED
C18:2c9c12	C18:2 c9 c12	959	C18:2 c9 c12	963.7	C18:2 c9 c12	1232.9	C18:2 c9 c12	1403.3	C18:2 c9 c12	1198.2	C18:2 c9 c12	1206.8	C18:2 c9 c12	1013.4	C18:2 c9 c12	1019.6	C18:2 c9 c12	719.2	C18:2 c9 c12	725.3	C18:2 c9 c12	950.6	C18:2 c9 c12	949.4	C18:2 c9 c12	359.2	C18:2 c9 c12	365.4	C18:2 c9 c12	655.6	C18:2 c9 c12	656.3	C18:2 c9 c12	705	C18:2 c9 c12	715.4	C18:2 c9 c12	580.7	C18:2 c9 c12	581	C18:2 c9 c12	930.6	C18:2 c9 c12	656.7	C18:2 c9 c12	337	C18:2 c9 c12	335.8	C18:2 c9 c12
C18:2 c9c15
C18:3c9c12 c15 (3N3)	C18:3n3	26.9	C18:3n3	28.6	C18:3n3	72.8	C18:3n3	78.5	C18:3n3	5.6	C18:3n3	6	C18:3n3	21.1	C18:3n3	20.4	C18:3n3	16.2	C18:3n3	16.1	C18:3n3	18.5	C18:3n3	17.2	C18:3n3	28.7	C18:3n3	26.2	C18:3n3	14.9	C18:3n3	14.2	C18:3n3	24.5	C18:3n3	23.6	C18:3n3	22.6	C18:3n3	23.5	C18:3n3	7.8	C18:3n3	4.4	C18:3n3	0.3	C18:3n3	2	C18:3n3
c18:2 c9t11	C18:2 c t11	104.1	C18:2 c t11	101	C18:2 c t11	159.1	C18:2 c t11	176.4	C18:2 c t11	165.2	C18:2 c t11	166.8	C18:2 c t11	141	C18:2 c t11	142.6	C18:2 c t11	147.1	C18:2 c t11	148.5	C18:2 c t11	190.8	C18:2 c t11	191.6	C18:2 c t11	129.9	C18:2 c t11	130.9	C18:2 c t11	152.9	C18:2 c t11	150.6	C18:2 c t11	117.9	C18:2 c t11	119.4	C18:2 c t11	156.3	C18:2 c t11	158.9	C18:2 c t11	853.5	C18:2 c t11	597.9	C18:2 c t11	48	C18:2 c t11	46.8	C18:2 c t11
C18:2 t10c12	C18:2 t10c12	12.6	C18:2 t10c12	14.1	C18:2 t10c12	20.5	C18:2 t10c12	17.1	C18:2 t10c12	13.2	C18:2 t10c12	14.3	C18:2 t10c12	16.9	C18:2 t10c12	16.3	C18:2 t10c12	17.3	C18:2 t10c12	16.8	C18:2 t10c12	18.7	C18:2 t10c12	17.3	C18:2 t10c12	8.7	C18:2 t10c12	7.9	C18:2 t10c12	13.4	C18:2 t10c12	11.9	C18:2 t10c12	8.8	C18:2 t10c12	9.4	C18:2 t10c12	12	C18:2 t10c12	9	C18:2 t10c12	21.1	C18:2 t10c12	16.3	C18:2 t10c12	11.7	C18:2 t10c12	12	C18:2 t10c12
C18:3n6	C18:3 n6	9.6	C18:3 n6	7.7	C18:3 n6	10.9	C18:3 n6	14.2	C18:3 n6	6.2	C18:3 n6	2.4	C18:3 n6	5.6	C18:3 n6	3.9	C18:3 n6	7.5	C18:3 n6	1.6	C18:3 n6	3.8	C18:3 n6	6.2	C18:3 n6	2.5	C18:3 n6	2.3	C18:3 n6	3.9	C18:3 n6	4.4	C18:3 n6	6	C18:3 n6	3.7	C18:3 n6	3.8	C18:3 n6	3.9	C18:3 n6	3.7	C18:3 n6	1.5	C18:3 n6	3.7	C18:3 n6	2.9	C18:3 n6
C20:2	C20:2	23.3	C20:2	22.8	C20:2	32.1	C20:2	31	C20:2	0.4	C20:2	0.4	C20:2	27	C20:2	23.8	C20:2	0.7	C20:2	0.6	C20:2	0	C20:2	1.2	C20:2	0	C20:2	0.5	C20:2	39.4	C20:2	41.1	C20:2	0.2	C20:2	0.7	C20:2	28.5	C20:2	31.5	C20:2	0.3	C20:2	3.3	C20:2	0	C20:2	0.2	C20:2
C20:3n6	C20:3n6	80	C20:3n6	81.1	C20:3n6	34	C20:3n6	41.4	C20:3n6	77	C20:3n6	80.3	C20:3n6	88.8	C20:3n6	82.1	C20:3n6	92	C20:3n6	86.1	C20:3n6	70.5	C20:3n6	65.2	C20:3n6	54.7	C20:3n6	54.3	C20:3n6	49.5	C20:3n6	46.1	C20:3n6	50.9	C20:3n6	51.7	C20:3n6	31.7	C20:3n6	32	C20:3n6	69.6	C20:3n6	49.7	C20:3n6	13.5	C20:3n6	13	C20:3n6
C20:4n6	C20:4n6	5.7	C20:4n6	5.5	C20:4n6	8.6	C20:4n6	10.4	C20:4n6	2.4	C20:4n6	5.8	C20:4n6	6.8	C20:4n6	6.9	C20:4n6	6.2	C20:4n6	4.8	C20:4n6	5.9	C20:4n6	4.6	C20:4n6	4.5	C20:4n6	2.4	C20:4n6	5.9	C20:4n6	3.5	C20:4n6	3.4	C20:4n6	6.7	C20:4n6	3.8	C20:4n6	4.2	C20:4n6	6.8	C20:4n6	8.8	C20:4n6	5.8	C20:4n6	2.4	C20:4n6
C20:5n3	C20:5n3	2.7	C20:5n3	2	C20:5n3	5.6	C20:5n3	7.9	C20:5n3	4.3	C20:5n3	3.4	C20:5n3	7.8	C20:5n3	3.6	C20:5n3	5	C20:5n3	4.9	C20:5n3	7.8	C20:5n3	5.6	C20:5n3	0.1	C20:5n3	0.9	C20:5n3	0.8	C20:5n3	1.5	C20:5n3	0.9	C20:5n3	1	C20:5n3	7.2	C20:5n3	6.1	C20:5n3	4.3	C20:5n3	6.7	C20:5n3	3.8	C20:5n3	5.4	C20:5n3
C22:2	C22:2	4.8	C22:2	4.5	C22:2	5.2	C22:2	4.2	C22:2	3.8	C22:2	4.2	C22:2	5.1	C22:2	4.2	C22:2	6.3	C22:2	5	C22:2	5.7	C22:2	6	C22:2	1.3	C22:2	2.4	C22:2	4.2	C22:2	5.9	C22:2	3.6	C22:2	3.3	C22:2	5.7	C22:2	6.5	C22:2	3.6	C22:2	0.4	C22:2	1.5	C22:2	3.7	C22:2
C22:5n3	C22:5 n3	12.2	C22:5 n3	15	C22:5 n3	12.2	C22:5 n3	17.4	C22:5 n3	3.1	C22:5 n3	1.8	C22:5 n3	13.8	C22:5 n3	12.7	C22:5 n3	27	C22:5 n3	26.4	C22:5 n3	17.1	C22:5 n3	17.6	C22:5 n3	2.5	C22:5 n3	2.2	C22:5 n3	0.3	C22:5 n3	1.4	C22:5 n3	4.5	C22:5 n3	4.3	C22:5 n3	15.5	C22:5 n3	16.7	C22:5 n3	12	C22:5 n3	7.7	C22:5 n3	15.6	C22:5 n3	12.3	C22:5 n3
C22:6n3	C22:6n3	132.2	C22:6n3	137.4	C22:6n3	215.6	C22:6n3	222.7	C22:6n3	237.7	C22:6n3	256.9	C22:6n3	190.1	C22:6n3	200.7	C22:6n3	166.9	C22:6n3	182.2	C22:6n3	179.1	C22:6n3	182.8	C22:6n3	159.8	C22:6n3	165	C22:6n3	120.4	C22:6n3	123.9	C22:6n3	110.9	C22:6n3	128.4	C22:6n3	199.7	C22:6n3	194.2	C22:6n3	117.6	C22:6n3	75.1	C22:6n3	107.1	C22:6n3	106.2	C22:6n3
[truncated: 290 more columns]

## Sheet: Słowacja
Nazwa	/1/1	/1/2	/2/1	/2/2	/3/1	/3/2	/4/1	/4/2	/5/1	/5/2	/6/1	/6/2	/7/1	/7/2	/8/1	/8/2	/9/1	/9/2	/10/1	/10/2	/11/1	/11/2	/12/1	/12/2	/13/1	/13/2	/14/1	/14/2	/15/1	/15/2	/16/1	/16/2	/17/1	/17/2	/18/1	/18/2	/19/1	/19/2	/21/1	/21/2	/22/1	/22/2	/23/1	/23/2	/24/1	/24/2		/1/1	/1/2
Grupa	KONTROLA	KONTROLA	KONTROLA	KONTROLA	INFECTED CONTROL	INFECTED CONTROL	INFECTED CONTROL	INFECTED CONTROL	HERBMIX III	HERBMIX III	HERBMIX III	HERBMIX III	HERBMIX IV	HERBMIX IV	HERBMIX IV	HERBMIX IV	KONTROLA	KONTROLA	KONTROLA	KONTROLA	INFECTED CONTROL	INFECTED CONTROL	INFECTED CONTROL	INFECTED CONTROL	HERBMIX III	HERBMIX III	HERBMIX III	HERBMIX III	HERBMIX IV	HERBMIX IV	HERBMIX IV	HERBMIX IV	KONTROLA	KONTROLA	KONTROLA	KONTROLA	INFECTED CONTROL	INFECTED CONTROL	HERBMIX III	HERBMIX III	HERBMIX III	HERBMIX III	HERBMIX IV	HERBMIX IV	HERBMIX IV	HERBMIX IV		KONTROLA	KONTROLA
day	1	1	1	1	1	1	1	1	1	1	1	1	1	1	1	1	2	2	2	2	2	2	2	2	2	2	2	2	2	2	2	2	3	3	3	3	3	3	3	3	3	3	3	3	3	3		1	1
dawka	PŁYN ŻWACZA	PŁYN ŻWACZA	PŁYN ŻWACZA	PŁYN ŻWACZA	PŁYN ŻWACZA	PŁYN ŻWACZA	PŁYN ŻWACZA	PŁYN ŻWACZA	PŁYN ŻWACZA	PŁYN ŻWACZA	PŁYN ŻWACZA	PŁYN ŻWACZA	PŁYN ŻWACZA	PŁYN ŻWACZA	PŁYN ŻWACZA	PŁYN ŻWACZA	PŁYN ŻWACZA	PŁYN ŻWACZA	PŁYN ŻWACZA	PŁYN ŻWACZA	PŁYN ŻWACZA	PŁYN ŻWACZA	PŁYN ŻWACZA	PŁYN ŻWACZA	PŁYN ŻWACZA	PŁYN ŻWACZA	PŁYN ŻWACZA	PŁYN ŻWACZA	PŁYN ŻWACZA	PŁYN ŻWACZA	PŁYN ŻWACZA	PŁYN ŻWACZA	PŁYN ŻWACZA	PŁYN ŻWACZA	PŁYN ŻWACZA	PŁYN ŻWACZA	PŁYN ŻWACZA	PŁYN ŻWACZA	PŁYN ŻWACZA	PŁYN ŻWACZA	PŁYN ŻWACZA	PŁYN ŻWACZA	PŁYN ŻWACZA	PŁYN ŻWACZA	PŁYN ŻWACZA	PŁYN ŻWACZA		MEAT	MEAT
waga w mg	2458	2458	2506.5	2506.5	2414.1	2414.1	2488.1	2488.1	2483.1	2483.1	2475.3	2475.3	2472.6	2472.6	2516.4	2516.4	2491.7	2491.7	2470.1	2470.1	2498	2498	2262.8	2262.8	2489.8	2489.8	2500.8	2500.8	2489.7	2489.7	2516.3	2516.3	2484.96	2484.96	2473.3	2473.3	2479.4	2479.4	2485.6	2485.6	2500.3	2500.3	2511.7	2511.7	2475.8	2475.8		51.3	51.3
naważka	2.458	2.458	2.5065	2.5065	2.4141	2.4141	2.4881	2.4881	2.4831	2.4831	2.4753	2.4753	2.4726	2.4726	2.5164	2.5164	2.4917	2.4917	2.4701	2.4701	2.498	2.498	2.2628	2.2628	2.4898	2.4898	2.5008	2.5008	2.4897	2.4897	2.5163	2.5163	2.48496	2.48496	2.4733	2.4733	2.4794	2.4794	2.4856	2.4856	2.5003	2.5003	2.5117	2.5117	2.4758	2.4758		0.0513	0.0513
IS	245.2	246	260.5	303.3	284.9	254.4	279.6	281.3	301	301.2	289.1	293	253.8	251.2	244.5	245.1	129.8	135.1	258.3	258.5	215.4	137.3	160.3	158.5	279.1	277.3	275.8	270.5	250.8	250.5	226.9	225.2	246.5	276.2	274.8	157.3	155.7	158.1	251.1	248.3	233.2	226	219.7	207.9	268.5	106.5		204.9	205.4
pusta prob	12.9657	12.9657	13.0856	13.0856	13.1472	13.1472	12.9032	12.9032	12.8897	12.8897	12.982	12.982	12.9948	12.9948	12.8954	12.8954	12.9437	12.9437	13.021	13.021	13.0127	13.0127	13.0429	13.0429	13.1483	13.1483	13.1708	13.1708	13.1545	13.1545	13.0663	13.0663	12.9758	12.9758	13.0076	13.0076	12.9158	12.9158	12.9866	12.9866	12.8476	12.8476	13.0076	13.0076	12.8822	12.8822		12.8473	12.8473
III ekstr	12.9708	12.9708	13.0911	13.0911	13.153	13.153	12.9081	12.9081	12.8951	12.8951	12.9883	12.9883	12.9981	12.9981	12.9004	12.9004	12.9883	12.9883	13.0252	13.0252	13.0187	13.0187	13.0473	13.1533	13.1533	13.1533	13.1735	13.1735	13.1596	13.1596	13.0694	13.0694	12.9799	12.9799	13.0119	13.0119	12.9193	12.9193	12.9981	12.9981	12.8526	12.8526	13.0122	13.0122	12.8859	12.8859		12.8519	12.8519
tłuszcz w g	0.0051	0.0051	0.0055	0.0055	0.0058	0.0058	0.0049	0.0049	0.0054	0.0054	0.0063	0.0063	0.0033	0.0033	0.005	0.005	0.0446	0.0446	0.0042	0.0042	0.006	0.006	0.0044	0.1104	0.005	0.005	0.0027	0.0027	0.0051	0.0051	0.0031	0.0031	0.0041	0.0041	0.0043	0.0043	0.0035	0.0035	0.0115	0.0115	0.005	0.005	0.0046	0.0046	0.0037	0.0037		0.0046	0.0046
w mg	5.1	5.1	5.5	5.5	5.8	5.8	4.9	4.9	5.4	5.4	6.3	6.3	3.3	3.3	5	5	44.6	44.6	4.2	4.2	6	6	4.4	110.4	5	5	2.7	2.7	5.1	5.1	3.1	3.1	4.1	4.1	4.3	4.3	3.5	3.5	11.5	11.5	5	5	4.6	4.6	3.7	3.7		4.6	4.6
SATURATED
C8:0	4.8	4.1	6.9	7.8	4.5	3.2	2.6	3.8	2.4	4.3	3.4	2	3.1	2.7	3	2.5	2.6	0.5	2.6	1.8	0.2	1.5	1	2.1	1.2	3	0.6	2.4	4.7	5.1	0.9	0.8	4.8	0.2	0.1	0.7	2.6	2.3	2.2	2.9	4.4	2.4	3.9	2.5	3.8	1.3		4	0.3
C10:0	0.7	0.5	13.5	0.4	0.1	3.2	0.2	3.4	0.9	7	6.6	0.8	2.1	2.7	8.5	1.4	0.3	2.1	2	0.5	3.5	6.6	0.8	0.1	1.4	0.7	2.3	9.4	8	0.5	2	0.4	1.3	0.4	1.6	2.5	1.8	0.2	2.4	4.7	2.6	3.9	1.8	1.4	0.5	7.8		1.8	2.3
C12:0	49	48.7	60.2	72.5	35.2	35.4	31.5	34	32.4	32.8	38.4	39.5	30.1	29.1	34.8	36.3	38.2	38.1	35.4	35.5	23.7	15.4	23	23.1	31.7	28.8	29	31.7	33.2	33.2	16	16.5	40.8	35.4	15.1	16	22.7	24.6	33.3	29.8	27.1	22.8	29.6	26	22.3	8.6		6.5	5.1
C13:0	179.2	177.3	224.1	255.7	205.3	216.6	247	246.4	494.9	499.3	436.4	442.4	544.9	550.8	403.4	400.7	157.7	163.8	261.6	262.2	124.4	91.3	48.8	47.9	250	253.6	20.4	18.1	268.5	264.1	212.9	216.5	216.6	217.7	152	150.7	176.8	176.9	256.7	255.6	219.8	200	181.8	171.8	228.3	96.3		3.2	1.1
C14:0	81.1	83	149.4	175.6	69	75.2	64.8	65.6	63.4	65.7	57.2	58.4	53.3	54.4	67.7	72.6	19.8	70.3	42.9	42.9	33.6	22.5	64.5	63.1	97.8	82.2	31	32.8	86.6	91.6	32	35.1	79.2	62.7	36.3	45.8	52.5	54.7	44.9	46.3	62.8	49.1	60.5	64.3	65.9	35.5		24.1	20
C15:0	83.6	84.6	136.6	149.4	149	143	130.3	130.6	124.8	124.7	118.3	115.4	129.3	129	75.8	81.6	98.5	97.8	90.7	89.7	51.7	33.8	28.2	25.7	159.8	155.6	51.1	53.6	138.5	134.5	89	85.8	104.5	103.4	93.9	92.4	65.5	68.8	103.3	107.3	122.7	110.7	113	107.6	109.6	44.5		5.9	2.8
C16:0	2077.9	2088.6	2253	2523.5	2292.3	2285.2	1983.7	1980.8	1505.2	1501.4	1532.2	1538.2	965.6	970.9	1010.2	1011.5	1689.6	1699	1287.6	1281.5	1206.7	860	705.1	704.8	1790.2	1784.7	764.1	769.5	1808.3	1819.6	960.9	951	1421.7	1417.7	809.8	805.2	1071.7	1082.3	1372.8	1372.7	2211.4	1974.1	1795.1	1700.2	1251.9	506.1		269.4	266.7
C17:0	56.5	56.7	74	81.2	64.3	69	79.8	73.5	56.8	61.5	71.7	72.1	43.2	41.5	40.5	36.2	47.2	47.7	45.5	41.6	41	33	29.9	29.3	65.1	69.4	18.6	21	63	65.1	40.8	39.3	46.4	43.5	68.7	38.5	36.3	35	40.1	39.2	69.5	59.5	56	52.3	58.1	22.3		6.6	5.7
C18:0	2538	2549.9	2400.6	2701.4	3986.2	4024.8	2867.2	2869.2	1876.9	1875.6	2616.1	2636.8	1120.4	1132	1032.7	1050.1	1576.3	1585.3	1889.1	1891.8	1826.2	1290.9	1257.7	1242.8	2507.7	2498.9	768.9	779.1	2489.6	2503.8	979.2	984.5	1444.5	1449.8	968.6	968.3	950.1	952.3	1111.3	1122.3	2185.6	1947.8	1405.6	1333.9	1722.6	678.6		202.8	203.2
C20:0	3.3	1.6	7.9	5.1	6.2	8.1	0.3	0.5	16.5	16.9	29.3	34.8	9.6	13.2	10.1	10.6	14	4.9	10.1	7.1	3.7	2.5	1.8	3.4	6	4.4	4.1	1.6	14.3	10.9	6.1	2.4	5.9	5.2	6.1	3	0.7	1.7	8.5	8.8	9	4.5	5.1	1.3	6.5	4.6		1.4	1.7
C21:0	5.7	4.2	10.7	13.8	1.4	0.6	9.4	12.6	3	4.5	10.8	8.3	2.8	2.7	4.1	8	7	6	4.7	4.8	9.4	5.6	3.7	1.9	3.4	3.8	3.6	1.6	2.9	4.7	2.4	1.9	6.5	9.3	9.1	6.3	3.8	5	2.2	3.2	2.5	4.6	6.7	4.7	2.6	1.6		18.6	18
C22:0	1.1	3	6.3	11.6	5.2	1.4	1.4	4.2	0.8	1	7.2	5.4	1.5	1.9	3	2.4	0.2	0.3	1.2	2.7	5.1	6.2	12	3.4	2.2	23.2	1.1	0.5	12.4	9.5	2.2	0.9	4.5	4.8	6.8	6.5	1.8	2.2	7.2	7.4	3	2.8	2.8	2.1	4.3	23.2		0.6	3
C23:0	13.4	16.3	14.1	17.9	24.4	22.4	15.7	17	15.4	20.7	20.2	18	11.1	11.4	12.7	11.8	12.6	13	14.4	12.2	12.1	7.6	9.9	9.1	16.1	17.6	8.5	7.1	15.2	16.1	10.4	8.3	13	9.6	9.7	11.6	8.2	8.5	10.9	11	18.8	16.9	15.4	15.4	14.8	6		3	2.4
C24:0	61.9	61.4	63.5	64.1	83.1	78.8	64.8	59.7	71.1	70.2	79.1	74.5	58.7	59.4	41.5	47.5	55	57.1	66.5	59.9	40.2	33.7	37.5	34.7	81.5	75.9	35	35	66.5	66.2	40	37.3	49.6	49.1	35.9	38.4	33.3	31.9	46.2	45.6	78.9	70.9	67	64.5	68.1	23.5		3.6	4
MONOUNSATURATED
C14:1	66.8	70	72	80.2	81.8	77.5	73.5	77.2	71.5	74	91.2	87.6	65.9	69.5	70.4	66.7	54.1	53.1	56.7	55.8	43.2	36.1	13.1	18.9	77.4	79.2	16.7	21.6	90.1	101	55.5	60.2	63.9	63.8	56	52.5	40.4	37.2	70.5	69.8	77.1	68.6	82.3	76.8	69.8	33.1		0.7	0.7
C15:1	98.4	96.7	71.9	78.1	130.9	131.8	82.2	81.2	74.6	75.9	61.9	61.7	60.4	60.4	64.2	64.2	102.4	106.5	72.1	72.1	63.9	49.5	46.6	47.1	82.1	83.2	45.7	45.8	110.9	109.5	49.9	48.2	90.9	90	34.1	33.5	54	53.2	63.7	62.8	103.9	91.2	97.6	90.1	56.9	24.4		15.8	17.6
C16:1	24.1	21.2	60.3	65.9	22.1	24.4	31.8	26.1	24.6	26.5	27.4	25.3	19.1	18.3	38.6	40	23.3	23.1	29.1	29	20.7	18.8	10.6	11.5	26.3	23	25.6	22	29.9	29.1	16	13.4	17.4	16	25.8	24.3	20	20.8	21.7	21.8	27.8	24.9	24.8	24.9	18.3	8.5		12.5	13.9
C17:1	15.1	13	14.6	14.6	19.5	24.3	21.6	19.9	12.2	15.7	20.3	20.5	11.1	16.1	8.3	11.4	12.9	11.8	12	19	12.7	9.1	10.9	10.8	23.5	19.5	11.5	11.7	19.1	21.8	13.9	11.4	15.2	13	16.7	18.4	10	10.3	16.1	17.9	19.9	17.7	20.2	22.5	11.3	4.9		17.4	19
C18:1 t6-8	59.1	61.8	33.7	38	35.6	38.2	34.8	35.4	36.1	28	58.2	52.6	12	13.1	44.2	47.6	21.7	18.6	19.2	19.2	9.2	7.1	64	62.2	25.5	24.6	25	17.2	18.9	19.6	12.4	6.6	14.2	14.7	13	9.3	11.7	11.1	8.8	11	25.2	26.8	14.9	13.4	11.5	4.4		1.4	9
C18:1 t9	34.8	38.2	36.2	37.9	25.6	32.7	27	27.7	30.9	31	44.2	48.1	13.5	12.8	37.6	43.6	26.8	25.6	18.7	18.7	54.8	42.2	45.2	45	28.9	23	21.9	23	23.5	22.4	10.8	9.5	22.2	23.1	13.2	14.4	13.9	12.2	18.6	16.8	28.8	26	19	21.8	19.8	9.9		5.3	6.1
C18:1 t10	100	91.6	67.4	76.4	79	79.1	67.3	65.4	56.2	58.4	97.3	102.2	20.5	24.7	291.7	292.3	42.3	42.7	44.6	36.4	477.7	343.2	433.2	455.5	54.1	62.6	190.8	190.9	32.2	33.9	22.5	20.5	32.3	26.1	21	19.6	24.8	25.4	23.2	19.7	36.7	42.8	31.9	26.1	18.4	7.8		4.4	7
C18:1 t11	285	290.5	240.5	263.2	196.6	212.3	247.7	246.6	293.6	293.8	407.4	408.5	129	130	323.3	325	210.9	211.7	173.1	158.3	219.6	152.6	148	123.1	180.9	174.4	313.2	314.3	216.5	207.2	97.6	88.7	165.7	162.6	68.7	67.6	135.7	137.7	127.2	133	250.4	217.3	187.2	179.3	133.9	54.6		5.2	8.1
C18:1cis 9	790.3	792.7	1191.5	1339.1	648.4	653.4	841.5	819.6	541.4	554.6	624.1	643.2	279.4	279.6	648.6	588.5	553.9	564.8	448.7	454.6	910.8	631	303.5	301.5	538.5	532.2	321.4	320.5	552.4	551.8	286.1	276	431.5	434	413.6	409.3	455.1	460.4	460	462	761.2	680.4	578.8	556.6	346.6	137.5		426.6	432.3
C18:1c11	94.8	94.9	111.1	125.6	109.2	115.3	84.9	75.1	79.1	77.6	83.9	98.7	43.1	42.9	82.8	83.9	64.6	64.7	66.6	65.4	92.7	69.3	91.3	87.8	75.8	75.4	48.3	45.8	71.3	68.5	36.3	29	46	45.3	46.7	47.5	40.9	40.4	51.2	52.7	78.7	63.8	62.9	59.3	42.7	16.9		22.4	23.4
C18:1c12	71	71.2	27.6	31.6	47.3	55.2	28	22.6	29	26.6	49.8	59.9	14.7	12.4	32.2	33	20.9	20.4	18.4	18	30.1	26.4	24.2	22.5	26.5	27	38.2	34.5	25.1	25.1	9.8	7.1	11.7	12.6	9.3	8	12.9	10.6	14	13.2	26.5	20.7	15.8	17.4	14.7	6		0.8	1.3
C18:1c13	9.3	9.3	11.6	11.8	8.5	10.9	10	10.6	8.4	10.8	9.1	10.5	9.5	7.2	9.3	8.9	8.5	7.4	7.8	7.5	7.7	7.5	5.8	5.8	7.9	8.8	7.1	6.1	10.2	8.9	6.3	6.9	7.6	7.9	6.7	8.9	8	7.7	8.5	8	9.1	8.1	7.8	7.4	9.8	4.6		3.9	0.7
C18:1c14	40.3	40.9	33.7	41.6	55.7	58	39.5	40.8	32.2	33.9	39.3	39.2	26.4	20.8	40.5	35.5	24.7	22.4	23.7	28.2	47.1	41	28	21.8	28	25.1	14.8	16.9	25.9	25.2	11.6	15.6	12.7	14.9	9.2	9.6	11.1	12.6	15.3	14.7	26.2	22.6	17.3	16.8	14.8	5.6		3.5	3.3
C20:1t	61.6	62.9	76.1	80.8	90.4	91.7	64.5	65.8	60.2	62.3	75.6	77.1	43.8	45.4	46.7	41.1	52	48.8	66	67.5	51.4	35.6	30.5	32	76	76.7	33	32.5	80.3	79.9	35.4	34.8	52.7	54.8	33.5	30.3	34.7	35.5	43.8	44.4	68.8	63.3	56	52.7	64.2	25.6		13.1	12.2
C22:1n9	5.1	6.4	74.2	84	9.3	6.1	8.8	7.8	7.2	9.8	83.8	84.9	7.9	7.1	10.3	9.8	7.1	8.9	81.3	77.2	10.7	7.2	34.4	33.2	76.5	77.4	38.5	38.7	10.8	11.2	3.8	2.9	57.8	53.4	36.4	34.4	39.8	39.1	49.6	48.8	10.2	5.5	7.1	8.4	2.6	2.1		3.9	7.3
C24:1	7	6.5	4.7	1.5	2.1	5.1	6.6	5.6	11.3	12.5	4.8	10.6	0.7	1	1.8	0.3	1.9	1.6	7.1	6.6	8	5.4	2	1.8	4.9	6.5	5.9	6.7	3.6	1.2	4	4.5	7.3	5.2	11.7	13.6	5.5	6	6.5	4.7	3.7	4.3	15.1	1.5	2.1	1		19.7	21.3
POLYUNSATURATED
C18:2c9c12	959	963.7	1232.9	1403.3	1198.2	1206.8	1013.4	1019.6	719.2	725.3	950.6	949.4	359.2	365.4	655.6	656.3	705	715.4	580.7	581	930.6	656.7	337	335.8	948.2	950.7	373.3	371.7	815.3	822.5	412.7	413.7	623.3	617.5	403.9	405.8	500.8	509.1	665.6	667	1045.2	931.5	829.2	788.8	483.5	186.4		426	430.1
C18:2 c9c15
C18:3c9c12 c15 (3N3)	26.9	28.6	72.8	78.5	5.6	6	21.1	20.4	16.2	16.1	18.5	17.2	28.7	26.2	14.9	14.2	24.5	23.6	22.6	23.5	7.8	4.4	0.3	2	29.6	28.7	6.2	6	29.7	30.3	76.8	81.4	97.2	99.7	93.8	94.5	93.9	92.6	115.5	117.1	124.7	114.2	167.6	160.6	95.9	39		30.1	30.1
c18:2 c9t11	104.1	101	159.1	176.4	165.2	166.8	141	142.6	147.1	148.5	190.8	191.6	129.9	130.9	152.9	150.6	117.9	119.4	156.3	158.9	853.5	597.9	48	46.8	145.5	147.2	66.3	65.8	190.5	190.2	29.1	28.6	56.4	58.3	12.4	9.6	53.6	52.3	50.2	50.7	45.6	40.9	108	104.4	33.9	16		5	2.7
C18:2 t10c12	12.6	14.1	20.5	17.1	13.2	14.3	16.9	16.3	17.3	16.8	18.7	17.3	8.7	7.9	13.4	11.9	8.8	9.4	12	9	21.1	16.3	11.7	12	11.3	9	8.6	10.5	8.6	11.2	6.8	8.1	16.4	12.3	11	11.6	12.3	12.6	9.2	9.3	12.4	10.9	13.1	12.4	7.6	3.1		3.5	3.8
C18:3n6	9.6	7.7	10.9	14.2	6.2	2.4	5.6	3.9	7.5	1.6	3.8	6.2	2.5	2.3	3.9	4.4	6	3.7	3.8	3.9	3.7	1.5	3.7	2.9	5.5	3.6	1.4	1.9	6.7	7.6	3.6	6.4	6.9	8	4	0.5	6.6	6.7	5.7	5.9	6.2	4.2	11.4	10.1	1.5	4.5		3.1	0.5
C20:2	23.3	22.8	32.1	31	0.4	0.4	27	23.8	0.7	0.6	0.3	1.2	0.6	0.5	39.4	41.1	0.2	0.7	28.5	31.5	0.3	3.3	0.1	0.2	0.6	1.5	0.4	2	37.9	38.2	1.8	1.3	2	0.5	1.5	3.3	1	2	0.1	0.5	1.1	0.9	0.7	2	1.6	0.7		6.7	7
C20:3n6	80	81.1	34	41.4	77	80.3	88.8	82.1	92	86.1	70.5	65.2	54.7	54.3	49.5	46.1	50.9	51.7	31.7	32	69.6	49.7	13.5	13	18.2	15.2	16.5	14.9	68.3	69.4	46.9	43.7	46.9	47	73	71	16.5	16.1	32.7	32.1	77.9	73.5	79.5	73.8	73.4	26.4		57.9	58.5
C20:4n6	5.7	5.5	8.6	10.4	2.4	5.8	6.8	6.9	6.2	4.8	5.9	4.6	4.5	2.4	5.9	3.5	3.4	6.7	3.8	4.2	6.8	8.8	5.8	2.4	3.2	0.5	5	3.4	6.2	7.6	3.1	2.2	3.6	2.7	5.8	5.3	1.6	4.8	2.5	2.4	6.2	6.2	5.5	3.2	4.5	2.5		1.8	2.6
C20:5n3	2.7	2	5.6	7.9	4.3	3.4	7.8	3.6	5	4.9	7.8	5.6	0.1	0.9	0.8	1.5	0.9	1	7.2	6.1	4.3	6.7	3.8	5.4	2.6	6.5	4.5	3	0.7	0.9	2	1.7	7	5.7	12	12.1	1.1	3.3	3.5	4.6	0.3	0.9	3.9	3.9	5	2.1		14.1	10.4
C22:2	4.8	4.5	5.2	4.2	3.8	4.2	5.1	4.2	6.3	5	5.7	6	1.3	2.4	4.2	5.9	3.6	3.3	5.7	6.5	3.6	0.4	1.5	3.7	6.2	5.9	3.4	3.7	5.1	2.6	2	0.5	5.5	1.3	3	3.4	2.8	2.4	2.8	3.9	6.7	5	5.1	5.6	8.4	2.6		0.3	0.7
C22:5n3	12.2	15	12.2	17.4	3.1	1.8	13.8	12.7	27	26.4	17.1	17.6	2.5	2.2	0.3	1.4	4.5	4.3	15.5	16.7	12	7.7	15.6	12.3	31.5	2.1	3.9	4.2	2.5	4.8	10	8.9	15.2	13.1	46.5	48.7	6.1	6.7	26.1	24.1	4.6	3.2	16.9	11.5	7.7	0.5		22.2	20.6
C22:6n3	132.2	137.4	215.6	222.7	237.7	256.9	190.1	200.7	166.9	182.2	179.1	182.8	159.8	165	120.4	123.9	110.9	128.4	199.7	194.2	117.6	75.1	107.1	106.2	156.9	174.1	96.3	104.1	232.6	217.7	82.8	83.4	134.1	141.4	114.3	121.9	79.9	71.9	117.5	109.8	149.2	135.5	158.7	149.5	175.2	71.3		6.8	5
Suma	8292	8331.1	9357.4	10474.8	10205.3	10332	8705.8	8665.5	6844.4	6895.3	8274	8341.9	4485.2	4523.4	5559.7	5525.8	5983.6	6085.6	5966.9	5935.2	7472.7	5321.1	4063.3	4014.6	7706.2	7665.4	3481.7	3502.8	7736.5	7744.2	3744.3	3695.9	5502.9	5453.7	3810.5	3774.8	4122.5	4147.1	5072.1	5085.5	8052.4	7180.9	6382.6	6048.8	5294.9	2161.9		1685.6	1691.5
%FAME
SATURATED
C8:0	0.0578871	0.0492132	0.0737384	0.0744644	0.0440947	0.0309717	0.0298651	0.0438521	0.0350652	0.0623613	0.0410926	0.0239754	0.0691162	0.0596896	0.0539597	0.0452423	0.0434521	0.00821612	0.0435737	0.0303275	0.00267641	0.0281897	0.0246105	0.0523091	0.0155719	0.0391369	0.017233	0.0685166	0.060751	0.0658557	0.0240365	0.0216456	0.0872267	0.00366724	0.00262433	0.018544	0.0630685	0.0554604	0.0433745	0.0570249	0.0546421	0.033422	0.0611036	0.0413305	0.0717672	0.0601323		0.237304	0.0177357
C10:0	0.00844187	0.00600161	0.144271	0.00381869	0.000979883	0.0309717	0.00229732	0.0392361	0.0131494	0.101518	0.0797679	0.00959014	0.0468207	0.0596896	0.152886	0.0253357	0.0050137	0.0345077	0.0335182	0.00842432	0.0468372	0.124035	0.0196884	0.00249091	0.0181672	0.00913194	0.0660597	0.268357	0.103406	0.00645644	0.0534145	0.0108228	0.0236239	0.00733447	0.0419892	0.0662287	0.0436628	0.00482265	0.0473177	0.0924196	0.0322885	0.0543107	0.0282017	0.0231451	0.00944305	0.360794		0.106787	0.135974
C12:0	0.590931	0.584557	0.643341	0.692137	0.344919	0.342625	0.361828	0.392361	0.47338	0.475686	0.464104	0.473513	0.671096	0.643321	0.625933	0.656918	0.638412	0.626068	0.593273	0.598126	0.317154	0.289414	0.566042	0.5754	0.411357	0.375714	0.832926	0.90499	0.429135	0.428708	0.427316	0.446441	0.741427	0.649101	0.396273	0.423864	0.550637	0.593186	0.656533	0.58598	0.336546	0.317509	0.463761	0.429837	0.42116	0.397798		0.385619	0.301508
C13:0	2.16112	2.12817	2.3949	2.4411	2.0117	2.0964	2.83719	2.84346	7.23073	7.24116	5.27435	5.30335	12.1488	12.1767	7.25579	7.25144	2.63554	2.6916	4.38419	4.41771	1.66473	1.71581	1.20099	1.19315	3.24414	3.30837	0.585921	0.516729	3.47056	3.41029	5.68598	5.85784	3.93611	3.99179	3.98898	3.99226	4.28866	4.26563	5.06102	5.02605	2.72962	2.78517	2.84837	2.84023	4.3117	4.45442		0.189843	0.065031
C14:0	0.978051	0.996267	1.5966	1.6764	0.676119	0.727836	0.744331	0.757025	0.926305	0.952823	0.691322	0.70008	1.18835	1.20264	1.21769	1.31384	0.330904	1.15519	0.718966	0.722806	0.449637	0.422845	1.58738	1.57176	1.26911	1.07235	0.89037	0.936394	1.11937	1.18282	0.854632	0.949701	1.43924	1.14968	0.952631	1.21331	1.2735	1.31899	0.885235	0.910432	0.779892	0.683758	0.94789	1.06302	1.24459	1.64207		1.42976	1.18238
C15:0	1.0082	1.01547	1.45981	1.42628	1.46003	1.38405	1.4967	1.50713	1.82339	1.80848	1.42978	1.38338	2.88281	2.85184	1.36338	1.47671	1.64617	1.60707	1.52005	1.51132	0.691852	0.635207	0.694017	0.640163	2.07365	2.0299	1.46767	1.5302	1.79022	1.73678	2.37695	2.32149	1.899	1.89596	2.46424	2.44781	1.58884	1.65899	2.03663	2.10992	1.52377	1.54159	1.77044	1.77887	2.06992	2.05837		0.350024	0.165534
C16:0	25.0591	25.0699	24.0772	24.0912	22.4619	22.1177	22.786	22.8585	21.9917	21.7743	18.5182	18.4394	21.5286	21.4639	18.17	18.305	28.2372	27.9184	21.579	21.5915	16.1481	16.1621	17.3529	17.5559	23.2306	23.2825	21.9462	21.9681	23.3736	23.4963	25.663	25.7312	25.8355	25.9952	21.2518	21.3309	25.9964	26.0978	27.0657	26.9924	27.4626	27.491	28.1249	28.1081	23.6435	23.41		15.9824	15.7671
C17:0	0.68138	0.680582	0.790818	0.775194	0.630065	0.667828	0.91663	0.848191	0.829876	0.891912	0.86657	0.864311	0.963168	0.917451	0.728457	0.655109	0.788823	0.783818	0.76254	0.700903	0.548664	0.620173	0.735855	0.729836	0.844774	0.905367	0.534222	0.59952	0.814322	0.840629	1.08966	1.06334	0.843192	0.797624	1.80291	1.01992	0.880534	0.843963	0.7906	0.770819	0.863097	0.828587	0.877385	0.864634	1.09728	1.0315		0.391552	0.336979
C18:0	30.6078	30.607	25.6546	25.7895	39.0601	38.9547	32.9344	33.1106	27.4224	27.2011	31.6183	31.6091	24.9799	25.0254	18.5747	19.0036	26.3437	26.05	31.6597	31.8742	24.4383	24.26	30.9527	30.957	32.5413	32.5997	22.084	22.2422	32.1799	32.3313	26.1518	26.6376	26.2498	26.5838	25.4192	25.6517	23.0467	22.963	21.9101	22.0686	27.1422	27.1247	22.0224	22.0523	32.5332	31.3891		12.0313	12.013
C20:0	0.0397974	0.0192051	0.0844252	0.0486883	0.0607527	0.0783972	0.00344598	0.00577001	0.241073	0.245094	0.354121	0.417171	0.214037	0.291816	0.181664	0.191827	0.233973	0.0805179	0.169267	0.119625	0.0495136	0.0469828	0.044299	0.0846909	0.0778594	0.0574008	0.117759	0.0456777	0.184838	0.14075	0.162914	0.0649368	0.107216	0.0953481	0.160084	0.0794744	0.01698	0.0409925	0.167583	0.173041	0.111768	0.0626662	0.0799047	0.0214919	0.12276	0.212776		0.0830565	0.100503
C21:0	0.068741	0.0504135	0.114348	0.131745	0.0137184	0.0058072	0.107974	0.145404	0.0438315	0.0652618	0.130529	0.0994977	0.0624275	0.0596896	0.073745	0.144775	0.116986	0.0985934	0.0787679	0.0808734	0.125791	0.105241	0.091059	0.0473273	0.0441203	0.0495734	0.103398	0.0456777	0.0374847	0.0606906	0.0640974	0.0514083	0.11812	0.170526	0.238814	0.166896	0.0921771	0.120566	0.0433745	0.062924	0.0310466	0.0640588	0.104973	0.0777014	0.0491039	0.074009		1.10346	1.06414
C22:0	0.0132658	0.0360097	0.0673264	0.110742	0.0509539	0.0135501	0.0160812	0.0484681	0.0116884	0.0145026	0.0870196	0.0647335	0.0334433	0.0420038	0.0539597	0.0434326	0.00334247	0.00492967	0.0201109	0.0454913	0.0682484	0.116517	0.295326	0.0846909	0.0285484	0.302659	0.0315938	0.0142743	0.160279	0.122672	0.058756	0.0243513	0.0817751	0.0880136	0.178454	0.172195	0.0436628	0.0530491	0.141953	0.145512	0.037256	0.0389923	0.0438693	0.0347176	0.0812102	1.07313		0.0355956	0.177357
C23:0	0.161602	0.195652	0.150683	0.170886	0.239091	0.216802	0.18034	0.19618	0.225001	0.300204	0.244138	0.215778	0.247481	0.252023	0.22843	0.213544	0.210576	0.213619	0.241331	0.205553	0.161923	0.142828	0.243644	0.226673	0.208923	0.229603	0.244134	0.202695	0.196471	0.207898	0.277756	0.224573	0.236239	0.176027	0.25456	0.307301	0.198908	0.204963	0.214901	0.216301	0.233471	0.235347	0.241281	0.254596	0.279514	0.277534		0.177978	0.141886
C24:0	0.746503	0.736998	0.678607	0.611945	0.814283	0.762679	0.744331	0.688939	1.03881	1.01808	0.956007	0.893082	1.30875	1.31317	0.746443	0.859604	0.919179	0.938281	1.11448	1.00923	0.537958	0.633328	0.922895	0.864345	1.05759	0.990164	1.00526	0.999201	0.859562	0.854833	1.06829	1.00923	0.901343	0.900306	0.942134	1.01727	0.807762	0.769212	0.910865	0.896667	0.979832	0.987341	1.04973	1.06633	1.28614	1.08701		0.213574	0.236477
MONOUNSATURATED
C14:1	0.805596	0.840225	0.769445	0.765647	0.801544	0.750097	0.844265	0.890889	1.04465	1.07319	1.10225	1.05012	1.46928	1.53645	1.26626	1.20707	0.904138	0.872552	0.950242	0.940154	0.578104	0.678431	0.322398	0.470782	1.00439	1.03321	0.479651	0.61665	1.16461	1.3042	1.48225	1.62883	1.16121	1.16985	1.46962	1.3908	0.979988	0.897012	1.38996	1.37253	0.957479	0.955312	1.28944	1.26967	1.31825	1.53106		0.0415282	0.0413834
C15:1	1.18669	1.16071	0.768376	0.745599	1.28267	1.27565	0.944198	0.937049	1.08994	1.10075	0.748127	0.73964	1.34665	1.33528	1.15474	1.16182	1.71134	1.75003	1.20833	1.21479	0.855113	0.930259	1.14685	1.17322	1.06538	1.0854	1.31258	1.30753	1.43346	1.41396	1.33269	1.30415	1.65186	1.65026	0.894896	0.887464	1.30988	1.28282	1.25589	1.23488	1.2903	1.27004	1.52916	1.48955	1.07462	1.12864		0.937352	1.0405
C16:1	0.290642	0.254468	0.64441	0.629129	0.216554	0.23616	0.365274	0.301194	0.359418	0.38432	0.331158	0.303288	0.425845	0.404563	0.694282	0.723877	0.389398	0.379585	0.48769	0.48861	0.277008	0.35331	0.260872	0.286454	0.341284	0.30005	0.735273	0.628069	0.38648	0.375765	0.427316	0.362564	0.316197	0.293379	0.677076	0.643743	0.485143	0.501555	0.427831	0.42867	0.345239	0.346753	0.388556	0.411652	0.345616	0.393173		0.741576	0.821756
C17:1	0.182103	0.156042	0.156026	0.139382	0.191077	0.235192	0.24811	0.229646	0.178248	0.227691	0.245347	0.245747	0.247481	0.355927	0.149289	0.206305	0.215589	0.1939	0.201109	0.320124	0.169952	0.171017	0.268255	0.269018	0.304949	0.25439	0.330298	0.334018	0.246882	0.281501	0.371231	0.30845	0.276218	0.23837	0.438263	0.487443	0.242571	0.248366	0.317423	0.351981	0.247131	0.246487	0.316485	0.371975	0.213413	0.226652		1.03227	1.12326
C18:1 t6-8	0.712735	0.741799	0.360143	0.362775	0.348838	0.369725	0.399734	0.408517	0.527438	0.406074	0.703408	0.630552	0.267547	0.289605	0.795007	0.861414	0.362658	0.30564	0.321775	0.323494	0.123115	0.133431	1.57507	1.54934	0.330902	0.320923	0.71804	0.491036	0.244297	0.253093	0.33117	0.178576	0.258046	0.269542	0.341163	0.246371	0.283808	0.267657	0.173498	0.216301	0.31295	0.373212	0.233447	0.221532	0.21719	0.203525		0.0830565	0.532072
C18:1 t9	0.419682	0.458523	0.38686	0.361821	0.25085	0.316492	0.310138	0.319658	0.451464	0.449582	0.534204	0.576607	0.30099	0.282973	0.676295	0.789026	0.447891	0.420665	0.313396	0.315069	0.733336	0.793069	1.1124	1.12091	0.375023	0.30005	0.629003	0.656618	0.303755	0.289249	0.288438	0.257042	0.403424	0.423566	0.346411	0.381477	0.337174	0.294181	0.366712	0.330351	0.357657	0.362072	0.297684	0.360402	0.373945	0.457931		0.314428	0.360627
C18:1 t10	1.20598	1.09949	0.720286	0.72937	0.774108	0.765583	0.773048	0.754717	0.821109	0.846954	1.17597	1.22514	0.457059	0.546049	5.24669	5.28973	0.706932	0.701656	0.747457	0.61329	6.3926	6.44979	10.6613	11.3461	0.702032	0.816657	5.48008	5.44993	0.416209	0.437747	0.600913	0.554669	0.586963	0.478574	0.551109	0.519233	0.601577	0.612476	0.457404	0.387376	0.455765	0.596026	0.499796	0.431491	0.347504	0.360794		0.261035	0.413834
C18:1 t11	3.43705	3.48693	2.57016	2.5127	1.92645	2.05478	2.84523	2.84577	4.28964	4.26087	4.92386	4.89697	2.87613	2.87394	5.81506	5.8815	3.52463	3.4787	2.901	2.66714	2.9387	2.86783	3.64236	3.06631	2.34746	2.27516	8.99561	8.97282	2.79842	2.67555	2.60663	2.39996	3.01114	2.98146	1.80291	1.79082	3.29169	3.32039	2.50784	2.61528	3.10963	3.02608	2.93297	2.96422	2.52885	2.52556		0.308495	0.478865
C18:1cis 9	9.53087	9.51495	12.7332	12.784	6.35356	6.32404	9.66597	9.4582	7.91012	8.04316	7.54291	7.71047	6.22938	6.18119	11.6661	10.65	9.25697	9.28093	7.51982	7.65939	12.1884	11.8585	7.4693	7.51009	6.98788	6.94289	9.23112	9.14982	7.14018	7.12533	7.64095	7.46773	7.84132	7.9579	10.8542	10.843	11.0394	11.1017	9.06922	9.08465	9.45308	9.47514	9.0684	9.20183	6.54592	6.36015		25.3085	25.5572
C18:1c11	1.14327	1.13911	1.1873	1.19907	1.07003	1.11595	0.975212	0.866655	1.15569	1.1254	1.01402	1.18318	0.960938	0.948402	1.48929	1.51833	1.07962	1.06317	1.11616	1.1019	1.24052	1.30236	2.24694	2.18702	0.983624	0.983641	1.38725	1.30753	0.921605	0.884533	0.969474	0.784653	0.835923	0.830629	1.22556	1.25834	0.992116	0.974175	1.00944	1.03628	0.977348	0.888468	0.985492	0.98036	0.806436	0.78172		1.3289	1.38339
C18:1c12	0.856247	0.854629	0.294954	0.301676	0.463485	0.534262	0.321625	0.260804	0.423704	0.38577	0.601885	0.718062	0.327745	0.27413	0.579168	0.597199	0.349288	0.335218	0.308368	0.303275	0.4028	0.496138	0.595575	0.560454	0.343879	0.352232	1.09717	0.984926	0.324436	0.324114	0.261731	0.192105	0.212615	0.231036	0.244062	0.211932	0.312917	0.2556	0.27602	0.259561	0.329094	0.288265	0.247548	0.28766	0.277626	0.277534		0.0474608	0.0768549
C18:1c13	0.112156	0.11163	0.123966	0.112651	0.0832901	0.105497	0.114866	0.122324	0.122728	0.156628	0.109983	0.125871	0.211808	0.159172	0.167275	0.161063	0.142055	0.121599	0.130721	0.126365	0.103042	0.140948	0.142741	0.144473	0.102515	0.114802	0.203923	0.174146	0.131843	0.114925	0.168256	0.186693	0.138109	0.144856	0.17583	0.235774	0.194057	0.185672	0.167583	0.15731	0.11301	0.112799	0.122207	0.122338	0.185084	0.212776		0.231372	0.0413834
C18:1c14	0.486011	0.490932	0.360143	0.397144	0.545795	0.561363	0.453721	0.470833	0.470458	0.491639	0.474982	0.469917	0.588603	0.459831	0.728457	0.642441	0.412795	0.368082	0.397191	0.475131	0.630294	0.770517	0.689095	0.543018	0.363344	0.327445	0.42508	0.482471	0.334777	0.325405	0.309804	0.422089	0.230787	0.273209	0.241438	0.254318	0.269254	0.303827	0.30165	0.289057	0.325369	0.314724	0.271049	0.277741	0.279514	0.259031		0.207641	0.195093
C20:1t	0.742885	0.755002	0.81326	0.771375	0.885814	0.887534	0.740885	0.759333	0.879551	0.903514	0.913706	0.92425	0.976545	1.00367	0.839973	0.743784	0.869042	0.801893	1.1061	1.13728	0.687837	0.669035	0.750621	0.797091	0.986219	1.0006	0.947813	0.927829	1.03794	1.03174	0.945437	0.941584	0.957677	1.00482	0.87915	0.802692	0.841722	0.85602	0.863548	0.87307	0.854404	0.881505	0.877385	0.871247	1.21249	1.18414		0.777171	0.721253
C22:1n9	0.0615051	0.0768206	0.792955	0.801925	0.0911291	0.0590399	0.101082	0.0900121	0.105195	0.142126	1.01281	1.01775	0.176135	0.156962	0.185262	0.17735	0.118658	0.146247	1.36252	1.30071	0.143188	0.13531	0.846603	0.826982	0.992707	1.00973	1.10578	1.10483	0.139598	0.144624	0.101488	0.0784653	1.05036	0.979152	0.955255	0.911307	0.965434	0.942828	0.977899	0.959591	0.12667	0.0765921	0.11124	0.138871	0.0491039	0.0971368		0.231372	0.43157
C24:1	0.0844187	0.0780209	0.0502276	0.0143201	0.0205775	0.0493612	0.0758115	0.0646241	0.165098	0.181283	0.0580131	0.127069	0.0156069	0.0221073	0.0323758	0.00542908	0.0317535	0.0262916	0.11899	0.111201	0.107056	0.101483	0.0492211	0.0448363	0.0635852	0.0847966	0.169457	0.191276	0.0465327	0.0154955	0.106829	0.121757	0.132657	0.0953481	0.307046	0.360284	0.133414	0.144679	0.128152	0.0924196	0.045949	0.0598811	0.236581	0.0247983	0.0396608	0.0462556		1.16872	1.25924
POLYUNSATURATED
C18:2c9c12	11.5654	11.5675	13.1757	13.3969	11.741	11.6802	11.6405	11.7662	10.5079	10.5188	11.489	11.3811	8.00856	8.07799	11.792	11.877	11.7822	11.7556	9.73202	9.78906	12.4533	12.3414	8.29375	8.36447	12.3044	12.4025	10.7218	10.6115	10.5384	10.6209	11.0221	11.1935	11.3268	11.3226	10.5997	10.7502	12.148	12.276	13.1228	13.1157	12.98	12.9719	12.9916	13.0406	9.13143	8.62205		25.2729	25.4271
C18:2 c9c15	0	0	0	0	0	0	0	0	0	0	0	0	0	0	0	0	0	0	0	0	0	0	0	0	0	0	0	0	0	0	0	0	0	0	0	0	0	0	0	0	0	0	0	0	0	0		0	0
C18:3c9c12 c15	0.324409	0.343292	0.777994	0.749418	0.0548734	0.058072	0.242367	0.235416	0.23669	0.233492	0.223592	0.206188	0.639882	0.57921	0.268	0.256976	0.409453	0.387801	0.378756	0.395943	0.10438	0.0826897	0.00738316	0.0498182	0.384106	0.37441	0.178074	0.171292	0.383895	0.391261	2.05112	2.20244	1.76634	1.82812	2.46162	2.50344	2.27774	2.23289	2.27716	2.30263	1.54861	1.59033	2.62589	2.65507	1.81118	1.80397		1.78571	1.77949
c18:2 c9t11	1.25543	1.21232	1.70026	1.68404	1.61877	1.6144	1.61961	1.64561	2.1492	2.15364	2.30602	2.29684	2.89619	2.89384	2.75015	2.7254	1.97039	1.96201	2.61945	2.67725	11.4216	11.2364	1.18131	1.16575	1.88809	1.92032	1.90424	1.8785	2.46235	2.45603	0.777181	0.77383	1.02491	1.069	0.325417	0.254318	1.30018	1.26112	0.989728	0.996952	0.566291	0.569566	1.6921	1.72596	0.640239	0.74009		0.29663	0.159622
C18:2 t10c12	0.151954	0.169245	0.219078	0.163249	0.129345	0.138405	0.194123	0.188102	0.252761	0.243644	0.226009	0.207387	0.193971	0.174647	0.24102	0.215353	0.147069	0.154463	0.201109	0.151638	0.282361	0.306328	0.287943	0.298909	0.146635	0.117411	0.247006	0.29976	0.111161	0.144624	0.181609	0.219162	0.298025	0.225535	0.288676	0.307301	0.298363	0.303827	0.181384	0.182873	0.153991	0.151792	0.205246	0.204999	0.143534	0.143392		0.207641	0.224653
C18:3n6	0.115774	0.0924248	0.116485	0.135563	0.0607527	0.0232288	0.0643249	0.0450061	0.109579	0.0232042	0.045927	0.0743236	0.0557389	0.0508467	0.0701477	0.0796265	0.100274	0.0607993	0.0636847	0.0657097	0.0495136	0.0281897	0.091059	0.0722363	0.0713711	0.0469643	0.0402102	0.0542423	0.0866025	0.098138	0.0961461	0.173165	0.125388	0.146689	0.104973	0.0132457	0.160097	0.161559	0.112379	0.116016	0.0769957	0.0584885	0.178611	0.166975	0.0283291	0.20815		0.183911	0.0295596
C20:2	0.280994	0.273673	0.343044	0.295948	0.00391953	0.00387147	0.310138	0.274652	0.0102273	0.00870158	0.00362582	0.0143852	0.0133773	0.0110536	0.708671	0.743784	0.00334247	0.0115026	0.477635	0.530732	0.00401461	0.0620173	0.00246105	0.00498182	0.00778594	0.0195685	0.0114886	0.0570972	0.489886	0.493272	0.0480731	0.0351741	0.0363445	0.00916809	0.0393649	0.0874219	0.0242571	0.0482265	0.00197157	0.00983187	0.0136605	0.0125332	0.0109673	0.0330644	0.0302178	0.0323789		0.397485	0.413834
C20:3n6	0.964785	0.973461	0.363349	0.395234	0.75451	0.777197	1.02001	0.947435	1.34416	1.24868	0.852067	0.781597	1.21957	1.20042	0.890336	0.834268	0.850658	0.849546	0.531264	0.539156	0.93139	0.934017	0.332242	0.323818	0.236173	0.198294	0.473906	0.425374	0.882828	0.896155	1.25257	1.18239	0.852278	0.8618	1.91576	1.88089	0.400243	0.388223	0.644703	0.631206	0.967413	1.02355	1.24557	1.22008	1.38624	1.22115		3.43498	3.45847
C20:4n6	0.068741	0.0660177	0.0919059	0.0992859	0.0235172	0.0561363	0.0781088	0.0796261	0.090585	0.0696126	0.0713077	0.0551433	0.10033	0.0530574	0.106121	0.0633392	0.056822	0.110096	0.0636847	0.0707643	0.0909979	0.165379	0.142741	0.0597818	0.041525	0.00652282	0.143608	0.0970652	0.0801396	0.098138	0.0827925	0.0595254	0.0654201	0.0495077	0.152211	0.140405	0.0388114	0.115744	0.0492892	0.047193	0.0769957	0.0863402	0.0861718	0.0529031	0.0849874	0.115639		0.106787	0.15371
C20:5n3	0.0325615	0.0240064	0.0598457	0.0754191	0.042135	0.0329075	0.0895954	0.0415441	0.0730524	0.0710629	0.0942712	0.067131	0.00222955	0.0198965	0.0143893	0.0271454	0.0150411	0.0164322	0.120666	0.102777	0.0575428	0.125914	0.09352	0.134509	0.0337391	0.0847966	0.129247	0.0856458	0.00904802	0.0116216	0.0534145	0.0459969	0.127206	0.104516	0.314919	0.320547	0.0266828	0.0795737	0.0690049	0.0904532	0.0037256	0.0125332	0.0611036	0.0644756	0.0944305	0.0971368		0.836497	0.614839
C22:2	0.0578871	0.0540145	0.055571	0.0400962	0.0372356	0.0406504	0.0585816	0.0484681	0.0920461	0.0725132	0.0688905	0.0719261	0.0289842	0.0530574	0.0755436	0.106772	0.0601644	0.0542264	0.095527	0.109516	0.0481754	0.00751724	0.0369158	0.0921636	0.0804547	0.0769692	0.0976534	0.10563	0.0659213	0.0335735	0.0534145	0.0135285	0.0999473	0.023837	0.0787298	0.090071	0.06792	0.0578718	0.055204	0.0766886	0.083205	0.0696292	0.0799047	0.0925803	0.158643	0.120265		0.0177978	0.0413834
C22:5n3	0.14713	0.180048	0.130378	0.166113	0.0303764	0.0174216	0.158515	0.146558	0.394483	0.382869	0.206672	0.210983	0.0557389	0.048636	0.00539597	0.0253357	0.0752056	0.0706586	0.259766	0.281372	0.160585	0.144707	0.383924	0.306382	0.408762	0.0273958	0.112014	0.119904	0.0323144	0.0619819	0.267073	0.240807	0.276218	0.240204	1.22031	1.29013	0.147968	0.161559	0.51458	0.473896	0.0571258	0.0445627	0.264782	0.19012	0.145423	0.0231278		1.31704	1.21785
C22:6n3	1.59431	1.64924	2.30406	2.12605	2.32918	2.48645	2.1836	2.31608	2.43849	2.64238	2.16461	2.19135	3.56283	3.6477	2.16558	2.24221	1.8534	2.1099	3.3468	3.272	1.57373	1.41136	2.63579	2.64534	2.03602	2.27124	2.76589	2.97191	3.00653	2.81114	2.21136	2.25655	2.4369	2.59274	2.99961	3.22931	1.93814	1.73374	2.31659	2.15908	1.85286	1.88695	2.48645	2.47156	3.30884	3.29802		0.403417	0.295596
%FAME	100	100	100	100	100	100	100	100	100	100	100	100	100	100	100	100	100	100	100	100	100	100	100	100	100	100	100	100	100	100	100	100	100	100	100	100	100	100	100	100	100	100	100	100	100	100		100	100
SFA	62.1828	62.1755	57.9306	58.0441	67.8687	67.4303	63.1613	63.4851	62.3064	62.1525	60.7554	60.497	66.3449	66.3594	49.4271	50.1864	62.1532	62.2108	62.9188	62.9162	45.2514	45.3027	54.7314	54.5858	65.0658	65.2517	49.9268	50.3426	64.7799	64.886	63.9586	64.4146	62.4998	62.5044	58.0947	57.9077	58.8914	58.9906	59.9752	60.1082	62.3181	62.2485	58.6642	58.6563	67.2213	67.5286		32.7183	31.7056
UFA	37.8172	37.8245	42.0694	41.9559	32.1313	32.5697	36.8387	36.5149	37.6936	37.8475	39.2446	39.503	33.6551	33.6406	50.5729	49.8136	37.8468	37.7892	37.0812	37.0838	54.7486	54.6973	45.2686	45.4142	34.9342	34.7483	50.0732	49.6574	35.2201	35.114	36.0414	35.5854	37.5002	37.4956	41.9053	42.0923	41.1086	41.0094	40.0248	39.8918	37.6819	37.7515	41.3358	41.3437	32.7787	32.4714		67.2817	68.2944
MUFA	21.2578	21.2193	22.7317	22.6286	15.3058	15.6407	19.1792	18.7802	19.9944	20.179	21.4926	21.9446	16.8777	16.8303	31.4855	30.6164	20.5228	20.2462	19.1909	19.0979	27.571	27.8514	31.7796	31.8961	17.2952	17.202	33.2481	32.7795	17.071	16.9972	17.9446	17.1893	19.0645	19.0219	21.404	21.225	22.2802	22.189	19.6901	19.6893	19.3011	19.2734	19.4075	19.4253	15.8152	16.0461		33.0209	34.4783
PUFA	16.5593	16.6053	19.3376	19.3273	16.8256	16.929	17.6595	17.7347	17.6991	17.6686	17.752	17.5584	16.7774	16.8104	19.0874	19.1972	17.324	17.5431	17.8904	17.9859	27.1776	26.846	13.489	13.5182	17.639	17.5464	16.8251	16.8779	18.149	18.1168	18.0968	18.3961	18.4357	18.4737	20.5012	20.8673	18.8284	18.8204	20.3348	20.2025	18.3809	18.4782	21.9284	21.9184	16.9635	16.4254		34.2608	33.8161
n-6	13.6288	13.608	14.0979	14.3688	13.0805	13.1117	13.1832	13.1475	12.5679	12.3185	13.1291	13.0822	9.74093	9.70951	13.5133	13.5582	13.1994	13.1655	10.7945	10.8775	13.9762	13.9727	9.49228	9.47292	13.0778	13.0835	12.5743	12.2787	11.9783	12.071	12.7687	12.8142	12.6824	12.6355	13.0954	13.0868	13.128	13.255	14.2604	14.2464	14.5137	14.4982	14.8294	14.8608	11.0673	10.5648		29.0638	29.1871
n-3	2.09841	2.19659	3.27228	3.117	2.45657	2.59485	2.67408	2.7396	3.14272	3.3298	2.68915	2.67565	4.26068	4.29544	2.45337	2.55167	2.3531	2.58479	4.10598	4.0521	1.89624	1.76467	3.12062	3.13605	2.86263	2.75785	3.18523	3.34875	3.43178	3.276	4.58297	4.7458	4.60666	4.76557	6.99646	7.34344	4.39054	4.20776	5.17734	5.02605	3.46232	3.53438	5.43822	5.38123	5.35987	5.22226		4.34267	3.90777
n6/n3	6.49483	6.19508	4.3083	4.6098	5.32469	5.05297	4.92998	4.79907	3.99907	3.69948	4.88225	4.88934	2.28624	2.26042	5.50806	5.31348	5.60937	5.09345	2.62898	2.68441	7.3705	7.918	3.0418	3.02065	4.56845	4.74409	3.9477	3.66667	3.4904	3.68467	2.78613	2.70011	2.75306	2.6514	1.87172	1.78211	2.99006	3.15014	2.75438	2.83451	4.19189	4.10205	2.72688	2.7616	2.06483	2.02303		6.69262	7.46899
n6PUFA	12.7147	12.6994	13.7474	14.027	12.5797	12.5368	12.803	12.8383	12.0522	11.8603	12.4583	12.2922	9.3842	9.38232	12.8586	12.8542	12.79	12.7761	10.3907	10.4647	13.5252	13.469	8.85979	8.82031	12.6534	12.6543	11.3795	11.1882	11.5879	11.7133	12.4536	12.6086	12.3698	12.3806	12.7726	12.7848	12.7471	12.9416	13.9291	13.9101	14.1014	14.1403	14.5019	14.4806	10.631	10.167		28.9986	29.0689
n3PUFA	2.09841	2.19659	3.27228	3.117	2.45657	2.59485	2.67408	2.7396	3.14272	3.3298	2.68915	2.67565	4.26068	4.29544	2.45337	2.55167	2.3531	2.58479	4.10598	4.0521	1.89624	1.76467	3.12062	3.13605	2.86263	2.75785	3.18523	3.34875	3.43178	3.276	4.58297	4.7458	4.60666	4.76557	6.99646	7.34344	4.39054	4.20776	5.17734	5.02605	3.46232	3.53438	5.43822	5.38123	5.35987	5.22226		4.34267	3.90777
PUFA/SFA	0.266301	0.267071	0.333807	0.332977	0.247914	0.251059	0.279593	0.279352	0.284066	0.284278	0.292188	0.290235	0.252882	0.253323	0.386172	0.382518	0.278731	0.281994	0.284341	0.285871	0.600591	0.592591	0.246459	0.24765	0.271096	0.268903	0.336996	0.335261	0.280164	0.27921	0.282946	0.285588	0.294973	0.295559	0.352893	0.360355	0.319713	0.31904	0.339053	0.336103	0.294952	0.296846	0.373795	0.373675	0.252353	0.243236		1.04714	1.06657
LNA/LA	35.6506	33.6958	16.9354	17.8764	213.964	201.133	48.0284	49.9804	44.3951	45.0497	51.3838	55.1977	12.5157	13.9466	44	46.2183	28.7755	30.3136	25.6947	24.7234	119.308	149.25	1123.33	167.9	32.0338	33.1254	60.2097	61.95	27.4512	27.1452	5.3737	5.08231	6.41255	6.19358	4.30597	4.29418	5.33333	5.49784	5.76277	5.69599	8.38172	8.15674	4.94749	4.91158	5.04171	4.77949		14.1528	14.289
Total C18:1	17.904	17.898	18.737	18.7612	11.8164	12.1477	15.8595	15.5075	16.1723	16.1661	17.0812	17.5368	12.2202	12.0153	27.1633	26.3907	16.2828	16.0757	13.7559	13.5851	24.7528	24.8125	28.1348	28.0277	12.5367	12.4338	28.1673	27.6693	12.6155	12.4299	13.1774	12.4435	13.5183	13.5908	15.7827	15.7412	17.322	17.3157	14.3294	14.3762	15.4339	15.4368	14.6586	14.8476	11.5621	11.439		28.0909	29.0393
Total trans C18:1	5.77545	5.78675	4.03745	3.96666	3.30025	3.50658	4.32815	4.32866	6.08965	5.96348	7.33744	7.32927	3.90172	3.99257	12.5331	12.8217	5.04212	4.90666	4.28363	3.91899	10.1878	10.2441	16.9911	17.0826	3.75542	3.71279	15.8227	15.5704	3.76268	3.65564	3.82715	3.39024	4.25957	4.15314	3.0416	2.9379	4.51425	4.49471	3.50545	3.54931	4.236	4.35739	3.9639	3.97765	3.46749	3.54781		0.967015	1.7854
Total cis C18:1	12.1286	12.1112	14.6996	14.7946	8.51616	8.64111	11.5314	11.1788	10.0827	10.2026	9.74378	10.2075	8.31847	8.02273	14.6303	13.5691	11.2407	11.169	9.47226	9.66606	14.565	14.5684	11.1437	10.9451	8.78124	8.72101	12.3445	12.0989	8.85284	8.77431	9.35021	9.05328	9.25875	9.43763	12.7411	12.8033	12.8078	12.821	10.8239	10.8269	11.1979	11.0794	10.6947	10.8699	8.09458	7.89121		27.1239	27.2539
MCFA	32.0803	32.0498	32.3541	32.4674	29.2554	28.9305	30.3797	30.4876	34.9395	34.8107	28.5593	28.3928	41.6615	41.6147	31.7481	32.0967	36.4931	37.0005	31.4418	31.485	20.9817	21.1873	23.1314	23.4668	32.64	32.4875	28.2506	28.4087	33.1675	33.3488	38.2501	38.6022	36.9805	36.7952	32.0955	32.3302	36.473	36.6159	38.7788	38.6609	35.4255	35.3911	37.3625	37.3909	34.4294	35.0155		20.0581	19.3852
LCFA	67.8534	67.895	67.4279	67.4543	70.6995	71.0075	69.5881	69.4293	65.0123	65.0255	71.3198	71.5736	58.2226	58.2659	68.045	67.8327	63.4585	62.9568	68.4811	68.4762	78.9688	78.6604	76.8243	76.4784	67.3263	67.4642	71.6661	71.2544	66.6684	66.5789	61.6724	61.3653	62.9086	63.1938	67.8599	67.585	63.4203	63.3238	61.1305	61.1897	64.4876	64.5212	62.5482	62.5446	65.4894	64.5636		79.5978	80.4611
D9(16:1/16)	0.0114653	0.0100483	0.0260667	0.0254499	0.00954891	0.0105646	0.0157777	0.0130051	0.0160805	0.0173441	0.0175686	0.0161816	0.0193968	0.0184998	0.036804	0.0380409	0.0136027	0.0134139	0.0221007	0.022129	0.0168649	0.0213928	0.0148107	0.0160547	0.0144784	0.0127234	0.0324174	0.0277953	0.0162659	0.0157408	0.0163783	0.0138946	0.0120909	0.0111599	0.030876	0.0292948	0.0183201	0.018856	0.0155611	0.0156328	0.0124151	0.0124562	0.0136271	0.0144339	0.0144072	0.0165177		0.044342	0.0495367
D9(18:1/18)	0.762551	0.762849	0.6683	0.668581	0.860096	0.860331	0.773101	0.777814	0.776124	0.771788	0.807388	0.803902	0.8004	0.801927	0.614227	0.640852	0.739977	0.737315	0.808067	0.806256	0.667227	0.671679	0.805598	0.804766	0.823222	0.82442	0.705219	0.70853	0.818409	0.819414	0.773888	0.781039	0.769989	0.769615	0.700767	0.702889	0.676132	0.674099	0.707249	0.708389	0.741686	0.741116	0.708325	0.705581	0.832496	0.831516		0.322212	0.319748
D9(MUFA/SFA)	0.254766	0.254444	0.281813	0.280499	0.18402	0.188281	0.232925	0.228288	0.242943	0.245094	0.261315	0.266184	0.202802	0.202312	0.38913	0.378903	0.248231	0.245536	0.233722	0.232862	0.378606	0.380722	0.367348	0.368818	0.209992	0.208626	0.399738	0.394354	0.208562	0.207579	0.219095	0.210643	0.233736	0.233323	0.269237	0.26822	0.274482	0.273332	0.24716	0.246741	0.236477	0.23642	0.248585	0.248783	0.190461	0.191997		0.502301	0.520947
D5. n-6 (20:4n6/20:3n6)	0.932299	0.946933	0.951876	0.940059	0.97458	0.990744	0.971385	0.980938	0.956995	0.991295	0.979224	0.967196	0.984596	0.986252	0.968624	0.965705	0.948674	0.971991	0.981327	0.980313	0.969497	0.980418	0.966606	0.973419	0.966133	0.979741	0.98567	0.982075	0.972002	0.966267	0.958333	0.928731	0.951064	0.946452	0.966188	0.995915	0.923699	0.914758	0.953734	0.949006	0.960103	0.969936	0.932981	0.936717	0.991511	0.940633		0.686869	0.909091
D5, D6, n6 (20:4n6/18:3n6)	0.372549	0.416667	0.441026	0.422764	0.27907	0.707317	0.548387	0.638889	0.452555	0.75	0.608247	0.425926	0.642857	0.510638	0.602041	0.443038	0.361702	0.644231	0.5	0.518519	0.647619	0.854369	0.610526	0.45283	0.367816	0.121951	0.78125	0.641509	0.48062	0.5	0.462687	0.255814	0.342857	0.252336	0.591837	0.913793	0.195122	0.417391	0.304878	0.289157	0.5	0.596154	0.325444	0.240602	0.75	0.357143		0.367347	0.83871
D4,n3 (22:6n3/22:5n3)	10.8361	9.16	17.6721	12.7989	76.6774	142.722	13.7754	15.8031	6.18148	6.90152	10.4737	10.3864	63.92	75	401.333	88.5	24.6444	29.8605	12.8839	11.6287	9.8	9.75325	6.86538	8.63415	4.98095	82.9048	24.6923	24.7857	93.04	45.3542	8.28	9.37079	8.82237	10.7939	2.45806	2.50308	13.0984	10.7313	4.50192	4.55602	32.4348	42.3438	9.39053	13	22.7532	142.6		0.306306	0.242718
Thrombogenic index	0.0443888	0.0420481	0.0185827	0.020393	0.0250122	0.0255114	0.0203914	0.0186134	0.0224451	0.0180388	0.0308147	0.0351647	0.0169117	0.0145429	0.0243267	0.0277673	0.0237053	0.0202147	0.0163912	0.0164634	0.021917	0.0241351	0.025894	0.0225755	0.0193107	0.0191621	0.038594	0.033556	0.0179978	0.0197418	0.014394	0.0141186	0.0152501	0.0180447	0.0152192	0.00989846	0.0182145	0.0176224	0.0131987	0.0136015	0.0159926	0.0149062	0.0157866	0.0159057	0.011912	0.0191107		0.0302085	0.0268284
Atherogenicity index	0.692551	0.690721	0.590205	0.593952	0.715196	0.696205	0.638988	0.649074	0.599326	0.592405	0.500508	0.495038	0.65684	0.653283	0.376569	0.391085	0.767685	0.758099	0.598753	0.599137	0.311498	0.312249	0.404534	0.403082	0.679878	0.685876	0.468452	0.465908	0.677114	0.685287	0.726417	0.734261	0.707211	0.717639	0.535759	0.527661	0.648964	0.654378	0.687454	0.689456	0.74083	0.742632	0.696547	0.694338	0.735769	0.738604		0.303853	0.294321
wagowo mg/g
SATURATED
C8:0	0.000398207	0.000339029	0.000528377	0.000513008	0.000327141	0.000260524	0.000186869	0.000271466	0.000160554	0.000287468	0.00023756	0.000137881	0.000246994	0.00021735	0.000243799	0.000202669	0.000401951	7.42658e-05	0.000203753	0.000140951	1.8585e-05	0.000218675	0.000137845	0.000292761	8.6343e-05	0.000217259	4.34959e-05	0.000177392	0.000376351	0.00040887	7.88162e-05	7.05877e-05	0.000391809	1.45699e-05	7.35659e-06	8.99627e-05	0.00033675	0.000293372	0.000176244	0.000234942	0.000377313	0.000212364	0.000353376	0.00023938	0.000285821	0.000246518		0.0761081	0.00569421
C10:0	5.80719e-05	4.1345e-05	0.00103378	2.63081e-05	7.2698e-06	0.000260524	1.43746e-05	0.000242891	6.02077e-05	0.000467971	0.000461146	5.51524e-05	0.000167318	0.00021735	0.000690765	0.000113495	4.63789e-05	0.000311916	0.000156733	3.9153e-05	0.000325237	0.000962168	0.000110276	1.3941e-05	0.000100733	5.06937e-05	0.000166734	0.000694787	0.000640598	4.00853e-05	0.000175147	3.52939e-05	0.000106115	2.91398e-05	0.000117705	0.000321295	0.000233135	2.55107e-05	0.000192266	0.000380768	0.000222958	0.000345091	0.000163097	0.000134053	3.7608e-05	0.00147911		0.0342486	0.0436556
C12:0	0.00406503	0.004027	0.0046099	0.00476835	0.00255897	0.00288205	0.002264	0.00242891	0.00216748	0.00219278	0.00268303	0.00272315	0.00239823	0.00234255	0.00282807	0.00294275	0.00590558	0.00565905	0.00277418	0.00277986	0.00220232	0.00224506	0.00317043	0.00322038	0.00228089	0.00208568	0.0021023	0.00234306	0.00265848	0.00266166	0.00140118	0.00145587	0.00333038	0.00257887	0.00111084	0.00205629	0.00294009	0.00313781	0.0026677	0.00241423	0.00232391	0.00201746	0.00268203	0.00248955	0.00167732	0.00163081		0.123676	0.0968016
C13:0	0.0148664	0.0146609	0.0171608	0.0168175	0.0149249	0.0176342	0.0177526	0.0176025	0.0331075	0.0333797	0.0304915	0.0304993	0.0434152	0.0443395	0.0327829	0.0324838	0.0243799	0.0243295	0.0205007	0.0205318	0.0115599	0.01331	0.00672683	0.00667775	0.0179881	0.0183656	0.00147886	0.00133783	0.0215001	0.0211731	0.0186444	0.0191028	0.0176804	0.0158593	0.011182	0.0193677	0.022899	0.0225642	0.0205645	0.0207073	0.0188485	0.017697	0.0164727	0.0164502	0.0171718	0.0182613		0.0608864	0.0208788
C14:0	0.00672804	0.00686327	0.0114405	0.0115493	0.00501616	0.00612231	0.00465736	0.00468637	0.0042413	0.00439224	0.00399659	0.00402613	0.0042467	0.00437921	0.00550174	0.0058855	0.00306101	0.0104418	0.00336193	0.00335933	0.00312227	0.00328012	0.00889099	0.00879678	0.00703695	0.00595288	0.00224729	0.00242436	0.00693447	0.00734363	0.00280235	0.00309704	0.00646486	0.00456767	0.00267044	0.00588613	0.00679977	0.00697716	0.00359698	0.00375097	0.00538529	0.00434461	0.00548186	0.00615685	0.00495673	0.00673183		0.458551	0.379614
C15:0	0.00693544	0.00699557	0.0104603	0.00982608	0.010832	0.0116422	0.00936504	0.00932987	0.0083488	0.00833657	0.00826568	0.00795574	0.010302	0.0103845	0.00616	0.00661511	0.0152278	0.0145264	0.00710785	0.00702405	0.00480421	0.00492747	0.00388722	0.00358284	0.011498	0.0112685	0.0037044	0.00396176	0.0110903	0.0107829	0.00779405	0.00757053	0.00853002	0.00753264	0.00690784	0.0118751	0.00848352	0.00877566	0.00827546	0.00869284	0.0105219	0.00979528	0.0102388	0.0103029	0.00824367	0.00843849		0.112259	0.053146
C16:0	0.172382	0.172706	0.172526	0.165971	0.166646	0.186047	0.142574	0.141505	0.100694	0.100373	0.107056	0.106044	0.0769346	0.0781576	0.0820954	0.0819998	0.261206	0.252355	0.100905	0.100349	0.112132	0.125373	0.0971944	0.0982563	0.128809	0.129247	0.055392	0.0568764	0.144799	0.145878	0.0841495	0.0839112	0.116049	0.103279	0.0595737	0.103483	0.138806	0.138051	0.109976	0.111208	0.189634	0.174678	0.162653	0.162798	0.0941629	0.0959713		5.12588	5.06215
C17:0	0.00468723	0.00468852	0.00566665	0.00534055	0.00467448	0.00561755	0.00573546	0.00525073	0.00379977	0.00411146	0.00500972	0.00497061	0.00344198	0.00334075	0.00329129	0.00293465	0.00729695	0.00708496	0.00356568	0.00325753	0.00380992	0.00481084	0.00412156	0.00408472	0.00468411	0.00502592	0.00134837	0.00155218	0.00504471	0.00521911	0.003573	0.00346762	0.00378749	0.00316896	0.00505398	0.00494795	0.00470155	0.00446436	0.00321245	0.00317576	0.00595983	0.00526485	0.00507411	0.00500783	0.00437005	0.00422873		0.125578	0.10819
C18:0	0.210552	0.210851	0.183829	0.177672	0.289789	0.327674	0.206074	0.204971	0.12556	0.125389	0.182788	0.181782	0.0892684	0.0911261	0.0839239	0.085129	0.24369	0.235467	0.148042	0.148139	0.169699	0.188191	0.173367	0.173259	0.180435	0.180969	0.05574	0.057586	0.199354	0.200731	0.085752	0.086867	0.11791	0.105617	0.0712559	0.124444	0.123056	0.121469	0.0890273	0.0909224	0.187422	0.172351	0.12736	0.127724	0.129567	0.128682		3.85868	3.85688
C20:0	0.000273767	0.000132304	0.000604953	0.000335429	0.000450727	0.000659451	2.15619e-05	3.57193e-05	0.00110381	0.00112982	0.00204721	0.00239913	0.000764884	0.0010626	0.000820791	0.000859316	0.00216435	0.000727805	0.000791503	0.000555972	0.000343822	0.000364458	0.000248121	0.000473995	0.000431715	0.000318646	0.000297222	0.000118262	0.00114507	0.00087386	0.000534199	0.000211763	0.000481599	0.000378818	0.000448752	0.000385554	9.06636e-05	0.000216841	0.000680943	0.000712926	0.000771777	0.000398182	0.000462107	0.000124478	0.000488904	0.000872294		0.0266378	0.0322672
C21:0	0.000472871	0.000347298	0.000819367	0.00090763	0.000101777	4.88482e-05	0.000675605	0.000900125	0.000200692	0.000300838	0.000754602	0.000572206	0.000223091	0.00021735	0.000333193	0.00064854	0.00108218	0.00089119	0.000368323	0.000375869	0.000873494	0.000816385	0.000510026	0.000264879	0.000244638	0.000275194	0.000260975	0.000118262	0.000232217	0.000376802	0.000210177	0.000167646	0.000530575	0.000677501	0.00066945	0.000809664	0.000492174	0.000637766	0.000176244	0.000259246	0.000214383	0.000407031	0.000607081	0.000450034	0.000195562	0.000303406		0.353902	0.341653
C22:0	9.12558e-05	0.00024807	0.000482431	0.000762936	0.000378029	0.000113979	0.000100622	0.000300042	5.35179e-05	6.6853e-05	0.000503068	0.000372279	0.000119513	0.00015295	0.000243799	0.000194562	3.09193e-05	4.45595e-05	9.40399e-05	0.000211426	0.000473917	0.000903855	0.00165414	0.000473995	0.000158295	0.00168013	7.97424e-05	3.69568e-05	0.000992927	0.000761621	0.000192662	7.94112e-05	0.000367321	0.000349678	0.000500248	0.000835368	0.000233135	0.000280617	0.000576799	0.000599506	0.000257259	0.000247758	0.000253706	0.000201079	0.000323429	0.00439939		0.0114162	0.0569421
C23:0	0.00111166	0.00134785	0.00107973	0.00117729	0.00177383	0.00182367	0.0011284	0.00121445	0.00103022	0.00138386	0.00141138	0.00124093	0.000884397	0.000917701	0.00103208	0.000956597	0.00194792	0.00193091	0.00112848	0.000955333	0.00112439	0.00110795	0.00136466	0.00126863	0.00115843	0.00127458	0.000616192	0.000524786	0.00121714	0.00129075	0.000910765	0.000732348	0.00106115	0.000699356	0.000713589	0.00149081	0.00106206	0.0010842	0.00087321	0.000891158	0.00161216	0.0014954	0.00139538	0.00147458	0.0011132	0.00113777		0.057081	0.0455537
C24:0	0.00513521	0.00507717	0.0048626	0.00421588	0.0060412	0.0064154	0.00465736	0.00426488	0.00475641	0.00469308	0.00552676	0.00513607	0.00467695	0.00478171	0.00337256	0.00385071	0.00850281	0.00848116	0.00521138	0.00469053	0.00373558	0.00491289	0.00516918	0.00483753	0.00586413	0.00549664	0.00253726	0.00258697	0.00532497	0.0053073	0.00350294	0.00329115	0.0040487	0.00357691	0.00264102	0.0049351	0.004313	0.00406895	0.00370113	0.00369426	0.00676591	0.00627358	0.00607081	0.006176	0.00512221	0.00445628		0.0684973	0.0759228
MONOUNSATURATED
C14:1	0.00554171	0.0057883	0.0055135	0.00527478	0.00594669	0.00630956	0.00528266	0.00551505	0.00478316	0.00494712	0.00637219	0.00603919	0.00525061	0.00559476	0.00572116	0.00540721	0.00836367	0.00788703	0.00444339	0.00436947	0.00401435	0.00526277	0.00180577	0.00263485	0.00556912	0.00573563	0.00121064	0.00159653	0.00721473	0.00809723	0.00486033	0.00531173	0.00521596	0.0046478	0.00411969	0.0067472	0.00523258	0.00474498	0.00564782	0.0056548	0.00661156	0.00607007	0.00745714	0.00735375	0.00525008	0.00627672		0.0133189	0.0132865
C15:1	0.00816324	0.00799612	0.00550584	0.00513666	0.00951616	0.0107303	0.00590795	0.00580081	0.00499055	0.00507414	0.00432499	0.00425363	0.0048124	0.00486221	0.00521731	0.00520454	0.0158307	0.0158186	0.00565023	0.00564586	0.0059379	0.00721626	0.00642357	0.00656622	0.0059073	0.0060253	0.00331294	0.00338524	0.00888029	0.00877868	0.00436992	0.00425291	0.00741989	0.00655646	0.0025086	0.00430536	0.00699405	0.00678583	0.00510307	0.0050877	0.00890974	0.00806983	0.00884346	0.00862725	0.00427979	0.00462695		0.300627	0.33406
C16:1	0.00199933	0.00175303	0.00461755	0.00433426	0.00160663	0.00198649	0.00228556	0.00186455	0.00164568	0.0017716	0.00191445	0.0017442	0.0015218	0.00147315	0.00313689	0.0032427	0.0036021	0.00343108	0.00228047	0.00227087	0.00192354	0.00274072	0.00146115	0.00160322	0.00189235	0.00166565	0.00185582	0.0016261	0.00239423	0.00233297	0.00140118	0.00118234	0.00142031	0.00116559	0.001898	0.00312299	0.00259039	0.00265311	0.00173841	0.00176611	0.00238393	0.00220328	0.00224711	0.00238422	0.00137645	0.00161185		0.237838	0.263832
C17:1	0.00125269	0.00107497	0.00111801	0.000960247	0.00141761	0.00197835	0.00155245	0.00142163	0.000816148	0.00104959	0.00141837	0.00141328	0.000884397	0.00129605	0.000674512	0.00092417	0.00199429	0.00175267	0.000940399	0.00148781	0.00118015	0.00132663	0.00150251	0.00150563	0.00169088	0.00141218	0.000833671	0.000864788	0.00152943	0.00174772	0.00121727	0.00100588	0.00124073	0.000947044	0.00122855	0.00236473	0.00129519	0.0013138	0.00128979	0.00145016	0.00170648	0.00156618	0.00183031	0.00215442	0.000849941	0.000929182		0.33107	0.360633
C18:1 t6-8	0.00490292	0.00511024	0.00258062	0.00249927	0.00258805	0.00311	0.00250118	0.00252892	0.002415	0.00187188	0.00406647	0.00362627	0.000956105	0.00105455	0.00359198	0.00385882	0.00335474	0.00276269	0.00150464	0.00150347	0.000854909	0.00103506	0.00882207	0.00867131	0.00183479	0.00178152	0.00181233	0.00127131	0.00151341	0.00157134	0.00108591	0.000582349	0.0011591	0.00107089	0.000956357	0.00119522	0.00151538	0.00141584	0.000704977	0.000891158	0.00216098	0.0023714	0.00135008	0.00128308	0.000864984	0.000834368		0.0266378	0.170826
C18:1 t9	0.002887	0.00315876	0.00277206	0.00249269	0.00186107	0.00266223	0.00194057	0.00197885	0.00206713	0.00207244	0.00308828	0.00331604	0.00107562	0.0010304	0.00305562	0.00353454	0.00414319	0.00380241	0.00146546	0.00146432	0.00509228	0.00615204	0.00623058	0.00627346	0.00207943	0.00166565	0.0015876	0.00170001	0.00188176	0.00179582	0.000945795	0.000838229	0.00181212	0.00168282	0.00097107	0.00185066	0.00180032	0.00155615	0.00149006	0.00136104	0.00246969	0.00230061	0.00172157	0.00208739	0.00148928	0.00187733		0.100843	0.115782
C18:1 t10	0.00829598	0.0075744	0.00516124	0.00502485	0.00574314	0.00643983	0.00483704	0.00467208	0.00375963	0.00390421	0.0067984	0.00704572	0.00163335	0.00198835	0.0237054	0.023696	0.00653943	0.0063423	0.00349515	0.00285034	0.0443902	0.0500327	0.0597144	0.0635013	0.00389263	0.00453346	0.0138317	0.0141101	0.00257841	0.00271778	0.00197041	0.00180881	0.00263655	0.00190137	0.00154488	0.00251896	0.00321208	0.00323985	0.00185857	0.00159598	0.00314714	0.00378716	0.00289043	0.00249913	0.00138397	0.00147911		0.0837189	0.132865
C18:1 t11	0.0236435	0.0240214	0.0184166	0.0173107	0.0142924	0.0172841	0.0178029	0.0176167	0.0196411	0.0196414	0.0284653	0.0281622	0.0102781	0.010465	0.0262735	0.026347	0.0326044	0.0314441	0.0135653	0.0123958	0.0204063	0.0222465	0.020401	0.0171614	0.0130162	0.01263	0.0227048	0.023231	0.0173362	0.0166114	0.00854718	0.00782641	0.0135256	0.0118453	0.00505398	0.00868783	0.0175758	0.0175641	0.0101901	0.0107749	0.0214726	0.0192278	0.016962	0.0171683	0.0100714	0.0103537		0.0989405	0.153744
C18:1cis 9	0.0655631	0.0655484	0.0912407	0.088073	0.0471374	0.0531957	0.060481	0.058551	0.0362183	0.0370767	0.0436062	0.0443425	0.0222613	0.0225078	0.0527094	0.0477082	0.085631	0.0838907	0.0351631	0.0355979	0.084636	0.0919891	0.0418359	0.0420322	0.0387464	0.0385417	0.0232993	0.0236893	0.0442333	0.0442381	0.0250548	0.0243528	0.035222	0.0316167	0.0304269	0.0526025	0.0589443	0.0587255	0.0368511	0.0374286	0.0652752	0.0602052	0.0524446	0.0532956	0.0260699	0.026074		8.11692	8.20536
C18:1c11	0.00786459	0.00784728	0.00850763	0.00826075	0.00793862	0.009387	0.00610201	0.00536503	0.00529159	0.00518779	0.00586214	0.00680443	0.00343401	0.00345345	0.00672886	0.00680157	0.00998693	0.00961	0.00521922	0.00512121	0.00861413	0.0101028	0.0125852	0.0122402	0.005454	0.00546043	0.00350142	0.00338524	0.00570933	0.00549169	0.00317892	0.00255881	0.00375484	0.00330009	0.00343553	0.00610461	0.00529734	0.00515315	0.00410168	0.00426946	0.00674876	0.00564534	0.00569932	0.00567809	0.00321172	0.00320473		0.426205	0.444148
C18:1c12	0.00589015	0.00588753	0.00211351	0.00207834	0.00343861	0.00449404	0.00201244	0.00161451	0.00194002	0.00177829	0.00347955	0.00412954	0.00117123	0.000998201	0.00261678	0.00267523	0.00323107	0.00303004	0.00144195	0.00140951	0.00279704	0.00384867	0.00333584	0.00313673	0.00190674	0.00195533	0.00276924	0.00255002	0.00200988	0.00201228	0.000858221	0.000626466	0.000955036	0.000917904	0.000684163	0.00102815	0.0016708	0.00135206	0.00112155	0.00106939	0.00227245	0.00183164	0.00143162	0.00166608	0.00110568	0.00113777		0.0152216	0.0246749
C18:1c13	0.000771526	0.000769017	0.000888285	0.00077609	0.000617933	0.00088741	0.000718729	0.000757248	0.000561938	0.000722012	0.000635822	0.000723875	0.000756917	0.000579601	0.000755778	0.000721501	0.00131407	0.00109913	0.00061126	0.000587295	0.000715521	0.00109337	0.0007995	0.000808579	0.000568425	0.000637292	0.000514701	0.000450872	0.000816762	0.000713519	0.000551714	0.000608819	0.000620365	0.000575512	0.000492891	0.00114381	0.00103616	0.00098216	0.000680943	0.000648115	0.000780352	0.000716728	0.000706752	0.000708565	0.000737117	0.000872294		0.0742054	0.0132865
C18:1c14	0.00334328	0.00338202	0.00258062	0.00273604	0.00404928	0.004722	0.00283898	0.00291469	0.0021541	0.00226632	0.00274591	0.00270247	0.00210343	0.0016744	0.00329129	0.0028779	0.00381853	0.00332711	0.00185729	0.00220823	0.00437676	0.00597711	0.00385965	0.00303914	0.00201467	0.00181773	0.0010729	0.00124914	0.00207394	0.0020203	0.00101585	0.00137646	0.00103666	0.00108546	0.000676806	0.00123377	0.00143767	0.00160717	0.0012257	0.00119091	0.00224673	0.00199976	0.00156754	0.00160863	0.0011132	0.00106192		0.0665946	0.0626363
C20:1t	0.00511032	0.0052012	0.00582746	0.00531424	0.0065719	0.00746564	0.0046358	0.00470065	0.00402722	0.00416494	0.00528221	0.00531531	0.00348978	0.00365471	0.00379514	0.00333188	0.00803902	0.00724834	0.0051722	0.00528565	0.00477634	0.00518988	0.00420427	0.00446113	0.00546839	0.00555458	0.00239227	0.00240219	0.00643	0.00640563	0.0031001	0.00307057	0.00430174	0.00399216	0.00246446	0.0038941	0.00449432	0.00452814	0.00350886	0.00359704	0.00589981	0.0056011	0.00507411	0.00504613	0.00482887	0.0048545		0.249254	0.231565
C22:1n9	0.000423095	0.000529216	0.00568196	0.00552471	0.000676091	0.000496624	0.000632481	0.00055722	0.000481661	0.000655159	0.00585515	0.00585305	0.000629436	0.000571551	0.000837045	0.000794462	0.00109763	0.00132193	0.00637121	0.00604522	0.000994296	0.00104964	0.00474186	0.00462842	0.00550436	0.00560527	0.00279099	0.00286045	0.000864807	0.000897911	0.00033278	0.000255881	0.00471804	0.00389017	0.0026778	0.00442102	0.00515487	0.00498733	0.0039735	0.0039535	0.000874681	0.000486667	0.000643325	0.000804317	0.000195562	0.000398221		0.0742054	0.138559
C24:1	0.000580719	0.000537485	0.000359909	9.86555e-05	0.000152666	0.00041521	0.000474361	0.000400056	0.000755941	0.000835662	0.000335379	0.000730769	5.57728e-05	8.05001e-05	0.00014628	2.43203e-05	0.000293733	0.000237651	0.000556403	0.000516819	0.000743399	0.000787228	0.00027569	0.000250938	0.000352567	0.000470727	0.000427709	0.00049522	0.000288269	9.62047e-05	0.000350294	0.000397056	0.000595877	0.000378818	0.000860721	0.00174785	0.000712357	0.00076532	0.000520721	0.000380768	0.000317286	0.000380485	0.0013682	0.000143628	0.000157954	0.000189629		0.374832	0.404289
POLYUNSATURATED
C18:2c9c12	0.0795584	0.0796884	0.094411	0.0922955	0.0871067	0.0982501	0.072836	0.0728387	0.0481126	0.0484885	0.0664189	0.0654521	0.0286194	0.0294147	0.0532783	0.0532046	0.108991	0.10626	0.0455075	0.0454958	0.0864759	0.0957357	0.0464537	0.0468139	0.0682253	0.0688492	0.0270617	0.0274736	0.0652849	0.0659403	0.0361416	0.0365027	0.0508781	0.0449846	0.0297133	0.0521527	0.0648633	0.0649374	0.0533219	0.0540366	0.089629	0.0824237	0.0751331	0.0755292	0.0363669	0.0353469		8.10551	8.1636
C18:2 c9c15	0	0	0	0	0	0	0	0	0	0	0	0	0	0	0	0	0	0	0	0	0	0	0	0	0	0	0	0	0	0	0	0	0	0	0	0	0	0	0	0	0	0	0	0	0	0		0	0
C18:3c9c12 c15	0.00223162	0.00236493	0.00557476	0.00516297	0.000407109	0.000488482	0.00151652	0.00145735	0.00108374	0.00107633	0.0012926	0.00118578	0.00228669	0.0021091	0.00121087	0.00115116	0.00378761	0.00350535	0.00177109	0.00184019	0.000724814	0.000641445	4.13534e-05	0.00027882	0.00212979	0.00207844	0.000449457	0.000443481	0.00237822	0.00242917	0.00672565	0.0071823	0.00793414	0.0072631	0.00690048	0.012145	0.0121619	0.0118114	0.00925282	0.00948678	0.0106934	0.010105	0.0151861	0.0153778	0.00721321	0.00739553		0.572713	0.571319
c18:2 c9t11	0.00863611	0.00835169	0.0121833	0.0116019	0.0120097	0.0135798	0.0101341	0.0101871	0.00984061	0.00992767	0.0133313	0.013209	0.0103498	0.0105375	0.0124256	0.0122088	0.0182269	0.0177347	0.0122487	0.0124428	0.0793114	0.0871637	0.00661655	0.0065244	0.0104691	0.0106602	0.00480629	0.00486351	0.0152542	0.0152485	0.00254839	0.00252351	0.00460376	0.00424713	0.000912217	0.00123377	0.00694224	0.00667104	0.00402157	0.00410743	0.00391034	0.00361903	0.00978579	0.00999651	0.00254982	0.00303406		0.0951351	0.0512479
C18:2 t10c12	0.00104529	0.00116593	0.00156981	0.00112467	0.000959613	0.00116422	0.00121465	0.00116445	0.00115733	0.00112313	0.00130658	0.00119267	0.000693176	0.000635951	0.00108897	0.000964704	0.00136045	0.0013962	0.000940399	0.000704754	0.00196071	0.00237626	0.00161278	0.00167292	0.000813063	0.000651776	0.000623441	0.000776092	0.000688643	0.000897911	0.0005955	0.000714701	0.00133868	0.00089605	0.000809225	0.00149081	0.00159309	0.00160717	0.000737021	0.000753434	0.00106334	0.000964486	0.00118698	0.00118732	0.000571641	0.00058785		0.0665946	0.0721267
C18:3n6	0.000796414	0.000636713	0.000834682	0.000933938	0.000450727	0.000195393	0.000402488	0.00027861	0.000501731	0.000106965	0.000265508	0.000427431	0.000199189	0.00018515	0.000316939	0.000356697	0.000927579	0.000549567	0.000297793	0.000305393	0.000343822	0.000218675	0.000510026	0.00040429	0.000395739	0.00026071	0.00010149	0.000140436	0.000536501	0.000609297	0.000315265	0.000564702	0.000563226	0.000582796	0.000294264	6.42591e-05	0.000854828	0.000854607	0.000456633	0.000477985	0.000531669	0.000371637	0.00103294	0.000967095	0.000112824	0.000853331		0.0589837	0.00949035
C20:2	0.00193296	0.00188533	0.0024581	0.00203888	2.90792e-05	3.25655e-05	0.00194057	0.00170024	4.68282e-05	4.01118e-05	2.09612e-05	8.27286e-05	4.78053e-05	4.02501e-05	0.0032019	0.00333188	3.09193e-05	0.000103972	0.00223345	0.00246664	2.78775e-05	0.000481084	1.37845e-05	2.7882e-05	4.31715e-05	0.000108629	2.89972e-05	0.000147827	0.00303483	0.00306252	0.000157632	0.000114705	0.000163254	3.64248e-05	0.000110349	0.00042411	0.000129519	0.000255107	8.0111e-06	4.05072e-05	9.43283e-05	7.96365e-05	6.34264e-05	0.000191504	0.000120346	0.00013274		0.127481	0.132865
C20:3n6	0.00663678	0.00670616	0.0026036	0.00272289	0.00559774	0.00653752	0.00638231	0.0058651	0.00615456	0.00575604	0.00492587	0.00449492	0.00435825	0.00437116	0.00402269	0.00373721	0.00786896	0.00767908	0.00248422	0.00250579	0.00646757	0.00724542	0.0018609	0.00181233	0.00130953	0.00110078	0.00119614	0.00110131	0.0054691	0.00556384	0.0041072	0.00385585	0.0038283	0.00342393	0.00537031	0.00912479	0.00213707	0.00205361	0.00261963	0.00260056	0.00668016	0.00650364	0.00720343	0.0070665	0.00552085	0.00500621		1.10166	1.11037
C20:4n6	0.000472871	0.000454795	0.000658556	0.000684011	0.000174475	0.0004722	0.000488736	0.000492926	0.000414764	0.000320894	0.000412236	0.000317126	0.00035854	0.0001932	0.000479472	0.000283736	0.000525628	0.000995162	0.000297793	0.000328885	0.000631889	0.00128289	0.0007995	0.000334584	0.000230248	3.62098e-05	0.000362466	0.000251306	0.000496463	0.000609297	0.000271478	0.000194116	0.000293857	0.000196694	0.000426682	0.000681146	0.000207231	0.000612256	0.000200277	0.000194434	0.000531669	0.000548607	0.00049835	0.000306406	0.000338472	0.000474073		0.0342486	0.0493498
C20:5n3	0.000223991	0.00016538	0.000428827	0.000519585	0.000312601	0.000276807	0.000560608	0.000257179	0.000334487	0.00032758	0.00054499	0.000386067	7.96754e-06	7.24501e-05	6.50132e-05	0.000121601	0.000139137	0.000148532	0.00056424	0.000477666	0.000399577	0.000976746	0.00052381	0.000752815	0.000187076	0.000470727	0.000326219	0.000221741	5.60523e-05	7.21536e-05	0.000175147	0.000149999	0.000571389	0.000415242	0.000882791	0.00155507	0.000142471	0.000420926	0.000280388	0.000372666	2.57259e-05	7.96365e-05	0.000353376	0.000373433	0.00037608	0.000398221		0.268281	0.197399
C22:2	0.000398207	0.000372105	0.000398197	0.000276235	0.000276252	0.000341938	0.000366552	0.000300042	0.000421454	0.000334265	0.000398262	0.000413643	0.000103578	0.0001932	0.000341319	0.000478299	0.000556547	0.000490154	0.00044669	0.000508989	0.000334529	5.83132e-05	0.000206767	0.000515818	0.000446105	0.000427275	0.000246477	0.00027348	0.000408381	0.000208444	0.000175147	4.41173e-05	0.000448948	9.47044e-05	0.000220698	0.000436962	0.000362654	0.000306128	0.000224311	0.000315956	0.000574545	0.000442425	0.000462107	0.000536211	0.000631814	0.000493035		0.0057081	0.0132865
C22:5n3	0.00101211	0.00124035	0.000934231	0.0011444	0.000225364	0.000146545	0.000991846	0.000907269	0.00180623	0.00176492	0.00119479	0.00121335	0.000199189	0.0001771	2.43799e-05	0.000113495	0.000695684	0.000638686	0.00121468	0.00130771	0.0011151	0.00112253	0.00215038	0.00171475	0.0022665	0.000152081	0.000282723	0.000310437	0.000200187	0.000384819	0.000875736	0.000785288	0.00124073	0.000954329	0.00342081	0.00625883	0.000790068	0.000854607	0.0020909	0.00195245	0.000394464	0.000283152	0.0015313	0.00110115	0.000579163	9.48145e-05		0.4224	0.391002
C22:6n3	0.0109673	0.0113616	0.0165099	0.014647	0.0172803	0.0209152	0.013663	0.0143377	0.0111652	0.0121806	0.0125138	0.0126023	0.0127321	0.0132825	0.00978448	0.0100443	0.0171447	0.0190715	0.0156498	0.015207	0.010928	0.0109483	0.0147632	0.0148054	0.0112893	0.0126082	0.00698109	0.0076944	0.0186254	0.0174531	0.00725109	0.00735877	0.0109462	0.0103009	0.00840858	0.0156664	0.0103486	0.00917108	0.00941304	0.00889538	0.0127943	0.0119897	0.0143797	0.0143149	0.0131778	0.0135206		0.129384	0.0949035
suma	0.687903	0.688899	0.716555	0.688931	0.741905	0.841167	0.625711	0.61905	0.457873	0.460971	0.578109	0.575095	0.35736	0.364134	0.451817	0.447963	0.925043	0.903904	0.467606	0.464762	0.6944	0.775726	0.560105	0.559676	0.55448	0.555125	0.252399	0.258904	0.619498	0.620857	0.327902	0.326106	0.449185	0.3973	0.280323	0.48513	0.533944	0.528976	0.406331	0.411999	0.690517	0.635402	0.578322	0.579185	0.398261	0.409959		32.0719	32.1059
SFA	0.427757	0.428326	0.415105	0.399883	0.503521	0.567201	0.395207	0.393005	0.285284	0.286505	0.351232	0.347915	0.23709	0.241637	0.22332	0.224817	0.574944	0.562326	0.294212	0.29241	0.314225	0.351425	0.306553	0.305504	0.360777	0.362228	0.126015	0.130339	0.40131	0.402849	0.209721	0.21006	0.28074	0.24833	0.162853	0.280928	0.314447	0.312046	0.243698	0.247645	0.430317	0.395528	0.339268	0.339728	0.267716	0.276839		10.4934	10.1793
UFA	0.260145	0.260573	0.30145	0.289047	0.238384	0.273965	0.230503	0.226046	0.172589	0.174466	0.226877	0.22718	0.12027	0.122497	0.228497	0.223147	0.350099	0.341578	0.173394	0.172351	0.380174	0.424302	0.253552	0.254173	0.193703	0.192897	0.126385	0.128565	0.218188	0.218008	0.118181	0.116046	0.168445	0.14897	0.11747	0.204202	0.219497	0.21693	0.162633	0.164354	0.2602	0.239874	0.239054	0.239457	0.130545	0.13312		21.5785	21.9265
MUFA	0.146233	0.146179	0.162886	0.155895	0.113554	0.131565	0.120006	0.116259	0.0915491	0.0930192	0.124251	0.126203	0.0603143	0.0612847	0.142257	0.13715	0.189844	0.183006	0.0897376	0.0887598	0.191453	0.21605	0.177999	0.178515	0.0958983	0.0954924	0.083918	0.0848675	0.105755	0.105529	0.0588407	0.0560555	0.0856349	0.0755741	0.0600003	0.102969	0.118964	0.117375	0.0800068	0.0811197	0.133277	0.122463	0.112238	0.112509	0.0629859	0.0657823		10.5904	11.0695
PUFA	0.113912	0.114393	0.138565	0.133152	0.12483	0.142401	0.110497	0.109787	0.0810395	0.081447	0.102626	0.100977	0.0599558	0.0612123	0.08624	0.0859965	0.160255	0.158572	0.0836564	0.0835916	0.188721	0.208251	0.0755527	0.0756579	0.097805	0.0974043	0.0424665	0.0436977	0.112433	0.112479	0.0593399	0.0599907	0.0828106	0.0733959	0.0574697	0.101234	0.100533	0.0995553	0.0826265	0.0832342	0.126923	0.117411	0.126817	0.126948	0.067559	0.0673373		10.9881	10.857
n-6	0.0937529	0.0937457	0.101019	0.0989909	0.0970445	0.110291	0.0824885	0.0813899	0.0575452	0.0567849	0.0759004	0.0752348	0.0348102	0.0353557	0.0610555	0.0607358	0.1221	0.119004	0.0504759	0.0505543	0.0970507	0.10839	0.0531667	0.0530177	0.0725137	0.0726295	0.0317375	0.0317902	0.0742052	0.0749435	0.0418689	0.0417879	0.0569675	0.0502006	0.0367094	0.063488	0.0700959	0.070116	0.0579443	0.0586949	0.10022	0.0921217	0.0857616	0.0860715	0.0440766	0.0433113		9.32133	9.37077
n-3	0.014435	0.0151323	0.0234477	0.021474	0.0182254	0.021827	0.016732	0.0169595	0.0143896	0.0153494	0.0155462	0.0153875	0.015226	0.0156412	0.0110847	0.0114305	0.0217672	0.023364	0.0191998	0.0188326	0.0131675	0.013689	0.0174787	0.0175517	0.0158727	0.0153095	0.00803949	0.00867005	0.0212598	0.0203393	0.0150276	0.0154764	0.0206924	0.0189336	0.0196127	0.0356252	0.023443	0.022258	0.0210371	0.0207073	0.0239079	0.0224575	0.0314504	0.0311673	0.0213463	0.0214091		1.39278	1.25462
n6/n3	6.49483	6.19508	4.3083	4.6098	5.32469	5.05297	4.92998	4.79907	3.99907	3.69948	4.88225	4.88934	2.28624	2.26042	5.50806	5.31348	5.60938	5.09345	2.62898	2.68441	7.3705	7.918	3.0418	3.02065	4.56845	4.74409	3.9477	3.66667	3.4904	3.68467	2.78613	2.70011	2.75306	2.6514	1.87172	1.78211	2.99006	3.15014	2.75438	2.83451	4.19189	4.10205	2.72688	2.7616	2.06483	2.02303		6.69262	7.46899
n6PUFA	0.0874645	0.087486	0.0985078	0.0966363	0.0933297	0.105455	0.0801095	0.0794754	0.0551837	0.0546724	0.0720225	0.0706916	0.0335354	0.0341642	0.0580974	0.0575823	0.118313	0.115483	0.0485873	0.0486358	0.0939191	0.104483	0.0496241	0.0493652	0.0701609	0.0702469	0.0287218	0.0289667	0.071787	0.0727228	0.0408356	0.0411174	0.0555635	0.049188	0.0358045	0.0620229	0.0680624	0.0684578	0.0565984	0.0573096	0.0973725	0.0898476	0.0838679	0.0838692	0.0423391	0.0416805		9.30041	9.33281
n3PUFA	0.014435	0.0151323	0.0234477	0.021474	0.0182254	0.021827	0.016732	0.0169595	0.0143896	0.0153494	0.0155462	0.0153875	0.015226	0.0156412	0.0110847	0.0114305	0.0217672	0.023364	0.0191998	0.0188326	0.0131675	0.013689	0.0174787	0.0175517	0.0158727	0.0153095	0.00803949	0.00867005	0.0212598	0.0203393	0.0150276	0.0154764	0.0206924	0.0189336	0.0196127	0.0356252	0.023443	0.022258	0.0210371	0.0207073	0.0239079	0.0224575	0.0314504	0.0311673	0.0213463	0.0214091		1.39278	1.25462
PUFA/SFA	0.266301	0.267071	0.333807	0.332977	0.247914	0.251059	0.279593	0.279352	0.284066	0.284278	0.292188	0.290235	0.252882	0.253323	0.386172	0.382518	0.278731	0.281994	0.284341	0.285871	0.600591	0.592591	0.246459	0.24765	0.271096	0.268903	0.336996	0.335261	0.280164	0.27921	0.282946	0.285588	0.294973	0.295559	0.352893	0.360355	0.319713	0.31904	0.339053	0.336103	0.294952	0.296846	0.373795	0.373675	0.252353	0.243236		1.04714	1.06657
LNA/LA	35.6506	33.6958	16.9354	17.8764	213.964	201.133	48.0284	49.9804	44.3951	45.0497	51.3838	55.1977	12.5157	13.9466	44	46.2183	28.7755	30.3136	25.6947	24.7234	119.308	149.25	1123.33	167.9	32.0338	33.1254	60.2097	61.95	27.4512	27.1452	5.3737	5.08231	6.41255	6.19358	4.30597	4.29418	5.33333	5.49784	5.76277	5.69599	8.38172	8.15674	4.94749	4.91158	5.04171	4.77949		14.1528	14.289
Total C18:1	0.123162	0.123299	0.134261	0.129252	0.0876665	0.102182	0.0992349	0.0959991	0.0740487	0.074521	0.098748	0.100853	0.0436701	0.0437518	0.122729	0.118221	0.150623	0.145308	0.0643233	0.0631381	0.171883	0.192477	0.157584	0.156864	0.0695133	0.069023	0.071094	0.071637	0.0781529	0.0771722	0.0432088	0.0405791	0.0607223	0.0539961	0.0442425	0.0763655	0.0924898	0.091596	0.0582247	0.0592296	0.106574	0.0980856	0.0847739	0.0859949	0.0460472	0.0468953		9.00929	9.32332
Total trans C18:1	0.0397294	0.0398649	0.0289305	0.0273276	0.0244847	0.0294962	0.0270817	0.0267966	0.0278828	0.0274899	0.0424184	0.0421502	0.0139432	0.0145383	0.0566265	0.0574364	0.0466418	0.0443515	0.0200305	0.018214	0.0707437	0.0794663	0.095168	0.0956075	0.020823	0.0206106	0.0399365	0.0403124	0.0233098	0.0226963	0.0125493	0.0110558	0.0191334	0.0165004	0.00852629	0.0142527	0.0241036	0.0237759	0.0142437	0.0146231	0.0292503	0.0276869	0.0229241	0.0230379	0.0138097	0.0145445		0.31014	0.573217
Total cis C18:1	0.0834327	0.0834342	0.105331	0.101924	0.0631818	0.0726862	0.0721532	0.0692025	0.0461659	0.0470311	0.0563296	0.0587029	0.0297269	0.0292135	0.0661022	0.0607844	0.103982	0.100957	0.0442928	0.0449241	0.101139	0.113011	0.0624161	0.0612568	0.0486902	0.0484125	0.0311575	0.0313245	0.0548432	0.0544759	0.0306595	0.0295233	0.0415889	0.0374957	0.0357162	0.0621128	0.0683862	0.0678201	0.0439809	0.0446065	0.0773235	0.0703986	0.0618498	0.0629569	0.0322376	0.0323507		8.69915	8.7501
MCFA	0.220681	0.220791	0.231835	0.223678	0.217047	0.243354	0.190089	0.188733	0.159978	0.160467	0.165104	0.163286	0.148882	0.151533	0.143443	0.143781	0.337577	0.334449	0.147024	0.14633	0.145697	0.164356	0.12956	0.131338	0.180982	0.180346	0.0713042	0.0735513	0.205472	0.207049	0.125423	0.125884	0.166111	0.146187	0.0899711	0.156844	0.194745	0.19369	0.15757	0.159282	0.244619	0.224876	0.216076	0.216562	0.137119	0.143549		6.43303	6.22377
LCFA	0.465512	0.466653	0.48204	0.463753	0.523106	0.595313	0.433868	0.428381	0.296857	0.298699	0.410888	0.410203	0.20718	0.21087	0.306765	0.302941	0.585024	0.567317	0.319281	0.316763	0.547179	0.608863	0.428794	0.426526	0.37162	0.373098	0.180051	0.183616	0.41148	0.411612	0.201008	0.19911	0.281336	0.250122	0.188998	0.325511	0.337333	0.333654	0.247102	0.25065	0.443592	0.408402	0.3599	0.360094	0.259969	0.263755		25.1975	25.4721
DI	0.165097	0.164221	0.226747	0.226818	0.122961	0.122574	0.174009	0.170997	0.173408	0.176728	0.168107	0.169523	0.17879	0.178711	0.271556	0.255807	0.176444	0.175661	0.169086	0.171433	0.357224	0.354994	0.147062	0.15072	0.146803	0.146848	0.186187	0.184111	0.157697	0.158714	0.157297	0.155134	0.154607	0.156085	0.21222	0.207832	0.204646	0.203974	0.184729	0.184053	0.162094	0.162732	0.18706	0.188703	0.128616	0.13203		0.469149	0.473313
DI C14:1 cis 9/(C14:0+C14:1 cis 9)	0.451657	0.457516	0.325203	0.313526	0.54244	0.507531	0.531453	0.540616	0.530022	0.529707	0.614555	0.6	0.552852	0.560936	0.509776	0.478823	0.73207	0.430308	0.569277	0.56535	0.5625	0.616041	0.168814	0.230488	0.441781	0.490706	0.350105	0.397059	0.509904	0.524403	0.634286	0.631689	0.446541	0.504348	0.606717	0.534079	0.434876	0.404788	0.610919	0.601206	0.551108	0.582838	0.576331	0.544295	0.51437	0.482507		0.0282258	0.0338164
DI C16:1 cis 9/(C16:0+C16:1 cis 9)	0.0114653	0.0100483	0.0260667	0.0254499	0.00954891	0.0105646	0.0157777	0.0130051	0.0160805	0.0173441	0.0175686	0.0161816	0.0193968	0.0184998	0.036804	0.0380409	0.0136027	0.0134139	0.0221007	0.022129	0.0168649	0.0213928	0.0148107	0.0160547	0.0144784	0.0127234	0.0324174	0.0277953	0.0162659	0.0157408	0.0163783	0.0138946	0.0120909	0.0111599	0.030876	0.0292948	0.0183201	0.018856	0.0155611	0.0156328	0.0124151	0.0124562	0.0136271	0.0144339	0.0144072	0.0165177		0.044342	0.0495367
DI C18:1 cis 9/(C18:0+C18:1 cis 9)	0.237449	0.237151	0.3317	0.331419	0.139904	0.139669	0.226899	0.222186	0.223876	0.228212	0.192612	0.196098	0.1996	0.198073	0.385773	0.359148	0.260023	0.262685	0.191933	0.193744	0.332773	0.328321	0.194402	0.195234	0.176778	0.17558	0.294781	0.29147	0.181591	0.180586	0.226112	0.218961	0.230011	0.230385	0.299233	0.297111	0.323868	0.325901	0.292751	0.291611	0.258314	0.258884	0.291675	0.294419	0.167504	0.168484		0.677788	0.680252
DI RA/(VA+RA)	0.26754	0.257982	0.398148	0.401274	0.456606	0.439989	0.362748	0.366393	0.333787	0.335745	0.318957	0.31928	0.501738	0.501725	0.321084	0.316653	0.358577	0.360616	0.474499	0.500946	0.795359	0.796669	0.244898	0.275456	0.445772	0.457711	0.174704	0.173112	0.468059	0.478611	0.229676	0.243819	0.25394	0.26392	0.152898	0.124352	0.283148	0.275263	0.282976	0.275993	0.154054	0.158404	0.365854	0.367994	0.202026	0.226629		0.490196	0.25
Thrombogenic index	1.19825	1.16475	0.837674	0.860233	1.30575	1.32962	0.983814	0.969692	0.610916	0.574457	0.814805	0.805598	0.311819	0.314339	0.529015	0.524023	1.25931	1.1817	0.483422	0.491495	0.883885	0.953345	0.538995	0.536848	0.886238	0.911843	0.314639	0.305796	0.782452	0.82348	0.373071	0.36884	0.476005	0.423451	0.203969	0.306134	0.528575	0.549676	0.4027	0.417899	0.884095	0.829732	0.520783	0.52667	0.368329	0.366344		0.661583	0.659503
Atherogenicity index	0.781714	0.783606	0.73942	0.750523	0.793968	0.778996	0.709177	0.719676	0.69429	0.688585	0.554156	0.549662	0.800861	0.800158	0.467973	0.486159	0.797933	0.877636	0.675495	0.676329	0.333594	0.331696	0.536099	0.537681	0.822072	0.804287	0.526041	0.536047	0.802958	0.816092	0.818748	0.842381	0.862231	0.833244	0.607528	0.632135	0.769694	0.779503	0.781095	0.782619	0.820519	0.809067	0.783345	0.793106	0.886034	0.93547		0.328278	0.304536
[truncated: 174 more columns]

## Sheet: raw data
Nazwa	/1/1	/1/2	/2/1	/2/2	/3/1	/3/2	/4/1	/4/2	/5/1	/5/2	/6/1	/6/2	/7/1	/7/2	/8/1	/8/2	/9/1	/9/2	/10/1	/10/2	/11/1	/11/2	/12/1	/12/2	/13/1	/13/2	/14/1	/14/2	/15/1	/15/2	/16/1	/16/2	/17/1	/17/2	/18/1	/18/2	/19/1	/19/2	/21/1	/21/2	/22/1	/22/2	/23/1	/23/2	/24/1	/24/2		/1/1	/1/2
Grupa	KONTROLA	KONTROLA	KONTROLA	KONTROLA	INFECTED CONTROL	INFECTED CONTROL	INFECTED CONTROL	INFECTED CONTROL	HERBMIX III	HERBMIX III	HERBMIX III	HERBMIX III	HERBMIX IV	HERBMIX IV	HERBMIX IV	HERBMIX IV	KONTROLA	KONTROLA	KONTROLA	KONTROLA	INFECTED CONTROL	INFECTED CONTROL	INFECTED CONTROL	INFECTED CONTROL	HERBMIX III	HERBMIX III	HERBMIX III	HERBMIX III	HERBMIX IV	HERBMIX IV	HERBMIX IV	HERBMIX IV	KONTROLA	KONTROLA	KONTROLA	KONTROLA	INFECTED CONTROL	INFECTED CONTROL	HERBMIX III	HERBMIX III	HERBMIX III	HERBMIX III	HERBMIX IV	HERBMIX IV	HERBMIX IV	HERBMIX IV		KONTROLA	KONTROLA
day	1	1	1	1	1	1	1	1	1	1	1	1	1	1	1	1	2	2	2	2	2	2	2	2	2	2	2	2	2	2	2	2	3	3	3	3	3	3	3	3	3	3	3	3	3	3		1	1
dawka	PŁYN ŻWACZA	PŁYN ŻWACZA	PŁYN ŻWACZA	PŁYN ŻWACZA	PŁYN ŻWACZA	PŁYN ŻWACZA	PŁYN ŻWACZA	PŁYN ŻWACZA	PŁYN ŻWACZA	PŁYN ŻWACZA	PŁYN ŻWACZA	PŁYN ŻWACZA	PŁYN ŻWACZA	PŁYN ŻWACZA	PŁYN ŻWACZA	PŁYN ŻWACZA	PŁYN ŻWACZA	PŁYN ŻWACZA	PŁYN ŻWACZA	PŁYN ŻWACZA	PŁYN ŻWACZA	PŁYN ŻWACZA	PŁYN ŻWACZA	PŁYN ŻWACZA	PŁYN ŻWACZA	PŁYN ŻWACZA	PŁYN ŻWACZA	PŁYN ŻWACZA	PŁYN ŻWACZA	PŁYN ŻWACZA	PŁYN ŻWACZA	PŁYN ŻWACZA	PŁYN ŻWACZA	PŁYN ŻWACZA	PŁYN ŻWACZA	PŁYN ŻWACZA	PŁYN ŻWACZA	PŁYN ŻWACZA	PŁYN ŻWACZA	PŁYN ŻWACZA	PŁYN ŻWACZA	PŁYN ŻWACZA	PŁYN ŻWACZA	PŁYN ŻWACZA	PŁYN ŻWACZA	PŁYN ŻWACZA		MEAT	MEAT
%FAME
SATURATED
C8:0	0.0578871	0.0492132	0.0737384	0.0744644	0.0440947	0.0309717	0.0298651	0.0438521	0.0350652	0.0623613	0.0410926	0.0239754	0.0691162	0.0596896	0.0539597	0.0452423	0.0434521	0.00821612	0.0435737	0.0303275	0.00267641	0.0281897	0.0246105	0.0523091	0.0155719	0.0391369	0.017233	0.0685166	0.060751	0.0658557	0.0240365	0.0216456	0.0872267	0.00366724	0.00262433	0.018544	0.0630685	0.0554604	0.0433745	0.0570249	0.0546421	0.033422	0.0611036	0.0413305	0.0717672	0.0601323		0.237304	0.0177357
C10:0	0.00844187	0.00600161	0.144271	0.00381869	0.000979883	0.0309717	0.00229732	0.0392361	0.0131494	0.101518	0.0797679	0.00959014	0.0468207	0.0596896	0.152886	0.0253357	0.0050137	0.0345077	0.0335182	0.00842432	0.0468372	0.124035	0.0196884	0.00249091	0.0181672	0.00913194	0.0660597	0.268357	0.103406	0.00645644	0.0534145	0.0108228	0.0236239	0.00733447	0.0419892	0.0662287	0.0436628	0.00482265	0.0473177	0.0924196	0.0322885	0.0543107	0.0282017	0.0231451	0.00944305	0.360794		0.106787	0.135974
C12:0	0.590931	0.584557	0.643341	0.692137	0.344919	0.342625	0.361828	0.392361	0.47338	0.475686	0.464104	0.473513	0.671096	0.643321	0.625933	0.656918	0.638412	0.626068	0.593273	0.598126	0.317154	0.289414	0.566042	0.5754	0.411357	0.375714	0.832926	0.90499	0.429135	0.428708	0.427316	0.446441	0.741427	0.649101	0.396273	0.423864	0.550637	0.593186	0.656533	0.58598	0.336546	0.317509	0.463761	0.429837	0.42116	0.397798		0.385619	0.301508
C13:0	2.16112	2.12817	2.3949	2.4411	2.0117	2.0964	2.83719	2.84346	7.23073	7.24116	5.27435	5.30335	12.1488	12.1767	7.25579	7.25144	2.63554	2.6916	4.38419	4.41771	1.66473	1.71581	1.20099	1.19315	3.24414	3.30837	0.585921	0.516729	3.47056	3.41029	5.68598	5.85784	3.93611	3.99179	3.98898	3.99226	4.28866	4.26563	5.06102	5.02605	2.72962	2.78517	2.84837	2.84023	4.3117	4.45442		0.189843	0.065031
C14:0	0.978051	0.996267	1.5966	1.6764	0.676119	0.727836	0.744331	0.757025	0.926305	0.952823	0.691322	0.70008	1.18835	1.20264	1.21769	1.31384	0.330904	1.15519	0.718966	0.722806	0.449637	0.422845	1.58738	1.57176	1.26911	1.07235	0.89037	0.936394	1.11937	1.18282	0.854632	0.949701	1.43924	1.14968	0.952631	1.21331	1.2735	1.31899	0.885235	0.910432	0.779892	0.683758	0.94789	1.06302	1.24459	1.64207		1.42976	1.18238
C15:0	1.0082	1.01547	1.45981	1.42628	1.46003	1.38405	1.4967	1.50713	1.82339	1.80848	1.42978	1.38338	2.88281	2.85184	1.36338	1.47671	1.64617	1.60707	1.52005	1.51132	0.691852	0.635207	0.694017	0.640163	2.07365	2.0299	1.46767	1.5302	1.79022	1.73678	2.37695	2.32149	1.899	1.89596	2.46424	2.44781	1.58884	1.65899	2.03663	2.10992	1.52377	1.54159	1.77044	1.77887	2.06992	2.05837		0.350024	0.165534
C16:0	25.0591	25.0699	24.0772	24.0912	22.4619	22.1177	22.786	22.8585	21.9917	21.7743	18.5182	18.4394	21.5286	21.4639	18.17	18.305	28.2372	27.9184	21.579	21.5915	16.1481	16.1621	17.3529	17.5559	23.2306	23.2825	21.9462	21.9681	23.3736	23.4963	25.663	25.7312	25.8355	25.9952	21.2518	21.3309	25.9964	26.0978	27.0657	26.9924	27.4626	27.491	28.1249	28.1081	23.6435	23.41		15.9824	15.7671
C17:0	0.68138	0.680582	0.790818	0.775194	0.630065	0.667828	0.91663	0.848191	0.829876	0.891912	0.86657	0.864311	0.963168	0.917451	0.728457	0.655109	0.788823	0.783818	0.76254	0.700903	0.548664	0.620173	0.735855	0.729836	0.844774	0.905367	0.534222	0.59952	0.814322	0.840629	1.08966	1.06334	0.843192	0.797624	1.80291	1.01992	0.880534	0.843963	0.7906	0.770819	0.863097	0.828587	0.877385	0.864634	1.09728	1.0315		0.391552	0.336979
C18:0	30.6078	30.607	25.6546	25.7895	39.0601	38.9547	32.9344	33.1106	27.4224	27.2011	31.6183	31.6091	24.9799	25.0254	18.5747	19.0036	26.3437	26.05	31.6597	31.8742	24.4383	24.26	30.9527	30.957	32.5413	32.5997	22.084	22.2422	32.1799	32.3313	26.1518	26.6376	26.2498	26.5838	25.4192	25.6517	23.0467	22.963	21.9101	22.0686	27.1422	27.1247	22.0224	22.0523	32.5332	31.3891		12.0313	12.013
C20:0	0.0397974	0.0192051	0.0844252	0.0486883	0.0607527	0.0783972	0.00344598	0.00577001	0.241073	0.245094	0.354121	0.417171	0.214037	0.291816	0.181664	0.191827	0.233973	0.0805179	0.169267	0.119625	0.0495136	0.0469828	0.044299	0.0846909	0.0778594	0.0574008	0.117759	0.0456777	0.184838	0.14075	0.162914	0.0649368	0.107216	0.0953481	0.160084	0.0794744	0.01698	0.0409925	0.167583	0.173041	0.111768	0.0626662	0.0799047	0.0214919	0.12276	0.212776		0.0830565	0.100503
C21:0	0.068741	0.0504135	0.114348	0.131745	0.0137184	0.0058072	0.107974	0.145404	0.0438315	0.0652618	0.130529	0.0994977	0.0624275	0.0596896	0.073745	0.144775	0.116986	0.0985934	0.0787679	0.0808734	0.125791	0.105241	0.091059	0.0473273	0.0441203	0.0495734	0.103398	0.0456777	0.0374847	0.0606906	0.0640974	0.0514083	0.11812	0.170526	0.238814	0.166896	0.0921771	0.120566	0.0433745	0.062924	0.0310466	0.0640588	0.104973	0.0777014	0.0491039	0.074009		1.10346	1.06414
C22:0	0.0132658	0.0360097	0.0673264	0.110742	0.0509539	0.0135501	0.0160812	0.0484681	0.0116884	0.0145026	0.0870196	0.0647335	0.0334433	0.0420038	0.0539597	0.0434326	0.00334247	0.00492967	0.0201109	0.0454913	0.0682484	0.116517	0.295326	0.0846909	0.0285484	0.302659	0.0315938	0.0142743	0.160279	0.122672	0.058756	0.0243513	0.0817751	0.0880136	0.178454	0.172195	0.0436628	0.0530491	0.141953	0.145512	0.037256	0.0389923	0.0438693	0.0347176	0.0812102	1.07313		0.0355956	0.177357
C23:0	0.161602	0.195652	0.150683	0.170886	0.239091	0.216802	0.18034	0.19618	0.225001	0.300204	0.244138	0.215778	0.247481	0.252023	0.22843	0.213544	0.210576	0.213619	0.241331	0.205553	0.161923	0.142828	0.243644	0.226673	0.208923	0.229603	0.244134	0.202695	0.196471	0.207898	0.277756	0.224573	0.236239	0.176027	0.25456	0.307301	0.198908	0.204963	0.214901	0.216301	0.233471	0.235347	0.241281	0.254596	0.279514	0.277534		0.177978	0.141886
C24:0	0.746503	0.736998	0.678607	0.611945	0.814283	0.762679	0.744331	0.688939	1.03881	1.01808	0.956007	0.893082	1.30875	1.31317	0.746443	0.859604	0.919179	0.938281	1.11448	1.00923	0.537958	0.633328	0.922895	0.864345	1.05759	0.990164	1.00526	0.999201	0.859562	0.854833	1.06829	1.00923	0.901343	0.900306	0.942134	1.01727	0.807762	0.769212	0.910865	0.896667	0.979832	0.987341	1.04973	1.06633	1.28614	1.08701		0.213574	0.236477
MONOUNSATURATED
C14:1	0.805596	0.840225	0.769445	0.765647	0.801544	0.750097	0.844265	0.890889	1.04465	1.07319	1.10225	1.05012	1.46928	1.53645	1.26626	1.20707	0.904138	0.872552	0.950242	0.940154	0.578104	0.678431	0.322398	0.470782	1.00439	1.03321	0.479651	0.61665	1.16461	1.3042	1.48225	1.62883	1.16121	1.16985	1.46962	1.3908	0.979988	0.897012	1.38996	1.37253	0.957479	0.955312	1.28944	1.26967	1.31825	1.53106		0.0415282	0.0413834
C15:1	1.18669	1.16071	0.768376	0.745599	1.28267	1.27565	0.944198	0.937049	1.08994	1.10075	0.748127	0.73964	1.34665	1.33528	1.15474	1.16182	1.71134	1.75003	1.20833	1.21479	0.855113	0.930259	1.14685	1.17322	1.06538	1.0854	1.31258	1.30753	1.43346	1.41396	1.33269	1.30415	1.65186	1.65026	0.894896	0.887464	1.30988	1.28282	1.25589	1.23488	1.2903	1.27004	1.52916	1.48955	1.07462	1.12864		0.937352	1.0405
C16:1	0.290642	0.254468	0.64441	0.629129	0.216554	0.23616	0.365274	0.301194	0.359418	0.38432	0.331158	0.303288	0.425845	0.404563	0.694282	0.723877	0.389398	0.379585	0.48769	0.48861	0.277008	0.35331	0.260872	0.286454	0.341284	0.30005	0.735273	0.628069	0.38648	0.375765	0.427316	0.362564	0.316197	0.293379	0.677076	0.643743	0.485143	0.501555	0.427831	0.42867	0.345239	0.346753	0.388556	0.411652	0.345616	0.393173		0.741576	0.821756
C17:1	0.182103	0.156042	0.156026	0.139382	0.191077	0.235192	0.24811	0.229646	0.178248	0.227691	0.245347	0.245747	0.247481	0.355927	0.149289	0.206305	0.215589	0.1939	0.201109	0.320124	0.169952	0.171017	0.268255	0.269018	0.304949	0.25439	0.330298	0.334018	0.246882	0.281501	0.371231	0.30845	0.276218	0.23837	0.438263	0.487443	0.242571	0.248366	0.317423	0.351981	0.247131	0.246487	0.316485	0.371975	0.213413	0.226652		1.03227	1.12326
C18:1 t6-8	0.712735	0.741799	0.360143	0.362775	0.348838	0.369725	0.399734	0.408517	0.527438	0.406074	0.703408	0.630552	0.267547	0.289605	0.795007	0.861414	0.362658	0.30564	0.321775	0.323494	0.123115	0.133431	1.57507	1.54934	0.330902	0.320923	0.71804	0.491036	0.244297	0.253093	0.33117	0.178576	0.258046	0.269542	0.341163	0.246371	0.283808	0.267657	0.173498	0.216301	0.31295	0.373212	0.233447	0.221532	0.21719	0.203525		0.0830565	0.532072
C18:1 t9	0.419682	0.458523	0.38686	0.361821	0.25085	0.316492	0.310138	0.319658	0.451464	0.449582	0.534204	0.576607	0.30099	0.282973	0.676295	0.789026	0.447891	0.420665	0.313396	0.315069	0.733336	0.793069	1.1124	1.12091	0.375023	0.30005	0.629003	0.656618	0.303755	0.289249	0.288438	0.257042	0.403424	0.423566	0.346411	0.381477	0.337174	0.294181	0.366712	0.330351	0.357657	0.362072	0.297684	0.360402	0.373945	0.457931		0.314428	0.360627
C18:1 t10	1.20598	1.09949	0.720286	0.72937	0.774108	0.765583	0.773048	0.754717	0.821109	0.846954	1.17597	1.22514	0.457059	0.546049	5.24669	5.28973	0.706932	0.701656	0.747457	0.61329	6.3926	6.44979	10.6613	11.3461	0.702032	0.816657	5.48008	5.44993	0.416209	0.437747	0.600913	0.554669	0.586963	0.478574	0.551109	0.519233	0.601577	0.612476	0.457404	0.387376	0.455765	0.596026	0.499796	0.431491	0.347504	0.360794		0.261035	0.413834
C18:1 t11	3.43705	3.48693	2.57016	2.5127	1.92645	2.05478	2.84523	2.84577	4.28964	4.26087	4.92386	4.89697	2.87613	2.87394	5.81506	5.8815	3.52463	3.4787	2.901	2.66714	2.9387	2.86783	3.64236	3.06631	2.34746	2.27516	8.99561	8.97282	2.79842	2.67555	2.60663	2.39996	3.01114	2.98146	1.80291	1.79082	3.29169	3.32039	2.50784	2.61528	3.10963	3.02608	2.93297	2.96422	2.52885	2.52556		0.308495	0.478865
C18:1cis 9	9.53087	9.51495	12.7332	12.784	6.35356	6.32404	9.66597	9.4582	7.91012	8.04316	7.54291	7.71047	6.22938	6.18119	11.6661	10.65	9.25697	9.28093	7.51982	7.65939	12.1884	11.8585	7.4693	7.51009	6.98788	6.94289	9.23112	9.14982	7.14018	7.12533	7.64095	7.46773	7.84132	7.9579	10.8542	10.843	11.0394	11.1017	9.06922	9.08465	9.45308	9.47514	9.0684	9.20183	6.54592	6.36015		25.3085	25.5572
C18:1c11	1.14327	1.13911	1.1873	1.19907	1.07003	1.11595	0.975212	0.866655	1.15569	1.1254	1.01402	1.18318	0.960938	0.948402	1.48929	1.51833	1.07962	1.06317	1.11616	1.1019	1.24052	1.30236	2.24694	2.18702	0.983624	0.983641	1.38725	1.30753	0.921605	0.884533	0.969474	0.784653	0.835923	0.830629	1.22556	1.25834	0.992116	0.974175	1.00944	1.03628	0.977348	0.888468	0.985492	0.98036	0.806436	0.78172		1.3289	1.38339
C18:1c12	0.856247	0.854629	0.294954	0.301676	0.463485	0.534262	0.321625	0.260804	0.423704	0.38577	0.601885	0.718062	0.327745	0.27413	0.579168	0.597199	0.349288	0.335218	0.308368	0.303275	0.4028	0.496138	0.595575	0.560454	0.343879	0.352232	1.09717	0.984926	0.324436	0.324114	0.261731	0.192105	0.212615	0.231036	0.244062	0.211932	0.312917	0.2556	0.27602	0.259561	0.329094	0.288265	0.247548	0.28766	0.277626	0.277534		0.0474608	0.0768549
C18:1c13	0.112156	0.11163	0.123966	0.112651	0.0832901	0.105497	0.114866	0.122324	0.122728	0.156628	0.109983	0.125871	0.211808	0.159172	0.167275	0.161063	0.142055	0.121599	0.130721	0.126365	0.103042	0.140948	0.142741	0.144473	0.102515	0.114802	0.203923	0.174146	0.131843	0.114925	0.168256	0.186693	0.138109	0.144856	0.17583	0.235774	0.194057	0.185672	0.167583	0.15731	0.11301	0.112799	0.122207	0.122338	0.185084	0.212776		0.231372	0.0413834
C18:1c14	0.486011	0.490932	0.360143	0.397144	0.545795	0.561363	0.453721	0.470833	0.470458	0.491639	0.474982	0.469917	0.588603	0.459831	0.728457	0.642441	0.412795	0.368082	0.397191	0.475131	0.630294	0.770517	0.689095	0.543018	0.363344	0.327445	0.42508	0.482471	0.334777	0.325405	0.309804	0.422089	0.230787	0.273209	0.241438	0.254318	0.269254	0.303827	0.30165	0.289057	0.325369	0.314724	0.271049	0.277741	0.279514	0.259031		0.207641	0.195093
C20:1t	0.742885	0.755002	0.81326	0.771375	0.885814	0.887534	0.740885	0.759333	0.879551	0.903514	0.913706	0.92425	0.976545	1.00367	0.839973	0.743784	0.869042	0.801893	1.1061	1.13728	0.687837	0.669035	0.750621	0.797091	0.986219	1.0006	0.947813	0.927829	1.03794	1.03174	0.945437	0.941584	0.957677	1.00482	0.87915	0.802692	0.841722	0.85602	0.863548	0.87307	0.854404	0.881505	0.877385	0.871247	1.21249	1.18414		0.777171	0.721253
C22:1n9	0.0615051	0.0768206	0.792955	0.801925	0.0911291	0.0590399	0.101082	0.0900121	0.105195	0.142126	1.01281	1.01775	0.176135	0.156962	0.185262	0.17735	0.118658	0.146247	1.36252	1.30071	0.143188	0.13531	0.846603	0.826982	0.992707	1.00973	1.10578	1.10483	0.139598	0.144624	0.101488	0.0784653	1.05036	0.979152	0.955255	0.911307	0.965434	0.942828	0.977899	0.959591	0.12667	0.0765921	0.11124	0.138871	0.0491039	0.0971368		0.231372	0.43157
C24:1	0.0844187	0.0780209	0.0502276	0.0143201	0.0205775	0.0493612	0.0758115	0.0646241	0.165098	0.181283	0.0580131	0.127069	0.0156069	0.0221073	0.0323758	0.00542908	0.0317535	0.0262916	0.11899	0.111201	0.107056	0.101483	0.0492211	0.0448363	0.0635852	0.0847966	0.169457	0.191276	0.0465327	0.0154955	0.106829	0.121757	0.132657	0.0953481	0.307046	0.360284	0.133414	0.144679	0.128152	0.0924196	0.045949	0.0598811	0.236581	0.0247983	0.0396608	0.0462556		1.16872	1.25924
POLYUNSATURATED
C18:2c9c12	11.5654	11.5675	13.1757	13.3969	11.741	11.6802	11.6405	11.7662	10.5079	10.5188	11.489	11.3811	8.00856	8.07799	11.792	11.877	11.7822	11.7556	9.73202	9.78906	12.4533	12.3414	8.29375	8.36447	12.3044	12.4025	10.7218	10.6115	10.5384	10.6209	11.0221	11.1935	11.3268	11.3226	10.5997	10.7502	12.148	12.276	13.1228	13.1157	12.98	12.9719	12.9916	13.0406	9.13143	8.62205		25.2729	25.4271
C18:2 c9c15	0	0	0	0	0	0	0	0	0	0	0	0	0	0	0	0	0	0	0	0	0	0	0	0	0	0	0	0	0	0	0	0	0	0	0	0	0	0	0	0	0	0	0	0	0	0		0	0
C18:3c9c12 c15	0.324409	0.343292	0.777994	0.749418	0.0548734	0.058072	0.242367	0.235416	0.23669	0.233492	0.223592	0.206188	0.639882	0.57921	0.268	0.256976	0.409453	0.387801	0.378756	0.395943	0.10438	0.0826897	0.00738316	0.0498182	0.384106	0.37441	0.178074	0.171292	0.383895	0.391261	2.05112	2.20244	1.76634	1.82812	2.46162	2.50344	2.27774	2.23289	2.27716	2.30263	1.54861	1.59033	2.62589	2.65507	1.81118	1.80397		1.78571	1.77949
c18:2 c9t11	1.25543	1.21232	1.70026	1.68404	1.61877	1.6144	1.61961	1.64561	2.1492	2.15364	2.30602	2.29684	2.89619	2.89384	2.75015	2.7254	1.97039	1.96201	2.61945	2.67725	11.4216	11.2364	1.18131	1.16575	1.88809	1.92032	1.90424	1.8785	2.46235	2.45603	0.777181	0.77383	1.02491	1.069	0.325417	0.254318	1.30018	1.26112	0.989728	0.996952	0.566291	0.569566	1.6921	1.72596	0.640239	0.74009		0.29663	0.159622
C18:2 t10c12	0.151954	0.169245	0.219078	0.163249	0.129345	0.138405	0.194123	0.188102	0.252761	0.243644	0.226009	0.207387	0.193971	0.174647	0.24102	0.215353	0.147069	0.154463	0.201109	0.151638	0.282361	0.306328	0.287943	0.298909	0.146635	0.117411	0.247006	0.29976	0.111161	0.144624	0.181609	0.219162	0.298025	0.225535	0.288676	0.307301	0.298363	0.303827	0.181384	0.182873	0.153991	0.151792	0.205246	0.204999	0.143534	0.143392		0.207641	0.224653
C18:3n6	0.115774	0.0924248	0.116485	0.135563	0.0607527	0.0232288	0.0643249	0.0450061	0.109579	0.0232042	0.045927	0.0743236	0.0557389	0.0508467	0.0701477	0.0796265	0.100274	0.0607993	0.0636847	0.0657097	0.0495136	0.0281897	0.091059	0.0722363	0.0713711	0.0469643	0.0402102	0.0542423	0.0866025	0.098138	0.0961461	0.173165	0.125388	0.146689	0.104973	0.0132457	0.160097	0.161559	0.112379	0.116016	0.0769957	0.0584885	0.178611	0.166975	0.0283291	0.20815		0.183911	0.0295596
C20:2	0.280994	0.273673	0.343044	0.295948	0.00391953	0.00387147	0.310138	0.274652	0.0102273	0.00870158	0.00362582	0.0143852	0.0133773	0.0110536	0.708671	0.743784	0.00334247	0.0115026	0.477635	0.530732	0.00401461	0.0620173	0.00246105	0.00498182	0.00778594	0.0195685	0.0114886	0.0570972	0.489886	0.493272	0.0480731	0.0351741	0.0363445	0.00916809	0.0393649	0.0874219	0.0242571	0.0482265	0.00197157	0.00983187	0.0136605	0.0125332	0.0109673	0.0330644	0.0302178	0.0323789		0.397485	0.413834
C20:3n6	0.964785	0.973461	0.363349	0.395234	0.75451	0.777197	1.02001	0.947435	1.34416	1.24868	0.852067	0.781597	1.21957	1.20042	0.890336	0.834268	0.850658	0.849546	0.531264	0.539156	0.93139	0.934017	0.332242	0.323818	0.236173	0.198294	0.473906	0.425374	0.882828	0.896155	1.25257	1.18239	0.852278	0.8618	1.91576	1.88089	0.400243	0.388223	0.644703	0.631206	0.967413	1.02355	1.24557	1.22008	1.38624	1.22115		3.43498	3.45847
C20:4n6	0.068741	0.0660177	0.0919059	0.0992859	0.0235172	0.0561363	0.0781088	0.0796261	0.090585	0.0696126	0.0713077	0.0551433	0.10033	0.0530574	0.106121	0.0633392	0.056822	0.110096	0.0636847	0.0707643	0.0909979	0.165379	0.142741	0.0597818	0.041525	0.00652282	0.143608	0.0970652	0.0801396	0.098138	0.0827925	0.0595254	0.0654201	0.0495077	0.152211	0.140405	0.0388114	0.115744	0.0492892	0.047193	0.0769957	0.0863402	0.0861718	0.0529031	0.0849874	0.115639		0.106787	0.15371
C20:5n3	0.0325615	0.0240064	0.0598457	0.0754191	0.042135	0.0329075	0.0895954	0.0415441	0.0730524	0.0710629	0.0942712	0.067131	0.00222955	0.0198965	0.0143893	0.0271454	0.0150411	0.0164322	0.120666	0.102777	0.0575428	0.125914	0.09352	0.134509	0.0337391	0.0847966	0.129247	0.0856458	0.00904802	0.0116216	0.0534145	0.0459969	0.127206	0.104516	0.314919	0.320547	0.0266828	0.0795737	0.0690049	0.0904532	0.0037256	0.0125332	0.0611036	0.0644756	0.0944305	0.0971368		0.836497	0.614839
C22:2	0.0578871	0.0540145	0.055571	0.0400962	0.0372356	0.0406504	0.0585816	0.0484681	0.0920461	0.0725132	0.0688905	0.0719261	0.0289842	0.0530574	0.0755436	0.106772	0.0601644	0.0542264	0.095527	0.109516	0.0481754	0.00751724	0.0369158	0.0921636	0.0804547	0.0769692	0.0976534	0.10563	0.0659213	0.0335735	0.0534145	0.0135285	0.0999473	0.023837	0.0787298	0.090071	0.06792	0.0578718	0.055204	0.0766886	0.083205	0.0696292	0.0799047	0.0925803	0.158643	0.120265		0.0177978	0.0413834
C22:5n3	0.14713	0.180048	0.130378	0.166113	0.0303764	0.0174216	0.158515	0.146558	0.394483	0.382869	0.206672	0.210983	0.0557389	0.048636	0.00539597	0.0253357	0.0752056	0.0706586	0.259766	0.281372	0.160585	0.144707	0.383924	0.306382	0.408762	0.0273958	0.112014	0.119904	0.0323144	0.0619819	0.267073	0.240807	0.276218	0.240204	1.22031	1.29013	0.147968	0.161559	0.51458	0.473896	0.0571258	0.0445627	0.264782	0.19012	0.145423	0.0231278		1.31704	1.21785
C22:6n3	1.59431	1.64924	2.30406	2.12605	2.32918	2.48645	2.1836	2.31608	2.43849	2.64238	2.16461	2.19135	3.56283	3.6477	2.16558	2.24221	1.8534	2.1099	3.3468	3.272	1.57373	1.41136	2.63579	2.64534	2.03602	2.27124	2.76589	2.97191	3.00653	2.81114	2.21136	2.25655	2.4369	2.59274	2.99961	3.22931	1.93814	1.73374	2.31659	2.15908	1.85286	1.88695	2.48645	2.47156	3.30884	3.29802		0.403417	0.295596
%FAME	100	100	100	100	100	100	100	100	100	100	100	100	100	100	100	100	100	100	100	100	100	100	100	100	100	100	100	100	100	100	100	100	100	100	100	100	100	100	100	100	100	100	100	100	100	100		100	100
SFA	62.1828	62.1755	57.9306	58.0441	67.8687	67.4303	63.1613	63.4851	62.3064	62.1525	60.7554	60.497	66.3449	66.3594	49.4271	50.1864	62.1532	62.2108	62.9188	62.9162	45.2514	45.3027	54.7314	54.5858	65.0658	65.2517	49.9268	50.3426	64.7799	64.886	63.9586	64.4146	62.4998	62.5044	58.0947	57.9077	58.8914	58.9906	59.9752	60.1082	62.3181	62.2485	58.6642	58.6563	67.2213	67.5286		32.7183	31.7056
UFA	37.8172	37.8245	42.0694	41.9559	32.1313	32.5697	36.8387	36.5149	37.6936	37.8475	39.2446	39.503	33.6551	33.6406	50.5729	49.8136	37.8468	37.7892	37.0812	37.0838	54.7486	54.6973	45.2686	45.4142	34.9342	34.7483	50.0732	49.6574	35.2201	35.114	36.0414	35.5854	37.5002	37.4956	41.9053	42.0923	41.1086	41.0094	40.0248	39.8918	37.6819	37.7515	41.3358	41.3437	32.7787	32.4714		67.2817	68.2944
MUFA	21.2578	21.2193	22.7317	22.6286	15.3058	15.6407	19.1792	18.7802	19.9944	20.179	21.4926	21.9446	16.8777	16.8303	31.4855	30.6164	20.5228	20.2462	19.1909	19.0979	27.571	27.8514	31.7796	31.8961	17.2952	17.202	33.2481	32.7795	17.071	16.9972	17.9446	17.1893	19.0645	19.0219	21.404	21.225	22.2802	22.189	19.6901	19.6893	19.3011	19.2734	19.4075	19.4253	15.8152	16.0461		33.0209	34.4783
PUFA	16.5593	16.6053	19.3376	19.3273	16.8256	16.929	17.6595	17.7347	17.6991	17.6686	17.752	17.5584	16.7774	16.8104	19.0874	19.1972	17.324	17.5431	17.8904	17.9859	27.1776	26.846	13.489	13.5182	17.639	17.5464	16.8251	16.8779	18.149	18.1168	18.0968	18.3961	18.4357	18.4737	20.5012	20.8673	18.8284	18.8204	20.3348	20.2025	18.3809	18.4782	21.9284	21.9184	16.9635	16.4254		34.2608	33.8161
n-6	13.6288	13.608	14.0979	14.3688	13.0805	13.1117	13.1832	13.1475	12.5679	12.3185	13.1291	13.0822	9.74093	9.70951	13.5133	13.5582	13.1994	13.1655	10.7945	10.8775	13.9762	13.9727	9.49228	9.47292	13.0778	13.0835	12.5743	12.2787	11.9783	12.071	12.7687	12.8142	12.6824	12.6355	13.0954	13.0868	13.128	13.255	14.2604	14.2464	14.5137	14.4982	14.8294	14.8608	11.0673	10.5648		29.0638	29.1871
n-3	2.09841	2.19659	3.27228	3.117	2.45657	2.59485	2.67408	2.7396	3.14272	3.3298	2.68915	2.67565	4.26068	4.29544	2.45337	2.55167	2.3531	2.58479	4.10598	4.0521	1.89624	1.76467	3.12062	3.13605	2.86263	2.75785	3.18523	3.34875	3.43178	3.276	4.58297	4.7458	4.60666	4.76557	6.99646	7.34344	4.39054	4.20776	5.17734	5.02605	3.46232	3.53438	5.43822	5.38123	5.35987	5.22226		4.34267	3.90777
n6/n3	6.49483	6.19508	4.3083	4.6098	5.32469	5.05297	4.92998	4.79907	3.99907	3.69948	4.88225	4.88934	2.28624	2.26042	5.50806	5.31348	5.60937	5.09345	2.62898	2.68441	7.3705	7.918	3.0418	3.02065	4.56845	4.74409	3.9477	3.66667	3.4904	3.68467	2.78613	2.70011	2.75306	2.6514	1.87172	1.78211	2.99006	3.15014	2.75438	2.83451	4.19189	4.10205	2.72688	2.7616	2.06483	2.02303		6.69262	7.46899
n6PUFA	12.7147	12.6994	13.7474	14.027	12.5797	12.5368	12.803	12.8383	12.0522	11.8603	12.4583	12.2922	9.3842	9.38232	12.8586	12.8542	12.79	12.7761	10.3907	10.4647	13.5252	13.469	8.85979	8.82031	12.6534	12.6543	11.3795	11.1882	11.5879	11.7133	12.4536	12.6086	12.3698	12.3806	12.7726	12.7848	12.7471	12.9416	13.9291	13.9101	14.1014	14.1403	14.5019	14.4806	10.631	10.167		28.9986	29.0689
n3PUFA	2.09841	2.19659	3.27228	3.117	2.45657	2.59485	2.67408	2.7396	3.14272	3.3298	2.68915	2.67565	4.26068	4.29544	2.45337	2.55167	2.3531	2.58479	4.10598	4.0521	1.89624	1.76467	3.12062	3.13605	2.86263	2.75785	3.18523	3.34875	3.43178	3.276	4.58297	4.7458	4.60666	4.76557	6.99646	7.34344	4.39054	4.20776	5.17734	5.02605	3.46232	3.53438	5.43822	5.38123	5.35987	5.22226		4.34267	3.90777
PUFA/SFA	0.266301	0.267071	0.333807	0.332977	0.247914	0.251059	0.279593	0.279352	0.284066	0.284278	0.292188	0.290235	0.252882	0.253323	0.386172	0.382518	0.278731	0.281994	0.284341	0.285871	0.600591	0.592591	0.246459	0.24765	0.271096	0.268903	0.336996	0.335261	0.280164	0.27921	0.282946	0.285588	0.294973	0.295559	0.352893	0.360355	0.319713	0.31904	0.339053	0.336103	0.294952	0.296846	0.373795	0.373675	0.252353	0.243236		1.04714	1.06657
LNA/LA	35.6506	33.6958	16.9354	17.8764	213.964	201.133	48.0284	49.9804	44.3951	45.0497	51.3838	55.1977	12.5157	13.9466	44	46.2183	28.7755	30.3136	25.6947	24.7234	119.308	149.25	1123.33	167.9	32.0338	33.1254	60.2097	61.95	27.4512	27.1452	5.3737	5.08231	6.41255	6.19358	4.30597	4.29418	5.33333	5.49784	5.76277	5.69599	8.38172	8.15674	4.94749	4.91158	5.04171	4.77949		14.1528	14.289
Total C18:1	17.904	17.898	18.737	18.7612	11.8164	12.1477	15.8595	15.5075	16.1723	16.1661	17.0812	17.5368	12.2202	12.0153	27.1633	26.3907	16.2828	16.0757	13.7559	13.5851	24.7528	24.8125	28.1348	28.0277	12.5367	12.4338	28.1673	27.6693	12.6155	12.4299	13.1774	12.4435	13.5183	13.5908	15.7827	15.7412	17.322	17.3157	14.3294	14.3762	15.4339	15.4368	14.6586	14.8476	11.5621	11.439		28.0909	29.0393
Total trans C18:1	5.77545	5.78675	4.03745	3.96666	3.30025	3.50658	4.32815	4.32866	6.08965	5.96348	7.33744	7.32927	3.90172	3.99257	12.5331	12.8217	5.04212	4.90666	4.28363	3.91899	10.1878	10.2441	16.9911	17.0826	3.75542	3.71279	15.8227	15.5704	3.76268	3.65564	3.82715	3.39024	4.25957	4.15314	3.0416	2.9379	4.51425	4.49471	3.50545	3.54931	4.236	4.35739	3.9639	3.97765	3.46749	3.54781		0.967015	1.7854
Total cis C18:1	12.1286	12.1112	14.6996	14.7946	8.51616	8.64111	11.5314	11.1788	10.0827	10.2026	9.74378	10.2075	8.31847	8.02273	14.6303	13.5691	11.2407	11.169	9.47226	9.66606	14.565	14.5684	11.1437	10.9451	8.78124	8.72101	12.3445	12.0989	8.85284	8.77431	9.35021	9.05328	9.25875	9.43763	12.7411	12.8033	12.8078	12.821	10.8239	10.8269	11.1979	11.0794	10.6947	10.8699	8.09458	7.89121		27.1239	27.2539
MCFA	32.0803	32.0498	32.3541	32.4674	29.2554	28.9305	30.3797	30.4876	34.9395	34.8107	28.5593	28.3928	41.6615	41.6147	31.7481	32.0967	36.4931	37.0005	31.4418	31.485	20.9817	21.1873	23.1314	23.4668	32.64	32.4875	28.2506	28.4087	33.1675	33.3488	38.2501	38.6022	36.9805	36.7952	32.0955	32.3302	36.473	36.6159	38.7788	38.6609	35.4255	35.3911	37.3625	37.3909	34.4294	35.0155		20.0581	19.3852
LCFA	67.8534	67.895	67.4279	67.4543	70.6995	71.0075	69.5881	69.4293	65.0123	65.0255	71.3198	71.5736	58.2226	58.2659	68.045	67.8327	63.4585	62.9568	68.4811	68.4762	78.9688	78.6604	76.8243	76.4784	67.3263	67.4642	71.6661	71.2544	66.6684	66.5789	61.6724	61.3653	62.9086	63.1938	67.8599	67.585	63.4203	63.3238	61.1305	61.1897	64.4876	64.5212	62.5482	62.5446	65.4894	64.5636		79.5978	80.4611
D9(16:1/16)	0.0114653	0.0100483	0.0260667	0.0254499	0.00954891	0.0105646	0.0157777	0.0130051	0.0160805	0.0173441	0.0175686	0.0161816	0.0193968	0.0184998	0.036804	0.0380409	0.0136027	0.0134139	0.0221007	0.022129	0.0168649	0.0213928	0.0148107	0.0160547	0.0144784	0.0127234	0.0324174	0.0277953	0.0162659	0.0157408	0.0163783	0.0138946	0.0120909	0.0111599	0.030876	0.0292948	0.0183201	0.018856	0.0155611	0.0156328	0.0124151	0.0124562	0.0136271	0.0144339	0.0144072	0.0165177		0.044342	0.0495367
D9(18:1/18)	0.762551	0.762849	0.6683	0.668581	0.860096	0.860331	0.773101	0.777814	0.776124	0.771788	0.807388	0.803902	0.8004	0.801927	0.614227	0.640852	0.739977	0.737315	0.808067	0.806256	0.667227	0.671679	0.805598	0.804766	0.823222	0.82442	0.705219	0.70853	0.818409	0.819414	0.773888	0.781039	0.769989	0.769615	0.700767	0.702889	0.676132	0.674099	0.707249	0.708389	0.741686	0.741116	0.708325	0.705581	0.832496	0.831516		0.322212	0.319748
D9(MUFA/SFA)	0.254766	0.254444	0.281813	0.280499	0.18402	0.188281	0.232925	0.228288	0.242943	0.245094	0.261315	0.266184	0.202802	0.202312	0.38913	0.378903	0.248231	0.245536	0.233722	0.232862	0.378606	0.380722	0.367348	0.368818	0.209992	0.208626	0.399738	0.394354	0.208562	0.207579	0.219095	0.210643	0.233736	0.233323	0.269237	0.26822	0.274482	0.273332	0.24716	0.246741	0.236477	0.23642	0.248585	0.248783	0.190461	0.191997		0.502301	0.520947
D5. n-6 (20:4n6/20:3n6)	0.932299	0.946933	0.951876	0.940059	0.97458	0.990744	0.971385	0.980938	0.956995	0.991295	0.979224	0.967196	0.984596	0.986252	0.968624	0.965705	0.948674	0.971991	0.981327	0.980313	0.969497	0.980418	0.966606	0.973419	0.966133	0.979741	0.98567	0.982075	0.972002	0.966267	0.958333	0.928731	0.951064	0.946452	0.966188	0.995915	0.923699	0.914758	0.953734	0.949006	0.960103	0.969936	0.932981	0.936717	0.991511	0.940633		0.686869	0.909091
D5, D6, n6 (20:4n6/18:3n6)	0.372549	0.416667	0.441026	0.422764	0.27907	0.707317	0.548387	0.638889	0.452555	0.75	0.608247	0.425926	0.642857	0.510638	0.602041	0.443038	0.361702	0.644231	0.5	0.518519	0.647619	0.854369	0.610526	0.45283	0.367816	0.121951	0.78125	0.641509	0.48062	0.5	0.462687	0.255814	0.342857	0.252336	0.591837	0.913793	0.195122	0.417391	0.304878	0.289157	0.5	0.596154	0.325444	0.240602	0.75	0.357143		0.367347	0.83871
D4,n3 (22:6n3/22:5n3)	10.8361	9.16	17.6721	12.7989	76.6774	142.722	13.7754	15.8031	6.18148	6.90152	10.4737	10.3864	63.92	75	401.333	88.5	24.6444	29.8605	12.8839	11.6287	9.8	9.75325	6.86538	8.63415	4.98095	82.9048	24.6923	24.7857	93.04	45.3542	8.28	9.37079	8.82237	10.7939	2.45806	2.50308	13.0984	10.7313	4.50192	4.55602	32.4348	42.3438	9.39053	13	22.7532	142.6		0.306306	0.242718
Thrombogenic index	0.0443888	0.0420481	0.0185827	0.020393	0.0250122	0.0255114	0.0203914	0.0186134	0.0224451	0.0180388	0.0308147	0.0351647	0.0169117	0.0145429	0.0243267	0.0277673	0.0237053	0.0202147	0.0163912	0.0164634	0.021917	0.0241351	0.025894	0.0225755	0.0193107	0.0191621	0.038594	0.033556	0.0179978	0.0197418	0.014394	0.0141186	0.0152501	0.0180447	0.0152192	0.00989846	0.0182145	0.0176224	0.0131987	0.0136015	0.0159926	0.0149062	0.0157866	0.0159057	0.011912	0.0191107		0.0302085	0.0268284
Atherogenicity index	0.692551	0.690721	0.590205	0.593952	0.715196	0.696205	0.638988	0.649074	0.599326	0.592405	0.500508	0.495038	0.65684	0.653283	0.376569	0.391085	0.767685	0.758099	0.598753	0.599137	0.311498	0.312249	0.404534	0.403082	0.679878	0.685876	0.468452	0.465908	0.677114	0.685287	0.726417	0.734261	0.707211	0.717639	0.535759	0.527661	0.648964	0.654378	0.687454	0.689456	0.74083	0.742632	0.696547	0.694338	0.735769	0.738604		0.303853	0.294321
[truncated: 124 more columns]

## Sheet: DATA processing
Nazwa	/1/1	/1/2		/2/1	/2/2		/9/1	/9/2		/10/1	/10/2		/17/1	/17/2		/18/1	/18/2		/3/1	/3/2		/4/1	/4/2		/11/1	/11/2		/12/1	/12/2		/19/1	/19/2		/5/1	/5/2		/6/1	/6/2		/13/1	/13/2		/14/1	/14/2		/21/1	/21/2		/22/1
Grupa	KONTROLA	KONTROLA		KONTROLA	KONTROLA		KONTROLA	KONTROLA		KONTROLA	KONTROLA		KONTROLA	KONTROLA		KONTROLA	KONTROLA		INFECTED CONTROL	INFECTED CONTROL		INFECTED CONTROL	INFECTED CONTROL		INFECTED CONTROL	INFECTED CONTROL		INFECTED CONTROL	INFECTED CONTROL		INFECTED CONTROL	INFECTED CONTROL		HERBMIX III	HERBMIX III		HERBMIX III	HERBMIX III		HERBMIX III	HERBMIX III		HERBMIX III	HERBMIX III		HERBMIX III	HERBMIX III		HERBMIX III
day	1	1		1	1		2	2		2	2		3	3		3	3		1	1		1	1		2	2		2	2		3	3		1	1		1	1		2	2		2	2		3	3		3
dawka	PŁYN ŻWACZA	PŁYN ŻWACZA		PŁYN ŻWACZA	PŁYN ŻWACZA		PŁYN ŻWACZA	PŁYN ŻWACZA		PŁYN ŻWACZA	PŁYN ŻWACZA		PŁYN ŻWACZA	PŁYN ŻWACZA		PŁYN ŻWACZA	PŁYN ŻWACZA		PŁYN ŻWACZA	PŁYN ŻWACZA		PŁYN ŻWACZA	PŁYN ŻWACZA		PŁYN ŻWACZA	PŁYN ŻWACZA		PŁYN ŻWACZA	PŁYN ŻWACZA		PŁYN ŻWACZA	PŁYN ŻWACZA		PŁYN ŻWACZA	PŁYN ŻWACZA		PŁYN ŻWACZA	PŁYN ŻWACZA		PŁYN ŻWACZA	PŁYN ŻWACZA		PŁYN ŻWACZA	PŁYN ŻWACZA		PŁYN ŻWACZA	PŁYN ŻWACZA		PŁYN ŻWACZA
%FAME
C8:0	0.0578871	0.0492132	0.0535502	0.0737384	0.0744644	0.0741014	0.0434521	0.00821612	0.0258341	0.0435737	0.0303275	0.0369506	0.0872267	0.00366724	0.045447	0.00262433	0.018544	0.0105842	0.0440947	0.0309717	0.0375332	0.0298651	0.0438521	0.0368586	0.00267641	0.0281897	0.015433	0.0246105	0.0523091	0.0384598	0.0630685	0.0554604	0.0592645	0.0350652	0.0623613	0.0487132	0.0410926	0.0239754	0.032534	0.0155719	0.0391369	0.0273544	0.017233	0.0685166	0.0428748	0.0433745	0.0570249	0.0501997	0.0546421
C10:0	0.00844187	0.00600161	0.00722174	0.144271	0.00381869	0.0740448	0.0050137	0.0345077	0.0197607	0.0335182	0.00842432	0.0209713	0.0236239	0.00733447	0.0154792	0.0419892	0.0662287	0.054109	0.000979883	0.0309717	0.0159758	0.00229732	0.0392361	0.0207667	0.0468372	0.124035	0.0854358	0.0196884	0.00249091	0.0110897	0.0436628	0.00482265	0.0242427	0.0131494	0.101518	0.0573339	0.0797679	0.00959014	0.044679	0.0181672	0.00913194	0.0136496	0.0660597	0.268357	0.167208	0.0473177	0.0924196	0.0698687	0.0322885
C12:0	0.590931	0.584557	0.587744	0.643341	0.692137	0.667739	0.638412	0.626068	0.63224	0.593273	0.598126	0.5957	0.741427	0.649101	0.695264	0.396273	0.423864	0.410068	0.344919	0.342625	0.343772	0.361828	0.392361	0.377094	0.317154	0.289414	0.303284	0.566042	0.5754	0.570721	0.550637	0.593186	0.571911	0.47338	0.475686	0.474533	0.464104	0.473513	0.468809	0.411357	0.375714	0.393536	0.832926	0.90499	0.868958	0.656533	0.58598	0.621256	0.336546
C13:0	2.16112	2.12817	2.14464	2.3949	2.4411	2.418	2.63554	2.6916	2.66357	4.38419	4.41771	4.40095	3.93611	3.99179	3.96395	3.98898	3.99226	3.99062	2.0117	2.0964	2.05405	2.83719	2.84346	2.84032	1.66473	1.71581	1.69027	1.20099	1.19315	1.19707	4.28866	4.26563	4.27715	7.23073	7.24116	7.23595	5.27435	5.30335	5.28885	3.24414	3.30837	3.27626	0.585921	0.516729	0.551325	5.06102	5.02605	5.04354	2.72962
C14:0	0.978051	0.996267	0.987159	1.5966	1.6764	1.6365	0.330904	1.15519	0.743045	0.718966	0.722806	0.720886	1.43924	1.14968	1.29446	0.952631	1.21331	1.08297	0.676119	0.727836	0.701978	0.744331	0.757025	0.750678	0.449637	0.422845	0.436241	1.58738	1.57176	1.57957	1.2735	1.31899	1.29625	0.926305	0.952823	0.939564	0.691322	0.70008	0.695701	1.26911	1.07235	1.17073	0.89037	0.936394	0.913382	0.885235	0.910432	0.897833	0.779892
C15:0	1.0082	1.01547	1.01184	1.45981	1.42628	1.44304	1.64617	1.60707	1.62662	1.52005	1.51132	1.51569	1.899	1.89596	1.89748	2.46424	2.44781	2.45603	1.46003	1.38405	1.42204	1.4967	1.50713	1.50191	0.691852	0.635207	0.663529	0.694017	0.640163	0.66709	1.58884	1.65899	1.62392	1.82339	1.80848	1.81593	1.42978	1.38338	1.40658	2.07365	2.0299	2.05178	1.46767	1.5302	1.49894	2.03663	2.10992	2.07328	1.52377
C16:0	25.0591	25.0699	25.0645	24.0772	24.0912	24.0842	28.2372	27.9184	28.0778	21.579	21.5915	21.5853	25.8355	25.9952	25.9153	21.2518	21.3309	21.2914	22.4619	22.1177	22.2898	22.786	22.8585	22.8222	16.1481	16.1621	16.1551	17.3529	17.5559	17.4544	25.9964	26.0978	26.0471	21.9917	21.7743	21.883	18.5182	18.4394	18.4788	23.2306	23.2825	23.2566	21.9462	21.9681	21.9572	27.0657	26.9924	27.0291	27.4626
C17:0	0.68138	0.680582	0.680981	0.790818	0.775194	0.783006	0.788823	0.783818	0.78632	0.76254	0.700903	0.731722	0.843192	0.797624	0.820408	1.80291	1.01992	1.41142	0.630065	0.667828	0.648946	0.91663	0.848191	0.882411	0.548664	0.620173	0.584418	0.735855	0.729836	0.732846	0.880534	0.843963	0.862248	0.829876	0.891912	0.860894	0.86657	0.864311	0.865441	0.844774	0.905367	0.875071	0.534222	0.59952	0.566871	0.7906	0.770819	0.780709	0.863097
C18:0	30.6078	30.607	30.6074	25.6546	25.7895	25.722	26.3437	26.05	26.1968	31.6597	31.8742	31.7669	26.2498	26.5838	26.4168	25.4192	25.6517	25.5355	39.0601	38.9547	39.0074	32.9344	33.1106	33.0225	24.4383	24.26	24.3492	30.9527	30.957	30.9548	23.0467	22.963	23.0049	27.4224	27.2011	27.3118	31.6183	31.6091	31.6137	32.5413	32.5997	32.5705	22.084	22.2422	22.1631	21.9101	22.0686	21.9893	27.1422
C20:0	0.0397974	0.0192051	0.0295013	0.0844252	0.0486883	0.0665567	0.233973	0.0805179	0.157245	0.169267	0.119625	0.144446	0.107216	0.0953481	0.101282	0.160084	0.0794744	0.119779	0.0607527	0.0783972	0.069575	0.00344598	0.00577001	0.00460799	0.0495136	0.0469828	0.0482482	0.044299	0.0846909	0.0644949	0.01698	0.0409925	0.0289862	0.241073	0.245094	0.243084	0.354121	0.417171	0.385646	0.0778594	0.0574008	0.0676301	0.117759	0.0456777	0.0817182	0.167583	0.173041	0.170312	0.111768
C21:0	0.068741	0.0504135	0.0595772	0.114348	0.131745	0.123046	0.116986	0.0985934	0.10779	0.0787679	0.0808734	0.0798207	0.11812	0.170526	0.144323	0.238814	0.166896	0.202855	0.0137184	0.0058072	0.00976278	0.107974	0.145404	0.126689	0.125791	0.105241	0.115516	0.091059	0.0473273	0.0691931	0.0921771	0.120566	0.106372	0.0438315	0.0652618	0.0545466	0.130529	0.0994977	0.115014	0.0441203	0.0495734	0.0468469	0.103398	0.0456777	0.0745378	0.0433745	0.062924	0.0531493	0.0310466
C22:0	0.0132658	0.0360097	0.0246377	0.0673264	0.110742	0.0890342	0.00334247	0.00492967	0.00413607	0.0201109	0.0454913	0.0328011	0.0817751	0.0880136	0.0848944	0.178454	0.172195	0.175324	0.0509539	0.0135501	0.032252	0.0160812	0.0484681	0.0322746	0.0682484	0.116517	0.0923828	0.295326	0.0846909	0.190009	0.0436628	0.0530491	0.048356	0.0116884	0.0145026	0.0130955	0.0870196	0.0647335	0.0758765	0.0285484	0.302659	0.165604	0.0315938	0.0142743	0.022934	0.141953	0.145512	0.143732	0.037256
C23:0	0.161602	0.195652	0.178627	0.150683	0.170886	0.160785	0.210576	0.213619	0.212097	0.241331	0.205553	0.223442	0.236239	0.176027	0.206133	0.25456	0.307301	0.28093	0.239091	0.216802	0.227947	0.18034	0.19618	0.18826	0.161923	0.142828	0.152375	0.243644	0.226673	0.235158	0.198908	0.204963	0.201935	0.225001	0.300204	0.262603	0.244138	0.215778	0.229958	0.208923	0.229603	0.219263	0.244134	0.202695	0.223414	0.214901	0.216301	0.215601	0.233471
C24:0	0.746503	0.736998	0.74175	0.678607	0.611945	0.645276	0.919179	0.938281	0.92873	1.11448	1.00923	1.06186	0.901343	0.900306	0.900825	0.942134	1.01727	0.979703	0.814283	0.762679	0.788481	0.744331	0.688939	0.716635	0.537958	0.633328	0.585643	0.922895	0.864345	0.89362	0.807762	0.769212	0.788487	1.03881	1.01808	1.02845	0.956007	0.893082	0.924544	1.05759	0.990164	1.02388	1.00526	0.999201	1.00223	0.910865	0.896667	0.903766	0.979832
C14:1	0.805596	0.840225	0.82291	0.769445	0.765647	0.767546	0.904138	0.872552	0.888345	0.950242	0.940154	0.945198	1.16121	1.16985	1.16553	1.46962	1.3908	1.43021	0.801544	0.750097	0.775821	0.844265	0.890889	0.867577	0.578104	0.678431	0.628268	0.322398	0.470782	0.39659	0.979988	0.897012	0.9385	1.04465	1.07319	1.05892	1.10225	1.05012	1.07618	1.00439	1.03321	1.0188	0.479651	0.61665	0.54815	1.38996	1.37253	1.38124	0.957479
C15:1	1.18669	1.16071	1.1737	0.768376	0.745599	0.756987	1.71134	1.75003	1.73069	1.20833	1.21479	1.21156	1.65186	1.65026	1.65106	0.894896	0.887464	0.89118	1.28267	1.27565	1.27916	0.944198	0.937049	0.940624	0.855113	0.930259	0.892686	1.14685	1.17322	1.16003	1.30988	1.28282	1.29635	1.08994	1.10075	1.09535	0.748127	0.73964	0.743883	1.06538	1.0854	1.07539	1.31258	1.30753	1.31005	1.25589	1.23488	1.24539	1.2903
C16:1	0.290642	0.254468	0.272555	0.64441	0.629129	0.636769	0.389398	0.379585	0.384491	0.48769	0.48861	0.48815	0.316197	0.293379	0.304788	0.677076	0.643743	0.66041	0.216554	0.23616	0.226357	0.365274	0.301194	0.333234	0.277008	0.35331	0.315159	0.260872	0.286454	0.273663	0.485143	0.501555	0.493349	0.359418	0.38432	0.371869	0.331158	0.303288	0.317223	0.341284	0.30005	0.320667	0.735273	0.628069	0.681671	0.427831	0.42867	0.42825	0.345239
C17:1	0.182103	0.156042	0.169073	0.156026	0.139382	0.147704	0.215589	0.1939	0.204745	0.201109	0.320124	0.260617	0.276218	0.23837	0.257294	0.438263	0.487443	0.462853	0.191077	0.235192	0.213134	0.24811	0.229646	0.238878	0.169952	0.171017	0.170485	0.268255	0.269018	0.268636	0.242571	0.248366	0.245469	0.178248	0.227691	0.20297	0.245347	0.245747	0.245547	0.304949	0.25439	0.27967	0.330298	0.334018	0.332158	0.317423	0.351981	0.334702	0.247131
C18:1 t6-8	0.712735	0.741799	0.727267	0.360143	0.362775	0.361459	0.362658	0.30564	0.334149	0.321775	0.323494	0.322634	0.258046	0.269542	0.263794	0.341163	0.246371	0.293767	0.348838	0.369725	0.359282	0.399734	0.408517	0.404125	0.123115	0.133431	0.128273	1.57507	1.54934	1.56221	0.283808	0.267657	0.275733	0.527438	0.406074	0.466756	0.703408	0.630552	0.66698	0.330902	0.320923	0.325912	0.71804	0.491036	0.604538	0.173498	0.216301	0.1949	0.31295
C18:1 t9	0.419682	0.458523	0.439102	0.38686	0.361821	0.37434	0.447891	0.420665	0.434278	0.313396	0.315069	0.314232	0.403424	0.423566	0.413495	0.346411	0.381477	0.363944	0.25085	0.316492	0.283671	0.310138	0.319658	0.314898	0.733336	0.793069	0.763203	1.1124	1.12091	1.11665	0.337174	0.294181	0.315678	0.451464	0.449582	0.450523	0.534204	0.576607	0.555405	0.375023	0.30005	0.337536	0.629003	0.656618	0.64281	0.366712	0.330351	0.348532	0.357657
C18:1 t10	1.20598	1.09949	1.15274	0.720286	0.72937	0.724828	0.706932	0.701656	0.704294	0.747457	0.61329	0.680374	0.586963	0.478574	0.532769	0.551109	0.519233	0.535171	0.774108	0.765583	0.769845	0.773048	0.754717	0.763882	6.3926	6.44979	6.4212	10.6613	11.3461	11.0037	0.601577	0.612476	0.607026	0.821109	0.846954	0.834031	1.17597	1.22514	1.20056	0.702032	0.816657	0.759344	5.48008	5.44993	5.465	0.457404	0.387376	0.42239	0.455765
C18:1 t11	3.43705	3.48693	3.46199	2.57016	2.5127	2.54143	3.52463	3.4787	3.50167	2.901	2.66714	2.78407	3.01114	2.98146	2.9963	1.80291	1.79082	1.79687	1.92645	2.05478	1.99062	2.84523	2.84577	2.8455	2.9387	2.86783	2.90326	3.64236	3.06631	3.35433	3.29169	3.32039	3.30604	4.28964	4.26087	4.27526	4.92386	4.89697	4.91041	2.34746	2.27516	2.31131	8.99561	8.97282	8.98421	2.50784	2.61528	2.56156	3.10963
C18:1cis 9	9.53087	9.51495	9.52291	12.7332	12.784	12.7586	9.25697	9.28093	9.26895	7.51982	7.65939	7.5896	7.84132	7.9579	7.89961	10.8542	10.843	10.8486	6.35356	6.32404	6.3388	9.66597	9.4582	9.56208	12.1884	11.8585	12.0234	7.4693	7.51009	7.48969	11.0394	11.1017	11.0706	7.91012	8.04316	7.97664	7.54291	7.71047	7.62669	6.98788	6.94289	6.96538	9.23112	9.14982	9.19047	9.06922	9.08465	9.07694	9.45308
C18:1c11	1.14327	1.13911	1.14119	1.1873	1.19907	1.19318	1.07962	1.06317	1.07139	1.11616	1.1019	1.10903	0.835923	0.830629	0.833276	1.22556	1.25834	1.24195	1.07003	1.11595	1.09299	0.975212	0.866655	0.920934	1.24052	1.30236	1.27144	2.24694	2.18702	2.21698	0.992116	0.974175	0.983146	1.15569	1.1254	1.14055	1.01402	1.18318	1.0986	0.983624	0.983641	0.983632	1.38725	1.30753	1.34739	1.00944	1.03628	1.02286	0.977348
C18:1c12	0.856247	0.854629	0.855438	0.294954	0.301676	0.298315	0.349288	0.335218	0.342253	0.308368	0.303275	0.305822	0.212615	0.231036	0.221825	0.244062	0.211932	0.227997	0.463485	0.534262	0.498874	0.321625	0.260804	0.291215	0.4028	0.496138	0.449469	0.595575	0.560454	0.578015	0.312917	0.2556	0.284259	0.423704	0.38577	0.404737	0.601885	0.718062	0.659974	0.343879	0.352232	0.348056	1.09717	0.984926	1.04105	0.27602	0.259561	0.267791	0.329094
C18:1c13	0.112156	0.11163	0.111893	0.123966	0.112651	0.118309	0.142055	0.121599	0.131827	0.130721	0.126365	0.128543	0.138109	0.144856	0.141482	0.17583	0.235774	0.205802	0.0832901	0.105497	0.0943938	0.114866	0.122324	0.118595	0.103042	0.140948	0.121995	0.142741	0.144473	0.143607	0.194057	0.185672	0.189864	0.122728	0.156628	0.139678	0.109983	0.125871	0.117927	0.102515	0.114802	0.108658	0.203923	0.174146	0.189035	0.167583	0.15731	0.162447	0.11301
C18:1c14	0.486011	0.490932	0.488471	0.360143	0.397144	0.378643	0.412795	0.368082	0.390439	0.397191	0.475131	0.436161	0.230787	0.273209	0.251998	0.241438	0.254318	0.247878	0.545795	0.561363	0.553579	0.453721	0.470833	0.462277	0.630294	0.770517	0.700406	0.689095	0.543018	0.616057	0.269254	0.303827	0.28654	0.470458	0.491639	0.481048	0.474982	0.469917	0.472449	0.363344	0.327445	0.345395	0.42508	0.482471	0.453775	0.30165	0.289057	0.295354	0.325369
C20:1t	0.742885	0.755002	0.748944	0.81326	0.771375	0.792318	0.869042	0.801893	0.835468	1.1061	1.13728	1.12169	0.957677	1.00482	0.98125	0.87915	0.802692	0.840921	0.885814	0.887534	0.886674	0.740885	0.759333	0.750109	0.687837	0.669035	0.678436	0.750621	0.797091	0.773856	0.841722	0.85602	0.848871	0.879551	0.903514	0.891533	0.913706	0.92425	0.918978	0.986219	1.0006	0.993409	0.947813	0.927829	0.937821	0.863548	0.87307	0.868309	0.854404
C22:1n9	0.0615051	0.0768206	0.0691628	0.792955	0.801925	0.79744	0.118658	0.146247	0.132452	1.36252	1.30071	1.33162	1.05036	0.979152	1.01475	0.955255	0.911307	0.933281	0.0911291	0.0590399	0.0750845	0.101082	0.0900121	0.0955471	0.143188	0.13531	0.139249	0.846603	0.826982	0.836792	0.965434	0.942828	0.954131	0.105195	0.142126	0.123661	1.01281	1.01775	1.01528	0.992707	1.00973	1.00122	1.10578	1.10483	1.10531	0.977899	0.959591	0.968745	0.12667
C24:1	0.0844187	0.0780209	0.0812198	0.0502276	0.0143201	0.0322739	0.0317535	0.0262916	0.0290225	0.11899	0.111201	0.115095	0.132657	0.0953481	0.114003	0.307046	0.360284	0.333665	0.0205775	0.0493612	0.0349694	0.0758115	0.0646241	0.0702178	0.107056	0.101483	0.10427	0.0492211	0.0448363	0.0470287	0.133414	0.144679	0.139047	0.165098	0.181283	0.173191	0.0580131	0.127069	0.0925412	0.0635852	0.0847966	0.0741909	0.169457	0.191276	0.180366	0.128152	0.0924196	0.110286	0.045949
C18:2c9c12	11.5654	11.5675	11.5664	13.1757	13.3969	13.2863	11.7822	11.7556	11.7689	9.73202	9.78906	9.76054	11.3268	11.3226	11.3247	10.5997	10.7502	10.6749	11.741	11.6802	11.7106	11.6405	11.7662	11.7034	12.4533	12.3414	12.3974	8.29375	8.36447	8.32911	12.148	12.276	12.212	10.5079	10.5188	10.5133	11.489	11.3811	11.4351	12.3044	12.4025	12.3534	10.7218	10.6115	10.6666	13.1228	13.1157	13.1192	12.98
C18:3c9c12 c15	0.324409	0.343292	0.333851	0.777994	0.749418	0.763706	0.409453	0.387801	0.398627	0.378756	0.395943	0.387349	1.76634	1.82812	1.79723	2.46162	2.50344	2.48253	0.0548734	0.058072	0.0564727	0.242367	0.235416	0.238892	0.10438	0.0826897	0.0935348	0.00738316	0.0498182	0.0286007	2.27774	2.23289	2.25531	0.23669	0.233492	0.235091	0.223592	0.206188	0.21489	0.384106	0.37441	0.379258	0.178074	0.171292	0.174683	2.27716	2.30263	2.28989	1.54861
c18:2 c9t11	1.25543	1.21232	1.23388	1.70026	1.68404	1.69215	1.97039	1.96201	1.9662	2.61945	2.67725	2.64835	1.02491	1.069	1.04696	0.325417	0.254318	0.289867	1.61877	1.6144	1.61658	1.61961	1.64561	1.63261	11.4216	11.2364	11.329	1.18131	1.16575	1.17353	1.30018	1.26112	1.28065	2.1492	2.15364	2.15142	2.30602	2.29684	2.30143	1.88809	1.92032	1.9042	1.90424	1.8785	1.89137	0.989728	0.996952	0.99334	0.566291
C18:2 t10c12	0.151954	0.169245	0.1606	0.219078	0.163249	0.191163	0.147069	0.154463	0.150766	0.201109	0.151638	0.176374	0.298025	0.225535	0.26178	0.288676	0.307301	0.297989	0.129345	0.138405	0.133875	0.194123	0.188102	0.191113	0.282361	0.306328	0.294344	0.287943	0.298909	0.293426	0.298363	0.303827	0.301095	0.252761	0.243644	0.248203	0.226009	0.207387	0.216698	0.146635	0.117411	0.132023	0.247006	0.29976	0.273383	0.181384	0.182873	0.182129	0.153991
C18:3n6	0.115774	0.0924248	0.1041	0.116485	0.135563	0.126024	0.100274	0.0607993	0.0805367	0.0636847	0.0657097	0.0646972	0.125388	0.146689	0.136039	0.104973	0.0132457	0.0591094	0.0607527	0.0232288	0.0419908	0.0643249	0.0450061	0.0546655	0.0495136	0.0281897	0.0388516	0.091059	0.0722363	0.0816477	0.160097	0.161559	0.160828	0.109579	0.0232042	0.0663914	0.045927	0.0743236	0.0601253	0.0713711	0.0469643	0.0591677	0.0402102	0.0542423	0.0472263	0.112379	0.116016	0.114198	0.0769957
C20:2	0.280994	0.273673	0.277334	0.343044	0.295948	0.319496	0.00334247	0.0115026	0.00742252	0.477635	0.530732	0.504183	0.0363445	0.00916809	0.0227563	0.0393649	0.0874219	0.0633934	0.00391953	0.00387147	0.0038955	0.310138	0.274652	0.292395	0.00401461	0.0620173	0.0330159	0.00246105	0.00498182	0.00372144	0.0242571	0.0482265	0.0362418	0.0102273	0.00870158	0.00946446	0.00362582	0.0143852	0.00900551	0.00778594	0.0195685	0.0136772	0.0114886	0.0570972	0.0342929	0.00197157	0.00983187	0.00590172	0.0136605
C20:3n6	0.964785	0.973461	0.969123	0.363349	0.395234	0.379292	0.850658	0.849546	0.850102	0.531264	0.539156	0.53521	0.852278	0.8618	0.857039	1.91576	1.88089	1.89833	0.75451	0.777197	0.765853	1.02001	0.947435	0.983722	0.93139	0.934017	0.932704	0.332242	0.323818	0.32803	0.400243	0.388223	0.394233	1.34416	1.24868	1.29642	0.852067	0.781597	0.816832	0.236173	0.198294	0.217234	0.473906	0.425374	0.44964	0.644703	0.631206	0.637955	0.967413
C20:4n6	0.068741	0.0660177	0.0673793	0.0919059	0.0992859	0.0955959	0.056822	0.110096	0.083459	0.0636847	0.0707643	0.0672245	0.0654201	0.0495077	0.0574639	0.152211	0.140405	0.146308	0.0235172	0.0561363	0.0398267	0.0781088	0.0796261	0.0788675	0.0909979	0.165379	0.128189	0.142741	0.0597818	0.101261	0.0388114	0.115744	0.0772775	0.090585	0.0696126	0.0800988	0.0713077	0.0551433	0.0632255	0.041525	0.00652282	0.0240239	0.143608	0.0970652	0.120337	0.0492892	0.047193	0.0482411	0.0769957
C20:5n3	0.0325615	0.0240064	0.028284	0.0598457	0.0754191	0.0676324	0.0150411	0.0164322	0.0157367	0.120666	0.102777	0.111721	0.127206	0.104516	0.115861	0.314919	0.320547	0.317733	0.042135	0.0329075	0.0375212	0.0895954	0.0415441	0.0655697	0.0575428	0.125914	0.0917283	0.09352	0.134509	0.114015	0.0266828	0.0795737	0.0531283	0.0730524	0.0710629	0.0720577	0.0942712	0.067131	0.0807011	0.0337391	0.0847966	0.0592678	0.129247	0.0856458	0.107446	0.0690049	0.0904532	0.0797291	0.0037256
C22:2	0.0578871	0.0540145	0.0559508	0.055571	0.0400962	0.0478336	0.0601644	0.0542264	0.0571954	0.095527	0.109516	0.102522	0.0999473	0.023837	0.0618922	0.0787298	0.090071	0.0844004	0.0372356	0.0406504	0.038943	0.0585816	0.0484681	0.0535248	0.0481754	0.00751724	0.0278463	0.0369158	0.0921636	0.0645397	0.06792	0.0578718	0.0628959	0.0920461	0.0725132	0.0822796	0.0688905	0.0719261	0.0704083	0.0804547	0.0769692	0.078712	0.0976534	0.10563	0.101642	0.055204	0.0766886	0.0659463	0.083205
C22:5n3	0.14713	0.180048	0.163589	0.130378	0.166113	0.148246	0.0752056	0.0706586	0.0729321	0.259766	0.281372	0.270569	0.276218	0.240204	0.258211	1.22031	1.29013	1.25522	0.0303764	0.0174216	0.023899	0.158515	0.146558	0.152537	0.160585	0.144707	0.152646	0.383924	0.306382	0.345153	0.147968	0.161559	0.154764	0.394483	0.382869	0.388676	0.206672	0.210983	0.208827	0.408762	0.0273958	0.218079	0.112014	0.119904	0.115959	0.51458	0.473896	0.494238	0.0571258
C22:6n3	1.59431	1.64924	1.62177	2.30406	2.12605	2.21506	1.8534	2.1099	1.98165	3.3468	3.272	3.3094	2.4369	2.59274	2.51482	2.99961	3.22931	3.11446	2.32918	2.48645	2.40782	2.1836	2.31608	2.24984	1.57373	1.41136	1.49255	2.63579	2.64534	2.64057	1.93814	1.73374	1.83594	2.43849	2.64238	2.54043	2.16461	2.19135	2.17798	2.03602	2.27124	2.15363	2.76589	2.97191	2.8689	2.31659	2.15908	2.23784	1.85286
SFA	62.1828	62.1755	62.1791	57.9306	58.0441	57.9873	62.1532	62.2108	62.182	62.9188	62.9162	62.9175	62.4998	62.5044	62.5021	58.0947	57.9077	58.0012	67.8687	67.4303	67.6495	63.1613	63.4851	63.3232	45.2514	45.3027	45.277	54.7314	54.5858	54.6586	58.8914	58.9906	58.941	62.3064	62.1525	62.2294	60.7554	60.497	60.6262	65.0658	65.2517	65.1587	49.9268	50.3426	50.1347	59.9752	60.1082	60.0417	62.3181
UFA	37.8172	37.8245	37.8209	42.0694	41.9559	42.0127	37.8468	37.7892	37.818	37.0812	37.0838	37.0825	37.5002	37.4956	37.4979	41.9053	42.0923	41.9988	32.1313	32.5697	32.3505	36.8387	36.5149	36.6768	54.7486	54.6973	54.723	45.2686	45.4142	45.3414	41.1086	41.0094	41.059	37.6936	37.8475	37.7706	39.2446	39.503	39.3738	34.9342	34.7483	34.8413	50.0732	49.6574	49.8653	40.0248	39.8918	39.9583	37.6819
MUFA	21.2578	21.2193	21.2386	22.7317	22.6286	22.6802	20.5228	20.2462	20.3845	19.1909	19.0979	19.1444	19.0645	19.0219	19.0432	21.404	21.225	21.3145	15.3058	15.6407	15.4733	19.1792	18.7802	18.9797	27.571	27.8514	27.7112	31.7796	31.8961	31.8378	22.2802	22.189	22.2346	19.9944	20.179	20.0867	21.4926	21.9446	21.7186	17.2952	17.202	17.2486	33.2481	32.7795	33.0138	19.6901	19.6893	19.6897	19.3011
PUFA	16.5593	16.6053	16.5823	19.3376	19.3273	19.3325	17.324	17.5431	17.4335	17.8904	17.9859	17.9381	18.4357	18.4737	18.4547	20.5012	20.8673	20.6843	16.8256	16.929	16.8773	17.6595	17.7347	17.6971	27.1776	26.846	27.0118	13.489	13.5182	13.5036	18.8284	18.8204	18.8244	17.6991	17.6686	17.6838	17.752	17.5584	17.6552	17.639	17.5464	17.5927	16.8251	16.8779	16.8515	20.3348	20.2025	20.2687	18.3809
n-6	13.6288	13.608	13.6184	14.0979	14.3688	14.2334	13.1994	13.1655	13.1825	10.7945	10.8775	10.836	12.6824	12.6355	12.6589	13.0954	13.0868	13.0911	13.0805	13.1117	13.0961	13.1832	13.1475	13.1654	13.9762	13.9727	13.9744	9.49228	9.47292	9.4826	13.128	13.255	13.1915	12.5679	12.3185	12.4432	13.1291	13.0822	13.1056	13.0778	13.0835	13.0806	12.5743	12.2787	12.4265	14.2604	14.2464	14.2534	14.5137
n-3	2.09841	2.19659	2.1475	3.27228	3.117	3.19464	2.3531	2.58479	2.46894	4.10598	4.0521	4.07904	4.60666	4.76557	4.68612	6.99646	7.34344	7.16995	2.45657	2.59485	2.52571	2.67408	2.7396	2.70684	1.89624	1.76467	1.83045	3.12062	3.13605	3.12833	4.39054	4.20776	4.29915	3.14272	3.3298	3.23626	2.68915	2.67565	2.6824	2.86263	2.75785	2.81024	3.18523	3.34875	3.26699	5.17734	5.02605	5.1017	3.46232
n6/n3	6.49483	6.19508	6.34495	4.3083	4.6098	4.45905	5.60937	5.09345	5.35141	2.62898	2.68441	2.65669	2.75306	2.6514	2.70223	1.87172	1.78211	1.82691	5.32469	5.05297	5.18883	4.92998	4.79907	4.86453	7.3705	7.918	7.64425	3.0418	3.02065	3.03122	2.99006	3.15014	3.0701	3.99907	3.69948	3.84927	4.88225	4.88934	4.88579	4.56845	4.74409	4.65627	3.9477	3.66667	3.80718	2.75438	2.83451	2.79444	4.19189
n6PUFA	12.7147	12.6994	12.707	13.7474	14.027	13.8872	12.79	12.7761	12.783	10.3907	10.4647	10.4277	12.3698	12.3806	12.3752	12.7726	12.7848	12.7787	12.5797	12.5368	12.5583	12.803	12.8383	12.8206	13.5252	13.469	13.4971	8.85979	8.82031	8.84005	12.7471	12.9416	12.8443	12.0522	11.8603	11.9562	12.4583	12.2922	12.3752	12.6534	12.6543	12.6539	11.3795	11.1882	11.2838	13.9291	13.9101	13.9196	14.1014
n3PUFA	2.09841	2.19659	2.1475	3.27228	3.117	3.19464	2.3531	2.58479	2.46894	4.10598	4.0521	4.07904	4.60666	4.76557	4.68612	6.99646	7.34344	7.16995	2.45657	2.59485	2.52571	2.67408	2.7396	2.70684	1.89624	1.76467	1.83045	3.12062	3.13605	3.12833	4.39054	4.20776	4.29915	3.14272	3.3298	3.23626	2.68915	2.67565	2.6824	2.86263	2.75785	2.81024	3.18523	3.34875	3.26699	5.17734	5.02605	5.1017	3.46232
PUFA/SFA	0.266301	0.267071	0.266686	0.333807	0.332977	0.333392	0.278731	0.281994	0.280362	0.284341	0.285871	0.285106	0.294973	0.295559	0.295266	0.352893	0.360355	0.356624	0.247914	0.251059	0.249486	0.279593	0.279352	0.279473	0.600591	0.592591	0.596591	0.246459	0.24765	0.247054	0.319713	0.31904	0.319377	0.284066	0.284278	0.284172	0.292188	0.290235	0.291212	0.271096	0.268903	0.269999	0.336996	0.335261	0.336129	0.339053	0.336103	0.337578	0.294952
LNA/LA	35.6506	33.6958	34.6732	16.9354	17.8764	17.4059	28.7755	30.3136	29.5445	25.6947	24.7234	25.209	6.41255	6.19358	6.30307	4.30597	4.29418	4.30008	213.964	201.133	207.549	48.0284	49.9804	49.0044	119.308	149.25	134.279	1123.33	167.9	645.617	5.33333	5.49784	5.41559	44.3951	45.0497	44.7224	51.3838	55.1977	53.2907	32.0338	33.1254	32.5796	60.2097	61.95	61.0798	5.76277	5.69599	5.72938	8.38172
Total C18:1	17.904	17.898	17.901	18.737	18.7612	18.7491	16.2828	16.0757	16.1792	13.7559	13.5851	13.6705	13.5183	13.5908	13.5545	15.7827	15.7412	15.762	11.8164	12.1477	11.9821	15.8595	15.5075	15.6835	24.7528	24.8125	24.7827	28.1348	28.0277	28.0812	17.322	17.3157	17.3189	16.1723	16.1661	16.1692	17.0812	17.5368	17.309	12.5367	12.4338	12.4852	28.1673	27.6693	27.9183	14.3294	14.3762	14.3528	15.4339
Total trans C18:1	5.77545	5.78675	5.7811	4.03745	3.96666	4.00205	5.04212	4.90666	4.97439	4.28363	3.91899	4.10131	4.25957	4.15314	4.20636	3.0416	2.9379	2.98975	3.30025	3.50658	3.40341	4.32815	4.32866	4.3284	10.1878	10.2441	10.2159	16.9911	17.0826	17.0369	4.51425	4.49471	4.50448	6.08965	5.96348	6.02657	7.33744	7.32927	7.33335	3.75542	3.71279	3.7341	15.8227	15.5704	15.6966	3.50545	3.54931	3.52738	4.236
Total cis C18:1	12.1286	12.1112	12.1199	14.6996	14.7946	14.7471	11.2407	11.169	11.2049	9.47226	9.66606	9.56916	9.25875	9.43763	9.34819	12.7411	12.8033	12.7722	8.51616	8.64111	8.57864	11.5314	11.1788	11.3551	14.565	14.5684	14.5667	11.1437	10.9451	11.0444	12.8078	12.821	12.8144	10.0827	10.2026	10.1426	9.74378	10.2075	9.97564	8.78124	8.72101	8.75112	12.3445	12.0989	12.2217	10.8239	10.8269	10.8254	11.1979
MCFA	32.0803	32.0498	32.0651	32.3541	32.4674	32.4108	36.4931	37.0005	36.7468	31.4418	31.485	31.4634	36.9805	36.7952	36.8879	32.0955	32.3302	32.2129	29.2554	28.9305	29.0929	30.3797	30.4876	30.4337	20.9817	21.1873	21.0845	23.1314	23.4668	23.2991	36.473	36.6159	36.5445	34.9395	34.8107	34.8751	28.5593	28.3928	28.4761	32.64	32.4875	32.5637	28.2506	28.4087	28.3296	38.7788	38.6609	38.7199	35.4255
LCFA	67.8534	67.895	67.8742	67.4279	67.4543	67.4411	63.4585	62.9568	63.2076	68.4811	68.4762	68.4787	62.9086	63.1938	63.0512	67.8599	67.585	67.7224	70.6995	71.0075	70.8535	69.5881	69.4293	69.5087	78.9688	78.6604	78.8146	76.8243	76.4784	76.6513	63.4203	63.3238	63.372	65.0123	65.0255	65.0189	71.3198	71.5736	71.4467	67.3263	67.4642	67.3952	71.6661	71.2544	71.4603	61.1305	61.1897	61.1601	64.4876
D9(16:1/16)	0.0114653	0.0100483	0.0107568	0.0260667	0.0254499	0.0257583	0.0136027	0.0134139	0.0135083	0.0221007	0.022129	0.0221148	0.0120909	0.0111599	0.0116254	0.030876	0.0292948	0.0300854	0.00954891	0.0105646	0.0100568	0.0157777	0.0130051	0.0143914	0.0168649	0.0213928	0.0191289	0.0148107	0.0160547	0.0154327	0.0183201	0.018856	0.018588	0.0160805	0.0173441	0.0167123	0.0175686	0.0161816	0.0168751	0.0144784	0.0127234	0.0136009	0.0324174	0.0277953	0.0301063	0.0155611	0.0156328	0.015597	0.0124151
D9(18:1/18)	0.762551	0.762849	0.7627	0.6683	0.668581	0.66844	0.739977	0.737315	0.738646	0.808067	0.806256	0.807162	0.769989	0.769615	0.769802	0.700767	0.702889	0.701828	0.860096	0.860331	0.860213	0.773101	0.777814	0.775458	0.667227	0.671679	0.669453	0.805598	0.804766	0.805182	0.676132	0.674099	0.675115	0.776124	0.771788	0.773956	0.807388	0.803902	0.805645	0.823222	0.82442	0.823821	0.705219	0.70853	0.706875	0.707249	0.708389	0.707819	0.741686
D9(MUFA/SFA)	0.254766	0.254444	0.254605	0.281813	0.280499	0.281156	0.248231	0.245536	0.246884	0.233722	0.232862	0.233292	0.233736	0.233323	0.233529	0.269237	0.26822	0.268729	0.18402	0.188281	0.186151	0.232925	0.228288	0.230607	0.378606	0.380722	0.379664	0.367348	0.368818	0.368083	0.274482	0.273332	0.273907	0.242943	0.245094	0.244019	0.261315	0.266184	0.263749	0.209992	0.208626	0.209309	0.399738	0.394354	0.397046	0.24716	0.246741	0.246951	0.236477
D5. n-6 (20:4n6/20:3n6)	0.932299	0.946933	0.939616	0.951876	0.940059	0.945968	0.948674	0.971991	0.960332	0.981327	0.980313	0.98082	0.951064	0.946452	0.948758	0.966188	0.995915	0.981051	0.97458	0.990744	0.982662	0.971385	0.980938	0.976162	0.969497	0.980418	0.974957	0.966606	0.973419	0.970013	0.923699	0.914758	0.919229	0.956995	0.991295	0.974145	0.979224	0.967196	0.97321	0.966133	0.979741	0.972937	0.98567	0.982075	0.983873	0.953734	0.949006	0.95137	0.960103
D5, D6, n6 (20:4n6/18:3n6)	0.372549	0.416667	0.394608	0.441026	0.422764	0.431895	0.361702	0.644231	0.502966	0.5	0.518519	0.509259	0.342857	0.252336	0.297597	0.591837	0.913793	0.752815	0.27907	0.707317	0.493193	0.548387	0.638889	0.593638	0.647619	0.854369	0.750994	0.610526	0.45283	0.531678	0.195122	0.417391	0.306257	0.452555	0.75	0.601277	0.608247	0.425926	0.517087	0.367816	0.121951	0.244884	0.78125	0.641509	0.71138	0.304878	0.289157	0.297017	0.5
D4,n3 (22:6n3/22:5n3)	10.8361	9.16	9.99803	17.6721	12.7989	15.2355	24.6444	29.8605	27.2525	12.8839	11.6287	12.2563	8.82237	10.7939	9.80813	2.45806	2.50308	2.48057	76.6774	142.722	109.7	13.7754	15.8031	14.7893	9.8	9.75325	9.77662	6.86538	8.63415	7.74977	13.0984	10.7313	11.9149	6.18148	6.90152	6.5415	10.4737	10.3864	10.43	4.98095	82.9048	43.9429	24.6923	24.7857	24.739	4.50192	4.55602	4.52897	32.4348
Thrombogenic index	0.0443888	0.0420481	0.0432184	0.0185827	0.020393	0.0194878	0.0237053	0.0202147	0.02196	0.0163912	0.0164634	0.0164273	0.0152501	0.0180447	0.0166474	0.0152192	0.00989846	0.0125588	0.0250122	0.0255114	0.0252618	0.0203914	0.0186134	0.0195024	0.021917	0.0241351	0.023026	0.025894	0.0225755	0.0242347	0.0182145	0.0176224	0.0179185	0.0224451	0.0180388	0.020242	0.0308147	0.0351647	0.0329897	0.0193107	0.0191621	0.0192364	0.038594	0.033556	0.036075	0.0131987	0.0136015	0.0134001	0.0159926
Atherogenicity index	0.692551	0.690721	0.691636	0.590205	0.593952	0.592078	0.767685	0.758099	0.762892	0.598753	0.599137	0.598945	0.707211	0.717639	0.712425	0.535759	0.527661	0.53171	0.715196	0.696205	0.705701	0.638988	0.649074	0.644031	0.311498	0.312249	0.311873	0.404534	0.403082	0.403808	0.648964	0.654378	0.651671	0.599326	0.592405	0.595865	0.500508	0.495038	0.497773	0.679878	0.685876	0.682877	0.468452	0.465908	0.46718	0.687454	0.689456	0.688455	0.74083
[truncated: 206 more columns]

## Sheet: average value
Grupa	KONTROLA	KONTROLA	KONTROLA	KONTROLA	KONTROLA	KONTROLA	INFECTED CONTROL	INFECTED CONTROL	INFECTED CONTROL	INFECTED CONTROL	INFECTED CONTROL	HERBMIX III	HERBMIX III	HERBMIX III	HERBMIX III	HERBMIX III	HERBMIX III	HERBMIX IV	HERBMIX IV	HERBMIX IV	HERBMIX IV	HERBMIX IV	HERBMIX IV		Grupa	KONTROLA	KONTROLA	KONTROLA	KONTROLA	KONTROLA	KONTROLA	INFECTED CONTROL	INFECTED CONTROL	INFECTED CONTROL	INFECTED CONTROL	INFECTED CONTROL	HERBMIX III	HERBMIX III	HERBMIX III	HERBMIX III	HERBMIX III	HERBMIX III	HERBMIX IV	HERBMIX IV	HERBMIX IV	HERBMIX IV	HERBMIX IV	HERBMIX IV
dawka						PŁYN ŻWACZA	PŁYN ŻWACZA					PŁYN ŻWACZA						PŁYN ŻWACZA							dawka	MEAT						MEAT					MEAT						MEAT
%FAME																									%FAME
C8:0	0.0535502	0.0741014	0.0258341	0.0369506	0.045447	0.0105842	0.0375332	0.0368586	0.015433	0.0384598	0.0592645	0.0487132	0.032534	0.0273544	0.0428748	0.0501997	0.044032	0.0644029	0.049601	0.0633034	0.0228411	0.0512171	0.0659497		C8:0	0.12752	0.0832954	0.126113	0.0965595	0.0514478	0.132448	0.114833	0.135608	0.0618511	0.0183962	0.283571	0.253336	0.174588	0.282601	0.0813727	0.0912654	0.199193	0.378154	0.0301739	0.146698	0.237801	0.0831121	0.229073
C10:0	0.00722174	0.0740448	0.0197607	0.0209713	0.0154792	0.054109	0.0159758	0.0207667	0.0854358	0.0110897	0.0242427	0.0573339	0.044679	0.0136496	0.167208	0.0698687	0.0432996	0.0532551	0.0891108	0.0549312	0.0321187	0.0256734	0.185118		C10:0	0.12138	0.0177588	0.091831	0.148486	0.0684576	0.152556	0.134878	0.220737	0.130568	0.0122206	0.459521	0.0495212	0.159409	0.253193	0.0499898	0.343878	0.178422	0.167018	0.00431307	0.307081	0.637329	0.185965	0.183901
C12:0	0.587744	0.667739	0.63224	0.5957	0.695264	0.410068	0.343772	0.377094	0.303284	0.570721	0.571911	0.474533	0.468809	0.393536	0.868958	0.621256	0.327027	0.657209	0.641426	0.428921	0.436878	0.446799	0.409479		C12:0	0.343563	0.980267	0.555798	0.529459	0.409048	0.555471	0.852266	1.54332	0.494055	0.610639	0.727477	0.601519	0.660738	0.5283	0.536893	0.794518	1.51007	1.20735	0.267647	0.731768	0.503993	1.13197	0.403085
C13:0	2.14464	2.418	2.66357	4.40095	3.96395	3.99062	2.05405	2.84032	1.69027	1.19707	4.27715	7.23595	5.28885	3.27626	0.551325	5.04354	2.75739	12.1628	7.25361	3.44043	5.77191	2.8443	4.38306		C13:0	0.127437	0.027755	0.232539	0.102409	0.18873	0.742512	0.048479	0.98011	0.697339	0.962542	1.81458	0.157261	0.0732395	0.991973	0.15125	0.767089	0.763736	0.166857	0.317873	0.54188	1.73078	1.80272	0.679231
C14:0	0.987159	1.6365	0.743045	0.720886	1.29446	1.08297	0.701978	0.750678	0.436241	1.57957	1.29625	0.939564	0.695701	1.17073	0.913382	0.897833	0.731825	1.19549	1.26576	1.15109	0.902167	1.00546	1.44333		C14:0	1.30607	0.692709	1.04359	1.02471	1.77184	0.708383	1.73742	1.09042	1.02055	0.60052	0.56383	0.445384	0.451226	0.377203	1.20176	0.639605	0.871788	0.684191	0.26917	0.671354	0.646639	0.952203	0.469385
C15:0	1.01184	1.44304	1.62662	1.51569	1.89748	2.45603	1.42204	1.50191	0.663529	0.66709	1.62392	1.81593	1.40658	2.05178	1.49894	2.07328	1.53268	2.86733	1.42005	1.7635	2.34922	1.77465	2.06415		C15:0	0.257779	0.0766116	0.444718	0.358467	0.419411	0.310525	0.470988	0.0891519	0.160049	0.105302	0.0999713	0.19655	0.157792	0.504826	0.214299	0.16052	0.286474	0.111244	0.0949577	0.141838	0.204509	0.185283	0.234186
C16:0	25.0645	24.0842	28.0778	21.5853	25.9153	21.2914	22.2898	22.8222	16.1551	17.4544	26.0471	21.883	18.4788	23.2566	21.9572	27.0291	27.4768	21.4963	18.2375	23.435	25.6971	28.1165	23.5267		C16:0	15.8748	19.7131	17.1924	15.9923	20.8718	14.6004	18.2604	16.5685	17.8753	16.5642	13.0265	13.0321	13.6726	13.6449	16.9607	13.2345	16.7204	13.6404	12.9523	14.4471	14.3407	18.9485	12.4524
C17:0	0.680981	0.783006	0.78632	0.731722	0.820408	1.41142	0.648946	0.882411	0.584418	0.732846	0.862248	0.860894	0.865441	0.875071	0.566871	0.780709	0.845842	0.94031	0.691783	0.827475	1.0765	0.87101	1.06439		C17:0	0.364265	0.204291	0.999802	0.96222	1.47728	0.713043	0.613737	0.320969	0.962717	0.297368	0.483466	0.518131	0.300215	0.849291	0.659863	0.357109	0.362753	0.417119	0.300752	0.488804	0.461226	0.314855	0.337207
C18:0	30.6074	25.722	26.1968	31.7669	26.4168	25.5355	39.0074	33.0225	24.3492	30.9548	23.0049	27.3118	31.6137	32.5705	22.1631	21.9893	27.1335	25.0027	18.7892	32.2556	26.3947	22.0373	31.9611		C18:0	12.0222	17.2341	17.5365	18.0365	24.8815	12.9983	17.6722	15.8026	19.3609	12.3043	12.627	14.8102	14.2935	14.8369	19.8477	13.0078	18.1128	14.4193	11.63	14.9519	15.2251	19.0267	13.1235
C20:0	0.0295013	0.0665567	0.157245	0.144446	0.101282	0.119779	0.069575	0.00460799	0.0482482	0.0644949	0.0289862	0.243084	0.385646	0.0676301	0.0817182	0.170312	0.0872171	0.252927	0.186746	0.162794	0.113926	0.0506983	0.167768		C20:0	0.0917795	0.0222127	0.14051	0.0625606	0.0607774	0.113093	0.0864682	0.0427552	0.0690938	0.0263691	0.0479943	0.0460425	0.166856	0.157741	0.0399216	0.0304318	0.0498229	0.150193	0.349604	0.135986	0.237722	0.0370061	0.182675
C21:0	0.0595772	0.123046	0.10779	0.0798207	0.144323	0.202855	0.00976278	0.126689	0.115516	0.0691931	0.106372	0.0545466	0.115014	0.0468469	0.0745378	0.0531493	0.0475527	0.0610586	0.10926	0.0490876	0.0577529	0.0913371	0.0615564		C21:0	1.0838	10.4222	3.2613	2.2837	1.89191	6.55047	3.54792	13.062	4.56194	10.758	17.7313	12.4914	11.689	13.916	5.05678	10.7236	7.95127	11.1818	2.77467	4.26548	10.0708	14.7816	2.4936
C22:0	0.0246377	0.0890342	0.00413607	0.0328011	0.0848944	0.175324	0.032252	0.0322746	0.0923828	0.190009	0.048356	0.0130955	0.0758765	0.165604	0.022934	0.143732	0.0381242	0.0377236	0.0486962	0.141476	0.0415536	0.0392934	0.57717		C22:0	0.106477	0.210993	0.391346	0.404269	0.18893	0.525804	0.17056	0.385036	0.363221	0.214579	0.359732	0.589138	1.39396	0.45703	0.334124	0.420647	0.403509	0.333763	0.224271	0.542954	0.385132	0.205601	0.743714
C23:0	0.178627	0.160785	0.212097	0.223442	0.206133	0.28093	0.227947	0.18826	0.152375	0.235158	0.201935	0.262603	0.229958	0.219263	0.223414	0.215601	0.234409	0.249752	0.220987	0.202184	0.251164	0.247938	0.278524		C23:0	0.159932	0.0155328	0.115932	0.0399175	0.187047	0.58016	0.0417167	0.0785139	0.406899	0.153694	0.567477	0.0375502	0.120714	0.844064	0.344029	0.393028	0.48004	0.139131	0.0331839	0.695007	0.389894	0.350349	0.428481
C24:0	0.74175	0.645276	0.92873	1.06186	0.900825	0.979703	0.788481	0.716635	0.585643	0.89362	0.788487	1.02845	0.924544	1.02388	1.00223	0.903766	0.983587	1.31096	0.803024	0.857198	1.03876	1.05803	1.18658		C24:0	0.225025	0.152057	0.198337	0.074054	0.0399685	0.108473	0.12515	0.0320933	0.130856	0.293033	0.33572	0.0784768	0.0992902	0.283593	0.0830564	0.257522	0.307457	0.100118	0.277638	0.100052	0.465963	0.465174	0.204099
C14:1	0.82291	0.767546	0.888345	0.945198	1.16553	1.43021	0.775821	0.867577	0.628268	0.39659	0.9385	1.05892	1.07618	1.0188	0.54815	1.38124	0.956395	1.50287	1.23666	1.23441	1.55554	1.27956	1.42466		C14:1	0.0414558	0.0610997	0.212139	0.267998	0.219836	0.171751	0.190223	0.0428149	0.235565	0.243747	0.527448	0.0909594	0.085694	0.675004	0.162805	0.143788	0.0615559	0.172509	0.083462	0.199525	0.047552	0.0442153	0.104247
C15:1	1.1737	0.756987	1.73069	1.21156	1.65106	0.89118	1.27916	0.940624	0.892686	1.16003	1.29635	1.09535	0.743883	1.07539	1.31005	1.24539	1.28017	1.34096	1.15828	1.42371	1.31842	1.50935	1.10163		C15:1	0.988924	0.494048	1.31849	1.45809	0.362948	1.26923	0.960476	1.12263	1.10762	0.513222	1.34285	1.15168	1.49448	1.45014	0.661615	0.910986	1.00333	2.24603	0.55274	1.34864	1.53585	0.526103	1.20283
C16:1	0.272555	0.636769	0.384491	0.48815	0.304788	0.66041	0.226357	0.333234	0.315159	0.273663	0.493349	0.371869	0.317223	0.320667	0.681671	0.42825	0.345996	0.415204	0.70908	0.381122	0.39494	0.400104	0.369394		C16:1	0.781666	0.887013	1.20263	0.860224	1.03022	1.09103	1.40766	0.859068	0.748171	1.00239	0.827334	0.629861	0.617606	0.457596	1.16027	0.999438	0.71411	0.71773	0.401326	0.876648	0.608606	0.48577	0.95787
C17:1	0.169073	0.147704	0.204745	0.260617	0.257294	0.462853	0.213134	0.238878	0.170485	0.268636	0.245469	0.20297	0.245547	0.27967	0.332158	0.334702	0.246809	0.301704	0.177797	0.264191	0.33984	0.34423	0.220033		C17:1	1.07777	0.338606	1.62385	1.16164	0.955329	1.16605	1.09228	0.919279	0.92255	0.417298	1.1151	1.04404	0.897253	1.0969	0.698281	1.09624	0.927548	1.28512	0.539625	1.34312	1.63567	0.443167	1.23592
C18:1 t6-8	0.727267	0.361459	0.334149	0.322634	0.263794	0.293767	0.359282	0.404125	0.128273	1.56221	0.275733	0.466756	0.66698	0.325912	0.604538	0.1949	0.343081	0.278576	0.82821	0.248695	0.254873	0.227489	0.210357		C18:1 t6-8	0.307564	0.496293	0.913101	0.369892	0.321297	0.172227	0.298087	0.634332	0.254359	0.3576	0.355788	0.695139	0.494168	0.33945	0.252665	0.169051	0.196134	0.662212	0.266256	0.34095	0.399388	0.634674	0.345151
C18:1 t9	0.439102	0.37434	0.434278	0.314232	0.413495	0.363944	0.283671	0.314898	0.763203	1.11665	0.315678	0.450523	0.555405	0.337536	0.64281	0.348532	0.359864	0.291981	0.732661	0.296502	0.27274	0.329043	0.415938		C18:1 t9	0.337527	1.16351	0.802735	0.512494	0.435439	0.37424	0.634509	0.851713	0.559417	0.776205	0.995347	0.687465	0.755592	1.05674	0.483759	0.5261	0.708313	0.812405	0.332422	0.594873	1.25532	1.53772	0.836425
C18:1 t10	1.15274	0.724828	0.704294	0.680374	0.532769	0.535171	0.769845	0.763882	6.4212	11.0037	0.607026	0.834031	1.20056	0.759344	5.465	0.42239	0.525895	0.501554	5.26821	0.426978	0.577791	0.465643	0.354149		C18:1 t10	0.337434	0.829165	0.739341	1.30995	0.593296	0.339517	0.481928	0.766334	1.57272	0.708578	0.423686	0.571233	0.794287	0.583095	0.3956	0.296335	0.348058	0.539746	0.426112	0.483366	0.589584	0.763366	0.490978
C18:1 t11	3.46199	2.54143	3.50167	2.78407	2.9963	1.79687	1.99062	2.8455	2.90326	3.35433	3.30604	4.27526	4.91041	2.31131	8.98421	2.56156	3.06786	2.87504	5.84828	2.73699	2.50329	2.9486	2.5272		C18:1 t11	0.39368	0.440722	0.50191	1.03651	0.968124	0.177086	1.03	0.51668	0.737551	0.26649	0.527707	0.58832	0.695473	0.425708	1.11046	0.260376	0.295569	0.41179	0.287909	0.576823	0.475492	0.728301	0.41986
C18:1cis 9	9.52291	12.7586	9.26895	7.5896	7.89961	10.8486	6.3388	9.56208	12.0234	7.48969	11.0706	7.97664	7.62669	6.96538	9.19047	9.07694	9.46411	6.20528	11.1581	7.13276	7.55434	9.13511	6.45303		C18:1cis 9	25.4328	20.4059	27.0643	23.7944	28.1164	21.3577	27.4262	16.8573	22.2273	21.8778	18.7468	16.3167	18.9887	17.581	23.9277	22.8177	18.1805	19.5209	33.5798	24.9558	19.0671	16.5187	26.5552
C18:1c11	1.14119	1.19318	1.07139	1.10903	0.833276	1.24195	1.09299	0.920934	1.27144	2.21698	0.983146	1.14055	1.0986	0.983632	1.34739	1.02286	0.932908	0.95467	1.50381	0.903069	0.877063	0.982926	0.794078		C18:1c11	1.35615	1.42989	1.60897	1.42372	1.39473	1.57386	1.36632	1.59286	1.3767	1.56805	1.68298	1.18882	1.64917	1.27755	1.57947	1.71658	1.11491	1.19041	1.88274	1.59086	1.21727	1.18049	1.74422
C18:1c12	0.855438	0.298315	0.342253	0.305822	0.221825	0.227997	0.498874	0.291215	0.449469	0.578015	0.284259	0.404737	0.659974	0.348056	1.04105	0.267791	0.30868	0.300937	0.588183	0.324275	0.226918	0.267604	0.27758		C18:1c12	0.0621579	0.363003	0.130091	0.0685135	0.17327	0.0788459	0.0969234	0.302809	0.0435449	0.119712	0.203801	0.0828764	0.554667	0.229578	0.108124	0.0332055	0.169847	0.206064	0.120924	0.170268	0.185429	0.377927	0.137038
C18:1c13	0.111893	0.118309	0.131827	0.128543	0.141482	0.205802	0.0943938	0.118595	0.121995	0.143607	0.189864	0.139678	0.117927	0.108658	0.189035	0.162447	0.112905	0.18549	0.164169	0.123384	0.177475	0.122273	0.19893		C18:1c13	0.136378	0.152093	0.0241013	0.147902	0.0674752	0.211968	0.0241876	0.185312	0.11255	0.0568117	0.115835	0.128203	0.146384	0.141336	0.0315885	0.154982	0.0906777	0.155699	0.0360095	0.0822498	0.190211	0.126346	0.0709487
C18:1c14	0.488471	0.378643	0.390439	0.436161	0.251998	0.247878	0.553579	0.462277	0.700406	0.616057	0.28654	0.481048	0.472449	0.345395	0.453775	0.295354	0.320046	0.524217	0.685449	0.330091	0.365947	0.274395	0.269273		C18:1c14	0.201367	0.178754	0.0964052	0.125259	0.243343	0.029468	0.246261	0.666317	0.134212	0.121771	0.103877	0.147745	0.163561	0.149751	0.172908	0.199373	0.491422	0.244594	0.0360008	0.123788	0.194942	0.19819	0.0710755
C20:1t	0.748944	0.792318	0.835468	1.12169	0.98125	0.840921	0.886674	0.750109	0.678436	0.773856	0.848871	0.891533	0.918978	0.993409	0.937821	0.868309	0.867954	0.990107	0.791879	1.03484	0.94351	0.874316	1.19832		C20:1t	0.749212	0.642813	0.439271	0.341571	0.323829	0.476307	0.229044	0.456123	0.436158	0.626933	0.655558	0.528976	0.474803	0.740977	0.373968	0.462243	0.602759	0.511811	0.0733397	0.201261	0.290005	0.724469	0.415762
C22:1n9	0.0691628	0.79744	0.132452	1.33162	1.01475	0.933281	0.0750845	0.0955471	0.139249	0.836792	0.954131	0.123661	1.01528	1.00122	1.10531	0.968745	0.101631	0.166548	0.181306	0.142111	0.0899765	0.125055	0.0731203		C22:1n9	0.331471	0.287588	0.174156	0.370339	0.264568	0.506529	0.0868145	0.231685	0.388704	0.285496	0.551546	0.231747	0.524465	0.307633	0.211111	0.370988	0.309983	0.456149	0.189845	0.442324	0.375682	0.309359	0.336869
C24:1	0.0812198	0.0322739	0.0290225	0.115095	0.114003	0.333665	0.0349694	0.0702178	0.10427	0.0470287	0.139047	0.173191	0.0925412	0.0741909	0.180366	0.110286	0.0529151	0.0188571	0.0189025	0.0310141	0.114293	0.13069	0.0429582		C24:1	1.21398	0.708291	2.2368	2.93886	0.823744	2.77862	1.59875	1.36852	1.27484	1.07104	2.21036	2.1243	2.09209	2.87008	1.37975	1.55047	1.80852	2.65349	0.726767	2.76264	2.06839	1.04696	1.90623
C18:2c9c12	11.5664	13.2863	11.7689	9.76054	11.3247	10.6749	11.7106	11.7034	12.3974	8.32911	12.212	10.5133	11.4351	12.3534	10.6666	13.1192	12.9759	8.04328	11.8345	10.5796	11.1078	13.0161	8.87674		C18:2c9c12	25.35	15.4157	10.5876	14.1634	6.79903	19.8098	11.6343	10.8807	15.1507	20.2885	11.0362	18.6819	16.7455	13.3547	14.0549	15.6548	15.1666	14.8084	25.8509	14.7839	12.8382	10.7354	18.4475
C18:3c9c12 c15	0.333851	0.763706	0.398627	0.387349	1.79723	2.48253	0.0564727	0.238892	0.0935348	0.0286007	2.25531	0.235091	0.21489	0.379258	0.174683	2.28989	1.56947	0.609546	0.262488	0.387578	2.12678	2.64048	1.80757		C18:3c9c12 c15	1.7826	1.72405	0.98608	1.07048	0.890753	1.61289	0.960198	0.901513	1.17369	2.18675	0.971384	1.3339	1.57526	0.875527	1.41115	1.56441	1.26376	1.35735	0.480554	1.01379	0.969965	0.924575	1.29022
c18:2 c9t11	1.23388	1.69215	1.9662	2.64835	1.04696	0.289867	1.61658	1.63261	11.329	1.17353	1.28065	2.15142	2.30143	1.9042	1.89137	0.99334	0.567929	2.89502	2.73777	2.45919	0.775506	1.70903	0.690164		c18:2 c9t11	0.228126	0.0166515	0.0917913	0.102375	0.25897	0.103138	0.0208757	0.0569751	0.145386	0.0468239	0.215922	0.137411	0.0425616	0.055149	0.179583	0.0442707	0.0527	0.161238	0.0561225	0.0882665	0.0618088	0.0909782	0.137545
C18:2 t10c12	0.1606	0.191163	0.150766	0.176374	0.26178	0.297989	0.133875	0.191113	0.294344	0.293426	0.301095	0.248203	0.216698	0.132023	0.273383	0.182129	0.152891	0.184309	0.228187	0.127893	0.200386	0.205122	0.143463		C18:2 t10c12	0.216147	0.263107	0.2082	0.233174	0.135966	0.417927	0.315062	0.0605211	0.23963	0.295484	0.271814	0.315135	0.296634	0.394103	0.280963	0.42363	0.310193	0.172428	0.316736	0.224583	0.408885	0.171997	0.203465
C18:3n6	0.1041	0.126024	0.0805367	0.0646972	0.136039	0.0591094	0.0419908	0.0546655	0.0388516	0.0816477	0.160828	0.0663914	0.0601253	0.0591677	0.0472263	0.114198	0.0677421	0.0532928	0.0748871	0.0923702	0.134656	0.172793	0.11824		C18:3n6	0.106735	0.177613	0.139994	0.290572	0.0555956	0.14264	0.142298	0.131943	0.0580525	0.154098	0.247736	0.112548	0.0341634	0.0942476	0.139636	0.0691051	0.0701309	0.122289	0.0661571	0.141177	0.185442	0.237263	0.183224
C20:2	0.277334	0.319496	0.00742252	0.504183	0.0227563	0.0633934	0.0038955	0.292395	0.0330159	0.00372144	0.0362418	0.00946446	0.00900551	0.0136772	0.0342929	0.00590172	0.0130969	0.0122155	0.726228	0.491579	0.0416236	0.0220159	0.0312983		C20:2	0.405659	0.092133	0.667196	0.52409	0.33241	0.535997	0.318962	0.370828	0.166848	0.268244	0.675625	0.529693	0.251884	0.663984	0.231025	0.600962	0.553343	0.745569	0.149619	0.641849	0.689435	0.190627	0.670526
C20:3n6	0.969123	0.379292	0.850102	0.53521	0.857039	1.89833	0.765853	0.983722	0.932704	0.32803	0.394233	1.29642	0.816832	0.217234	0.44964	0.637955	0.995481	1.21	0.862302	0.889491	1.21748	1.23283	1.30369		C20:3n6	3.44672	2.20474	3.89938	5.04032	1.57418	4.63705	3.28769	3.95237	2.92046	2.49805	3.33777	6.55921	3.92038	4.24916	3.31641	3.89565	4.78126	5.13476	2.05809	5.26213	4.43631	2.12294	5.30729
C20:4n6	0.0673793	0.0955959	0.083459	0.0672245	0.0574639	0.146308	0.0398267	0.0788675	0.128189	0.101261	0.0772775	0.0800988	0.0632255	0.0240239	0.120337	0.0482411	0.0816679	0.0766937	0.08473	0.0891388	0.071159	0.0695374	0.100313		C20:4n6	0.130248	0.0877113	0.0723436	0.182554	0.0222249	0.0836647	0.128254	0.053453	0.0471884	0.0897049	0.127889	0.165037	0.0772959	0.181001	0.0631856	0.0995867	0.140458	0.166713	0.0705141	0.058679	0.152188	0.0463081	0.091443
C20:5n3	0.028284	0.0676324	0.0157367	0.111721	0.115861	0.317733	0.0375212	0.0655697	0.0917283	0.114015	0.0531283	0.0720577	0.0807011	0.0592678	0.107446	0.0797291	0.00812942	0.011063	0.0207673	0.0103348	0.0497057	0.0627896	0.0957836		C20:5n3	0.725668	0.388545	0.618557	0.854099	0.275098	0.836448	0.523749	0.833888	0.541133	0.441957	0.927458	0.980806	1.22691	0.58437	0.74145	1.49792	0.813292	0.784292	0.401484	0.924781	1.2315	0.420176	0.961885
C22:2	0.0559508	0.0478336	0.0571954	0.102522	0.0618922	0.0844004	0.038943	0.0535248	0.0278463	0.0645397	0.0628959	0.0822796	0.0704083	0.078712	0.101642	0.0659463	0.0764171	0.0410208	0.0911578	0.0497474	0.0334715	0.0862425	0.139454		C22:2	0.0295906	0.0965699	0.140272	0.0909503	0.100846	0.240999	0.201094	0.359808	0.0799357	0.148837	0.227793	0.219367	0.310325	0.354651	0.111346	0.459858	0.3338	0.178048	0.0488873	0.176946	0.451706	0.211122	0.332685
C22:5n3	0.163589	0.148246	0.0729321	0.270569	0.258211	1.25522	0.023899	0.152537	0.152646	0.345153	0.154764	0.388676	0.208827	0.218079	0.115959	0.494238	0.0508442	0.0521874	0.0153658	0.0471481	0.25394	0.227451	0.0842754		C22:5n3	1.26745	0.49737	0.724468	0.888682	0.588281	0.703208	0.93908	4.09841	0.77001	0.345989	1.95871	1.18022	1.24041	1.36381	0.979064	2.68298	0.983279	1.14029	1.22479	1.93923	2.47251	0.340997	3.14638
C22:6n3	1.62177	2.21506	1.98165	3.3094	2.51482	3.11446	2.40782	2.24984	1.49255	2.64057	1.83594	2.54043	2.17798	2.15363	2.8689	2.23784	1.86991	3.60526	2.2039	2.90883	2.23396	2.47901	3.30343		C22:6n3	0.349506	0.304169	0.445115	0.256298	0.164722	0.310049	0.481755	0.57393	0.279709	0.301267	0.487535	0.270116	0.437059	0.519176	0.219453	0.0774563	0.310207	0.345291	0.21435	0.483697	0.427965	0.390732	0.232833
SFA	62.1791	57.9873	62.182	62.9175	62.5021	58.0012	67.6495	63.3232	45.277	54.6586	58.941	62.2294	60.6262	65.1587	50.1347	60.0417	62.2833	66.3521	49.8068	64.833	64.1866	58.6602	67.3749		SFA	32.212	49.8529	42.3307	40.1156	52.5081	38.7917	43.8771	50.3519	46.2953	42.9212	49.1281	43.3066	43.4131	47.9276	45.5618	41.2215	48.1977	43.0967	29.5265	38.1678	45.5376	58.471	32.1645
UFA	37.8209	42.0127	37.818	37.0825	37.4979	41.9988	32.3505	36.6768	54.723	45.3414	41.059	37.7706	39.3738	34.8413	49.8653	39.9583	37.7167	33.6479	50.1932	35.167	35.8134	41.3398	32.6251		UFA	67.788	50.1471	57.6693	59.8844	47.4919	61.2083	56.1229	49.6481	53.7047	57.0788	50.8719	56.6934	56.5869	52.0724	54.4382	58.7785	51.8023	56.9033	70.4735	61.8322	54.4624	41.529	67.8355
MUFA	21.2386	22.6802	20.3845	19.1444	19.0432	21.3145	15.4733	18.9797	27.7112	31.8378	22.2346	20.0867	21.7186	17.2486	33.0138	19.6897	19.2872	16.854	31.0509	17.0341	17.567	19.4164	15.9306		MUFA	33.7496	28.8787	39.0883	36.1874	36.2938	31.7745	37.1696	27.3738	32.1319	30.0131	30.386	26.2081	30.4284	29.3826	32.7101	31.7079	27.0233	31.7867	39.5353	36.0931	30.1365	25.6458	36.8306
PUFA	16.5823	19.3325	17.4335	17.9381	18.4547	20.6843	16.8773	17.6971	27.0118	13.5036	18.8244	17.6838	17.6552	17.5927	16.8515	20.2687	18.4295	16.7939	19.1423	18.1329	18.2465	21.9234	16.6944		PUFA	34.0385	21.2683	18.581	23.697	11.1981	29.4338	18.9533	22.2743	21.5728	27.0657	20.4859	30.4853	26.1584	22.6899	21.7281	27.0706	24.779	25.1167	30.9382	25.739	24.3259	15.8832	31.0049
n-6	13.6184	14.2334	13.1825	10.836	12.6589	13.0911	13.0961	13.1654	13.9744	9.4826	13.1915	12.4432	13.1056	13.0806	12.4265	14.2534	14.5059	9.72522	13.5358	12.0246	12.7915	14.8451	10.816		n-6	29.1255	18.3453	14.9697	19.8363	8.72514	24.993	15.4905	15.681	18.2999	23.2989	15.1812	25.8209	21.6424	18.4633	17.7936	20.2122	20.6621	20.6163	28.2155	20.5931	18.2493	13.731	24.4991
n-3	2.1475	3.19464	2.46894	4.07904	4.68612	7.16995	2.52571	2.70684	1.83045	3.12833	4.29915	3.23626	2.6824	2.81024	3.26699	5.1017	3.49835	4.27806	2.50252	3.35389	4.66438	5.40973	5.29107		n-3	4.12522	2.91414	2.77422	3.06956	1.91885	3.46259	2.90478	6.40774	2.76454	3.27596	4.34508	3.76504	4.47964	3.34288	3.35112	5.82277	3.37054	3.62723	2.32118	4.3615	5.10194	2.07648	5.63131
n6/n3	6.34495	4.45905	5.35141	2.65669	2.70223	1.82691	5.18883	4.86453	7.64425	3.03122	3.0701	3.84927	4.88579	4.65627	3.80718	2.79444	4.14697	2.27333	5.41077	3.58753	2.74312	2.74424	2.04393		n6/n3	7.0808	6.29598	5.41162	6.46327	4.54838	7.22347	5.36676	2.44762	6.62732	7.11522	3.49848	6.86443	4.85128	5.52528	5.31091	3.47123	6.14977	5.69034	12.1602	4.72896	3.58052	6.61995	4.35063
n6PUFA	12.707	13.8872	12.783	10.4277	12.3752	12.7787	12.5583	12.8206	13.4971	8.84005	12.8443	11.9562	12.3752	12.6539	11.2838	13.9196	14.1208	9.38326	12.8564	11.6506	12.5311	14.4912	10.399		n6PUFA	29.0337	17.8857	14.6993	19.6769	8.45103	24.6732	15.1925	15.0184	18.1764	23.0303	14.7496	25.5187	20.7774	17.8791	17.5741	19.7192	20.1584	20.2321	28.0457	20.2459	17.6122	13.142	24.0294
n3PUFA	2.1475	3.19464	2.46894	4.07904	4.68612	7.16995	2.52571	2.70684	1.83045	3.12833	4.29915	3.23626	2.6824	2.81024	3.26699	5.1017	3.49835	4.27806	2.50252	3.35389	4.66438	5.40973	5.29107		n3PUFA	4.12522	2.91414	2.77422	3.06956	1.91885	3.46259	2.90478	6.40774	2.76454	3.27596	4.34508	3.76504	4.47964	3.34288	3.35112	5.82277	3.37054	3.62723	2.32118	4.3615	5.10194	2.07648	5.63131
PUFA/SFA	0.266686	0.333392	0.280362	0.285106	0.295266	0.356624	0.249486	0.279473	0.596591	0.247054	0.319377	0.284172	0.291212	0.269999	0.336129	0.337578	0.295899	0.253102	0.384345	0.279687	0.284267	0.373735	0.247794		PUFA/SFA	1.05686	0.426623	0.4389	0.590721	0.21333	0.758781	0.431988	0.44244	0.465986	0.630605	0.417102	0.703924	0.602542	0.473627	0.47691	0.656717	0.514116	0.582827	1.04781	0.674396	0.534216	0.271642	0.963994
LNA/LA	34.6732	17.4059	29.5445	25.209	6.30307	4.30008	207.549	49.0044	134.279	645.617	5.41559	44.7224	53.2907	32.5796	61.0798	5.72938	8.26923	13.2311	45.1092	27.2982	5.228	4.92954	4.9106		LNA/LA	14.2209	8.94414	10.8001	13.275	7.63309	12.2934	12.1822	12.2058	13.0897	9.28243	11.4079	14.011	10.64	15.4714	9.97859	10.0091	12.1732	10.9094	54.1275	14.6092	13.3696	11.6112	14.2997
Total C18:1	17.901	18.7491	16.1792	13.6705	13.5545	15.762	11.9821	15.6835	24.7827	28.0812	17.3189	16.1692	17.309	12.4852	27.9183	14.3528	15.4353	12.1177	26.777	12.5227	12.8104	14.7531	11.5005		Total C18:1	28.5651	25.4593	31.881	28.7887	32.3133	24.3149	31.6044	22.3737	27.0183	25.853	23.1558	20.4065	24.242	21.7842	28.0623	26.1737	21.5955	23.7438	36.9682	28.9189	23.5747	22.0658	30.6709
Total trans C18:1	5.7811	4.00205	4.97439	4.10131	4.20636	2.98975	3.40341	4.3284	10.2159	17.0369	4.50448	6.02657	7.33335	3.7341	15.6966	3.52738	4.2967	3.94715	12.6774	3.70916	3.6087	3.97078	3.50765		Total trans C18:1	1.37621	2.92969	2.95709	3.22885	2.31816	1.06307	2.44453	2.76906	3.12405	2.10887	2.30253	2.54216	2.73952	2.40499	2.24248	1.25186	1.54807	2.42615	1.3127	1.99601	2.71978	3.66406	2.09241
Total cis C18:1	12.1199	14.7471	11.2049	9.56916	9.34819	12.7722	8.57864	11.3551	14.5667	11.0444	12.8144	10.1426	9.97564	8.75112	12.2217	10.8254	11.1386	8.1706	14.0997	8.81357	9.20174	10.7823	7.99289		Total cis C18:1	27.1889	22.5296	28.9239	25.5598	29.9952	23.2519	29.1599	19.6046	23.8943	23.7441	20.8533	17.8644	21.5025	19.3792	25.8198	24.9218	20.0474	21.3177	35.6555	26.9229	20.8549	18.4017	28.5784
MCFA	32.0651	32.4108	36.7468	31.4634	36.8879	32.2129	29.0929	30.4337	21.0845	23.2991	36.5445	34.8751	28.4761	32.5637	28.3296	38.7199	35.4083	41.6381	31.9224	33.2581	38.4262	37.3767	34.7224		MCFA	19.7217	22.9326	22.2023	20.5936	25.2738	19.4493	23.9279	22.296	22.3386	20.6026	18.93	16.3053	17.2134	18.6299	21.0496	17.6505	21.9315	18.9464	14.9394	18.9587	19.6187	24.0767	16.5032
LCFA	67.8742	67.4411	63.2076	68.4787	63.0512	67.7224	70.8535	69.5087	78.8146	76.6513	63.372	65.0189	71.4467	67.3952	71.4603	61.1601	64.5044	58.2443	67.9389	66.6236	61.5189	62.5464	65.0265		LCFA	80.0294	76.9663	77.5798	79.1613	74.6063	80.2657	75.8224	77.3476	77.469	79.3668	80.3269	83.3919	82.4526	80.8343	78.819	81.9144	77.6909	80.5085	85.0261	80.5875	79.5062	75.6542	83.0838
D9(16:1/16)	0.0107568	0.0257583	0.0135083	0.0221148	0.0116254	0.0300854	0.0100568	0.0143914	0.0191289	0.0154327	0.018588	0.0167123	0.0168751	0.0136009	0.0301063	0.015597	0.0124357	0.0189483	0.0374224	0.0160034	0.0151365	0.0140305	0.0154624		D9(16:1/16)	0.0469393	0.0430581	0.0653124	0.0509779	0.047029	0.0692975	0.0715631	0.0492865	0.0401776	0.0570482	0.0596863	0.0461026	0.0432419	0.032527	0.0640304	0.0701802	0.0409456	0.0499565	0.0300335	0.05696	0.0406963	0.0249802	0.0714598
D9(18:1/18)	0.7627	0.66844	0.738646	0.807162	0.769802	0.701828	0.860213	0.775458	0.669453	0.805182	0.675115	0.773956	0.805645	0.823821	0.706875	0.707819	0.741401	0.801163	0.62754	0.818911	0.777463	0.706953	0.832006		D9(18:1/18)	0.32098	0.457868	0.393176	0.431178	0.469336	0.378346	0.391845	0.483846	0.465548	0.359968	0.402485	0.475781	0.429477	0.457699	0.453397	0.363089	0.499056	0.424872	0.25724	0.374594	0.443971	0.535273	0.330745
D9(MUFA/SFA)	0.254605	0.281156	0.246884	0.233292	0.233529	0.268729	0.186151	0.230607	0.379664	0.368083	0.273907	0.244019	0.263749	0.209309	0.397046	0.246951	0.236448	0.202557	0.384016	0.208071	0.214869	0.248684	0.191229		D9(MUFA/SFA)	0.511624	0.366798	0.480053	0.474256	0.408708	0.45028	0.458622	0.352193	0.409704	0.411509	0.382152	0.376992	0.412068	0.380089	0.417903	0.434774	0.359252	0.424486	0.572458	0.486018	0.398242	0.304883	0.533817
D5. n-6 (20:4n6/20:3n6)	0.939616	0.945968	0.960332	0.98082	0.948758	0.981051	0.982662	0.976162	0.974957	0.970013	0.919229	0.974145	0.97321	0.972937	0.983873	0.95137	0.965019	0.985424	0.967165	0.969134	0.943532	0.934849	0.966072		D5. n-6 (20:4n6/20:3n6)	0.79798	0.631807	0.742535	0.471154	0.768356	0.680769	0.77004	0.819088	0.830937	0.675889	0.668079	0.723958	0.931968	0.880556	0.610811	0.670833	0.822619	0.604167	0.766566	0.769643	0.693371	0.621526	0.553945
D5, D6, n6 (20:4n6/18:3n6)	0.394608	0.431895	0.502966	0.509259	0.297597	0.752815	0.493193	0.593638	0.750994	0.531678	0.306257	0.601277	0.517087	0.244884	0.71138	0.297017	0.548077	0.576748	0.522539	0.49031	0.35925	0.283023	0.553571		D5, D6, n6 (20:4n6/18:3n6)	0.603028	0.331477	0.322989	0.352171	0.271341	0.366667	0.477587	0.309375	0.460526	0.396005	0.349617	0.594029	0.709091	0.733796	0.310734	0.714706	0.692863	0.524548	0.521563	0.264822	0.402609	0.164041	0.330882
D4,n3 (22:6n3/22:5n3)	9.99803	15.2355	27.2525	12.2563	9.80813	2.48057	109.7	14.7893	9.77662	7.74977	11.9149	6.5415	10.43	43.9429	24.739	4.52897	37.3893	69.46	244.917	69.1971	8.82539	11.1953	82.6766		D4,n3 (22:6n3/22:5n3)	0.274512	0.614033	0.645022	0.290224	0.280429	0.442368	0.515628	0.140347	0.363632	0.871609	0.251983	0.231481	0.350537	0.380446	0.224377	0.0289711	0.315401	0.321292	0.175604	0.248186	0.174519	1.15098	0.0738054
Thrombogenic index	0.0432184	0.0194878	0.02196	0.0164273	0.0166474	0.0125588	0.0252618	0.0195024	0.023026	0.0242347	0.0179185	0.020242	0.0329897	0.0192364	0.036075	0.0134001	0.0154494	0.0157273	0.026047	0.0188698	0.0142563	0.0158462	0.0155113		Thrombogenic index	0.0285184	0.339536	0.0997545	0.0708526	0.0747959	0.174763	0.108017	0.330521	0.138832	0.302322	0.50669	0.340106	0.312926	0.420586	0.149904	0.249002	0.242124	0.310472	0.0725268	0.110394	0.264515	0.597245	0.0591658
Atherogenicity index	0.691636	0.592078	0.762892	0.598945	0.712425	0.53171	0.705701	0.644031	0.311873	0.403808	0.651671	0.595865	0.497773	0.682877	0.46718	0.688455	0.741731	0.655061	0.383827	0.6812	0.730339	0.695442	0.737186		Atherogenicity index	0.299087	1.23167	0.526549	0.420732	0.602588	0.667913	0.579987	1.39243	0.673421	1.04622	1.65436	1.11267	1.07769	1.33522	0.685114	0.955486	0.940091	1.02942	0.342992	0.512303	1.00633	1.88912	0.332622
[truncated: 40 more columns]

## Sheet: TRANSPOSE AND OUTLIER
					VAROOO2	VAROOO3	VAROOO4	VAROOO5	VAROOO6	VAROOO7	VAROOO8	VAROOO9	VAROOO10	VAROOO11	VAROOO12	VAROOO13	VAROOO14	VAROOO15	VAROOO16	VAROOO17	VAROOO18	VAROOO19	VAROOO20	VAROOO21	VAROOO22	VAROOO23	VAROOO24	VAROOO25	VAROOO26	VAROOO27	VAROOO28	VAROOO29	VAROOO30	VAROOO31	VAROOO32	VAROOO33	VAROOO34	VAROOO35	VAROOO36	VAROOO37	VAROOO38	VAROOO39	VAROOO40	VAROOO41	VAROOO42	VAROOO43	VAROOO44	VAROOO45	VAROOO46
					C2	C3	C4	C5	C6	C7	C8	C9	C10	C11	C12	C13	C14	C15	C16	C17	C18	C19	C20	C21	C22	C23	C24	C25	C26	C27	C28	C29	C30	C31	C32	C33	C34	C35	C36	C37	C38	C39	C40	C41	C42	C43	C44	C45	C46
Grupa	dawka			%FAME	C8:0	C10:0	C12:0	C13:0	C14:0	C15:0	C16:0	C17:0	C18:0	C20:0	C21:0	C22:0	C23:0	C24:0	C14:1	C15:1	C16:1	C17:1	C18:1 t6-8	C18:1 t9	C18:1 t10	C18:1 t11	C18:1cis 9	C18:1c11	C18:1c12	C18:1c13	C18:1c14	C20:1t	C22:1n9	C24:1	C18:2c9c12	C18:3c9c12 c15	c18:2 c9t11	C18:2 t10c12	C18:3n6	C20:2	C20:3n6	C20:4n6	C20:5n3	C22:2	C22:5n3	C22:6n3	SFA	UFA	MUFA
KONTROLA		T1	1		0.0535502	0.00722174	0.587744	2.14464	0.987159	1.01184	25.0645	0.680981	30.6074	0.0295013	0.0595772	0.0246377	0.178627	0.74175	0.82291	1.1737	0.272555	0.169073	0.727267	0.439102	1.15274	3.46199	9.52291	1.14119	0.855438	0.111893	0.488471	0.748944	0.0691628	0.0812198	11.5664	0.333851	1.23388	0.1606	0.1041	0.277334	0.969123	0.0673793	0.028284	0.0559508	0.163589	1.62177	62.1791	37.8209	21.2386
KONTROLA		T1	1		0.0741014	0.0740448	0.667739	2.418	1.6365	1.44304	24.0842	0.783006	25.722	0.0665567	0.123046	0.0890342	0.160785	0.645276	0.767546	0.756987	0.636769	0.147704	0.361459	0.37434	0.724828	2.54143	12.7586	1.19318	0.298315	0.118309	0.378643	0.792318	0.79744	0.0322739	13.2863	0.763706	1.69215	0.191163	0.126024	0.319496	0.379292	0.0955959	0.0676324	0.0478336	0.148246	2.21506	57.9873	42.0127	22.6802
KONTROLA		T1	1		0.0258341	0.0197607	0.63224	2.66357	0.743045	1.62662	28.0778	0.78632	26.1968	0.157245	0.10779	0.00413607	0.212097	0.92873	0.888345	1.73069	0.384491	0.204745	0.334149	0.434278	0.704294	3.50167	9.26895	1.07139	0.342253	0.131827	0.390439	0.835468	0.132452	0.0290225	11.7689	0.398627	1.9662	0.150766	0.0805367	0.00742252	0.850102	0.083459	0.0157367	0.0571954	0.0729321	1.98165	62.182	37.818	20.3845
KONTROLA		T1	1		0.0369506	0.0209713	0.5957	4.40095	0.720886	1.51569	21.5853	0.731722	31.7669	0.144446	0.0798207	0.0328011	0.223442	1.06186	0.945198	1.21156	0.48815	0.260617	0.322634	0.314232	0.680374	2.78407	7.5896	1.10903	0.305822	0.128543	0.436161	1.12169	1.33162	0.115095	9.76054	0.387349	2.64835	0.176374	0.0646972	0.504183	0.53521	0.0672245	0.111721	0.102522	0.270569	3.3094	62.9175	37.0825	19.1444
KONTROLA		T1	1		0.045447	0.0154792	0.695264	3.96395	1.29446	1.89748	25.9153	0.820408	26.4168	0.101282	0.144323	0.0848944	0.206133	0.900825	1.16553	1.65106	0.304788	0.257294	0.263794	0.413495	0.532769	2.9963	7.89961	0.833276	0.221825	0.141482	0.251998	0.98125	1.01475	0.114003	11.3247	1.79723	1.04696	0.26178	0.136039	0.0227563	0.857039	0.0574639	0.115861	0.0618922	0.258211	2.51482	62.5021	37.4979	19.0432
KONTROLA	PŁYN ŻWACZA	T1	1		0.0105842	0.054109	0.410068	3.99062	1.08297	2.45603	21.2914	1.41142	25.5355	0.119779	0.202855	0.175324	0.28093	0.979703	1.43021	0.89118	0.66041	0.462853	0.293767	0.363944	0.535171	1.79687	10.8486	1.24195	0.227997	0.205802	0.247878	0.840921	0.933281	0.333665	10.6749	2.48253	0.289867	0.297989	0.0591094	0.0633934	1.89833	0.146308	0.317733	0.0844004	1.25522	3.11446	58.0012	41.9988	21.3145
INFECTED CONTROL	PŁYN ŻWACZA	T2	2		0.0375332	0.0159758	0.343772	2.05405	0.701978	1.42204	22.2898	0.648946	39.0074	0.069575	0.00976278	0.032252	0.227947	0.788481	0.775821	1.27916	0.226357	0.213134	0.359282	0.283671	0.769845	1.99062	6.3388	1.09299	0.498874	0.0943938	0.553579	0.886674	0.0750845	0.0349694	11.7106	0.0564727	1.61658	0.133875	0.0419908	0.0038955	0.765853	0.0398267	0.0375212	0.038943	0.023899	2.40782	67.6495	32.3505	15.4733
INFECTED CONTROL		T2	2		0.0368586	0.0207667	0.377094	2.84032	0.750678	1.50191	22.8222	0.882411	33.0225	0.00460799	0.126689	0.0322746	0.18826	0.716635	0.867577	0.940624	0.333234	0.238878	0.404125	0.314898	0.763882	2.8455	9.56208	0.920934	0.291215	0.118595	0.462277	0.750109	0.0955471	0.0702178	11.7034	0.238892	1.63261	0.191113	0.0546655	0.292395	0.983722	0.0788675	0.0655697	0.0535248	0.152537	2.24984	63.3232	36.6768	18.9797
INFECTED CONTROL		T2	2		0.015433	0.0854358	0.303284	1.69027	0.436241	0.663529	16.1551	0.584418	24.3492	0.0482482	0.115516	0.0923828	0.152375	0.585643	0.628268	0.892686	0.315159	0.170485	0.128273	0.763203	6.4212	2.90326	12.0234	1.27144	0.449469	0.121995	0.700406	0.678436	0.139249	0.10427	12.3974	0.0935348	11.329	0.294344	0.0388516	0.0330159	0.932704	0.128189	0.0917283	0.0278463	0.152646	1.49255	45.277	54.723	27.7112
INFECTED CONTROL		T2	2		0.0384598	0.0110897	0.570721	1.19707	1.57957	0.66709	17.4544	0.732846	30.9548	0.0644949	0.0691931	0.190009	0.235158	0.89362	0.39659	1.16003	0.273663	0.268636	1.56221	1.11665	11.0037	3.35433	7.48969	2.21698	0.578015	0.143607	0.616057	0.773856	0.836792	0.0470287	8.32911	0.0286007	1.17353	0.293426	0.0816477	0.00372144	0.32803	0.101261	0.114015	0.0645397	0.345153	2.64057	54.6586	45.3414	31.8378
INFECTED CONTROL		T2	2		0.0592645	0.0242427	0.571911	4.27715	1.29625	1.62392	26.0471	0.862248	23.0049	0.0289862	0.106372	0.048356	0.201935	0.788487	0.9385	1.29635	0.493349	0.245469	0.275733	0.315678	0.607026	3.30604	11.0706	0.983146	0.284259	0.189864	0.28654	0.848871	0.954131	0.139047	12.212	2.25531	1.28065	0.301095	0.160828	0.0362418	0.394233	0.0772775	0.0531283	0.0628959	0.154764	1.83594	58.941	41.059	22.2346
HERBMIX III	PŁYN ŻWACZA	T3	3		0.0487132	0.0573339	0.474533	7.23595	0.939564	1.81593	21.883	0.860894	27.3118	0.243084	0.0545466	0.0130955	0.262603	1.02845	1.05892	1.09535	0.371869	0.20297	0.466756	0.450523	0.834031	4.27526	7.97664	1.14055	0.404737	0.139678	0.481048	0.891533	0.123661	0.173191	10.5133	0.235091	2.15142	0.248203	0.0663914	0.00946446	1.29642	0.0800988	0.0720577	0.0822796	0.388676	2.54043	62.2294	37.7706	20.0867
HERBMIX III		T3	3		0.032534	0.044679	0.468809	5.28885	0.695701	1.40658	18.4788	0.865441	31.6137	0.385646	0.115014	0.0758765	0.229958	0.924544	1.07618	0.743883	0.317223	0.245547	0.66698	0.555405	1.20056	4.91041	7.62669	1.0986	0.659974	0.117927	0.472449	0.918978	1.01528	0.0925412	11.4351	0.21489	2.30143	0.216698	0.0601253	0.00900551	0.816832	0.0632255	0.0807011	0.0704083	0.208827	2.17798	60.6262	39.3738	21.7186
HERBMIX III		T3	3		0.0273544	0.0136496	0.393536	3.27626	1.17073	2.05178	23.2566	0.875071	32.5705	0.0676301	0.0468469	0.165604	0.219263	1.02388	1.0188	1.07539	0.320667	0.27967	0.325912	0.337536	0.759344	2.31131	6.96538	0.983632	0.348056	0.108658	0.345395	0.993409	1.00122	0.0741909	12.3534	0.379258	1.9042	0.132023	0.0591677	0.0136772	0.217234	0.0240239	0.0592678	0.078712	0.218079	2.15363	65.1587	34.8413	17.2486
HERBMIX III		T3	3		0.0428748	0.167208	0.868958	0.551325	0.913382	1.49894	21.9572	0.566871	22.1631	0.0817182	0.0745378	0.022934	0.223414	1.00223	0.54815	1.31005	0.681671	0.332158	0.604538	0.64281	5.465	8.98421	9.19047	1.34739	1.04105	0.189035	0.453775	0.937821	1.10531	0.180366	10.6666	0.174683	1.89137	0.273383	0.0472263	0.0342929	0.44964	0.120337	0.107446	0.101642	0.115959	2.8689	50.1347	49.8653	33.0138
HERBMIX III		T3	3		0.0501997	0.0698687	0.621256	5.04354	0.897833	2.07328	27.0291	0.780709	21.9893	0.170312	0.0531493	0.143732	0.215601	0.903766	1.38124	1.24539	0.42825	0.334702	0.1949	0.348532	0.42239	2.56156	9.07694	1.02286	0.267791	0.162447	0.295354	0.868309	0.968745	0.110286	13.1192	2.28989	0.99334	0.182129	0.114198	0.00590172	0.637955	0.0482411	0.0797291	0.0659463	0.494238	2.23784	60.0417	39.9583	19.6897
HERBMIX III		T3	3		0.044032	0.0432996	0.327027	2.75739	0.731825	1.53268	27.4768	0.845842	27.1335	0.0872171	0.0475527	0.0381242	0.234409	0.983587	0.956395	1.28017	0.345996	0.246809	0.343081	0.359864	0.525895	3.06786	9.46411	0.932908	0.30868	0.112905	0.320046	0.867954	0.101631	0.0529151	12.9759	1.56947	0.567929	0.152891	0.0677421	0.0130969	0.995481	0.0816679	0.00812942	0.0764171	0.0508442	1.86991	62.2833	37.7167	19.2872
HERBMIX IV	PŁYN ŻWACZA	T4	4		0.0644029	0.0532551	0.657209	12.1628	1.19549	2.86733	21.4963	0.94031	25.0027	0.252927	0.0610586	0.0377236	0.249752	1.31096	1.50287	1.34096	0.415204	0.301704	0.278576	0.291981	0.501554	2.87504	6.20528	0.95467	0.300937	0.18549	0.524217	0.990107	0.166548	0.0188571	8.04328	0.609546	2.89502	0.184309	0.0532928	0.0122155	1.21	0.0766937	0.011063	0.0410208	0.0521874	3.60526	66.3521	33.6479	16.854
HERBMIX IV		T4	4		0.049601	0.0891108	0.641426	7.25361	1.26576	1.42005	18.2375	0.691783	18.7892	0.186746	0.10926	0.0486962	0.220987	0.803024	1.23666	1.15828	0.70908	0.177797	0.82821	0.732661	5.26821	5.84828	11.1581	1.50381	0.588183	0.164169	0.685449	0.791879	0.181306	0.0189025	11.8345	0.262488	2.73777	0.228187	0.0748871	0.726228	0.862302	0.08473	0.0207673	0.0911578	0.0153658	2.2039	49.8068	50.1932	31.0509
HERBMIX IV		T4	4		0.0633034	0.0549312	0.428921	3.44043	1.15109	1.7635	23.435	0.827475	32.2556	0.162794	0.0490876	0.141476	0.202184	0.857198	1.23441	1.42371	0.381122	0.264191	0.248695	0.296502	0.426978	2.73699	7.13276	0.903069	0.324275	0.123384	0.330091	1.03484	0.142111	0.0310141	10.5796	0.387578	2.45919	0.127893	0.0923702	0.491579	0.889491	0.0891388	0.0103348	0.0497474	0.0471481	2.90883	64.833	35.167	17.0341
HERBMIX IV		T4	4		0.0228411	0.0321187	0.436878	5.77191	0.902167	2.34922	25.6971	1.0765	26.3947	0.113926	0.0577529	0.0415536	0.251164	1.03876	1.55554	1.31842	0.39494	0.33984	0.254873	0.27274	0.577791	2.50329	7.55434	0.877063	0.226918	0.177475	0.365947	0.94351	0.0899765	0.114293	11.1078	2.12678	0.775506	0.200386	0.134656	0.0416236	1.21748	0.071159	0.0497057	0.0334715	0.25394	2.23396	64.1866	35.8134	17.567
HERBMIX IV		T4	4		0.0512171	0.0256734	0.446799	2.8443	1.00546	1.77465	28.1165	0.87101	22.0373	0.0506983	0.0913371	0.0392934	0.247938	1.05803	1.27956	1.50935	0.400104	0.34423	0.227489	0.329043	0.465643	2.9486	9.13511	0.982926	0.267604	0.122273	0.274395	0.874316	0.125055	0.13069	13.0161	2.64048	1.70903	0.205122	0.172793	0.0220159	1.23283	0.0695374	0.0627896	0.0862425	0.227451	2.47901	58.6602	41.3398	19.4164
HERBMIX IV		T4	4		0.0659497	0.185118	0.409479	4.38306	1.44333	2.06415	23.5267	1.06439	31.9611	0.167768	0.0615564	0.57717	0.278524	1.18658	1.42466	1.10163	0.369394	0.220033	0.210357	0.415938	0.354149	2.5272	6.45303	0.794078	0.27758	0.19893	0.269273	1.19832	0.0731203	0.0429582	8.87674	1.80757	0.690164	0.143463	0.11824	0.0312983	1.30369	0.100313	0.0957836	0.139454	0.0842754	3.30343	67.3749	32.6251	15.9306
							0.598126	0.525687
							0.433356	0.503452
					VAROOO2	VAROOO3	VAROOO4	VAROOO5	VAROOO6	VAROOO7	VAROOO8	VAROOO9	VAROOO10	VAROOO11	VAROOO12	VAROOO13	VAROOO14	VAROOO15	VAROOO16	VAROOO17	VAROOO18	VAROOO19	VAROOO20	VAROOO21	VAROOO22	VAROOO23	VAROOO24	VAROOO25	VAROOO26	VAROOO27	VAROOO28	VAROOO29	VAROOO30	VAROOO31	VAROOO32	VAROOO33	VAROOO34	VAROOO35	VAROOO36	VAROOO37	VAROOO38	VAROOO39	VAROOO40	VAROOO41	VAROOO42	VAROOO43	VAROOO44	VAROOO45	VAROOO46
					C2	C3	C4	C5	C6	C7	C8	C9	C10	C11	C12	C13	C14	C15	C16	C17	C18	C19	C20	C21	C22	C23	C24	C25	C26	C27	C28	C29	C30	C31	C32	C33	C34	C35	C36	C37	C38	C39	C40	C41	C42	C43	C44	C45	C46
Grupa	dawka			%FAME	C8:0	C10:0	C12:0	C13:0	C14:0	C15:0	C16:0	C17:0	C18:0	C20:0	C21:0	C22:0	C23:0	C24:0	C14:1	C15:1	C16:1	C17:1	C18:1 t6-8	C18:1 t9	C18:1 t10	C18:1 t11	C18:1cis 9	C18:1c11	C18:1c12	C18:1c13	C18:1c14	C20:1t	C22:1n9	C24:1	C18:2c9c12	C18:3c9c12 c15	c18:2 c9t11	C18:2 t10c12	C18:3n6	C20:2	C20:3n6	C20:4n6	C20:5n3	C22:2	C22:5n3	C22:6n3	SFA	UFA	MUFA
KONTROLA	MEAT	T1	1		0.12752	0.12138	0.343563	0.127437	1.30607	0.257779	15.8748	0.364265	12.0222	0.0917795	1.0838	0.106477	0.159932	0.225025	0.0414558	0.988924	0.781666	1.07777	0.307564	0.337527	0.337434	0.39368	25.4328	1.35615	0.0621579	0.136378	0.201367	0.749212	0.331471	1.21398	25.35	1.7826	0.228126	0.216147	0.106735	0.405659	3.44672	0.130248	0.725668	0.0295906	1.26745	0.349506	32.212	67.788	33.7496
KONTROLA		T1	1		0.0832954	0.0177588	0.980267	0.027755	0.692709	0.0766116	19.7131	0.204291	17.2341	0.0222127	10.4222	0.210993	0.0155328	0.152057	0.0610997	0.494048	0.887013	0.338606	0.496293	1.16351	0.829165	0.440722	20.4059	1.42989	0.363003	0.152093	0.178754	0.642813	0.287588	0.708291	15.4157	1.72405	0.0166515	0.263107	0.177613	0.092133	2.20474	0.0877113	0.388545	0.0965699	0.49737	0.304169	49.8529	50.1471	28.8787
KONTROLA		T1	1		0.126113	0.091831	0.555798	0.232539	1.04359	0.444718	17.1924	0.999802	17.5365	0.14051	3.2613	0.391346	0.115932	0.198337	0.212139	1.31849	1.20263	1.62385	0.913101	0.802735	0.739341	0.50191	27.0643	1.60897	0.130091	0.0241013	0.0964052	0.439271	0.174156	2.2368	10.5876	0.98608	0.0917913	0.2082	0.139994	0.667196	3.89938	0.0723436	0.618557	0.140272	0.724468	0.445115	42.3307	57.6693	39.0883
KONTROLA		T1	1		0.0965595	0.148486	0.529459	0.102409	1.02471	0.358467	15.9923	0.96222	18.0365	0.0625606	2.2837	0.404269	0.0399175	0.074054	0.267998	1.45809	0.860224	1.16164	0.369892	0.512494	1.30995	1.03651	23.7944	1.42372	0.0685135	0.147902	0.125259	0.341571	0.370339	2.93886	14.1634	1.07048	0.102375	0.233174	0.290572	0.52409	5.04032	0.182554	0.854099	0.0909503	0.888682	0.256298	40.1156	59.8844	36.1874
KONTROLA		T1	1		0.0514478	0.0684576	0.409048	0.18873	1.77184	0.419411	20.8718	1.47728	24.8815	0.0607774	1.89191	0.18893	0.187047	0.0399685	0.219836	0.362948	1.03022	0.955329	0.321297	0.435439	0.593296	0.968124	28.1164	1.39473	0.17327	0.0674752	0.243343	0.323829	0.264568	0.823744	6.79903	0.890753	0.25897	0.135966	0.0555956	0.33241	1.57418	0.0222249	0.275098	0.100846	0.588281	0.164722	52.5081	47.4919	36.2938
KONTROLA		T1	1		0.132448	0.152556	0.555471	0.742512	0.708383	0.310525	14.6004	0.713043	12.9983	0.113093	6.55047	0.525804	0.58016	0.108473	0.171751	1.26923	1.09103	1.16605	0.172227	0.37424	0.339517	0.177086	21.3577	1.57386	0.0788459	0.211968	0.029468	0.476307	0.506529	2.77862	19.8098	1.61289	0.103138	0.417927	0.14264	0.535997	4.63705	0.0836647	0.836448	0.240999	0.703208	0.310049	38.7917	61.2083	31.7745
INFECTED CONTROL	MEAT	T2	2		0.114833	0.134878	0.852266	0.048479	1.73742	0.470988	18.2604	0.613737	17.6722	0.0864682	3.54792	0.17056	0.0417167	0.12515	0.190223	0.960476	1.40766	1.09228	0.298087	0.634509	0.481928	1.03	27.4262	1.36632	0.0969234	0.0241876	0.246261	0.229044	0.0868145	1.59875	11.6343	0.960198	0.0208757	0.315062	0.142298	0.318962	3.28769	0.128254	0.523749	0.201094	0.93908	0.481755	43.8771	56.1229	37.1696
INFECTED CONTROL		T2	2		0.135608	0.220737	1.54332	0.98011	1.09042	0.0891519	16.5685	0.320969	15.8026	0.0427552	13.062	0.385036	0.0785139	0.0320933	0.0428149	1.12263	0.859068	0.919279	0.634332	0.851713	0.766334	0.51668	16.8573	1.59286	0.302809	0.185312	0.666317	0.456123	0.231685	1.36852	10.8807	0.901513	0.0569751	0.0605211	0.131943	0.370828	3.95237	0.053453	0.833888	0.359808	4.09841	0.57393	50.3519	49.6481	27.3738
INFECTED CONTROL		T2	2		0.0618511	0.130568	0.494055	0.697339	1.02055	0.160049	17.8753	0.962717	19.3609	0.0690938	4.56194	0.363221	0.406899	0.130856	0.235565	1.10762	0.748171	0.92255	0.254359	0.559417	1.57272	0.737551	22.2273	1.3767	0.0435449	0.11255	0.134212	0.436158	0.388704	1.27484	15.1507	1.17369	0.145386	0.23963	0.0580525	0.166848	2.92046	0.0471884	0.541133	0.0799357	0.77001	0.279709	46.2953	53.7047	32.1319
INFECTED CONTROL		T2	2		0.0183962	0.0122206	0.610639	0.962542	0.60052	0.105302	16.5642	0.297368	12.3043	0.0263691	10.758	0.214579	0.153694	0.293033	0.243747	0.513222	1.00239	0.417298	0.3576	0.776205	0.708578	0.26649	21.8778	1.56805	0.119712	0.0568117	0.121771	0.626933	0.285496	1.07104	20.2885	2.18675	0.0468239	0.295484	0.154098	0.268244	2.49805	0.0897049	0.441957	0.148837	0.345989	0.301267	42.9212	57.0788	30.0131
INFECTED CONTROL		T2	2		0.283571	0.459521	0.727477	1.81458	0.56383	0.0999713	13.0265	0.483466	12.627	0.0479943	17.7313	0.359732	0.567477	0.33572	0.527448	1.34285	0.827334	1.1151	0.355788	0.995347	0.423686	0.527707	18.7468	1.68298	0.203801	0.115835	0.103877	0.655558	0.551546	2.21036	11.0362	0.971384	0.215922	0.271814	0.247736	0.675625	3.33777	0.127889	0.927458	0.227793	1.95871	0.487535	49.1281	50.8719	30.386
HERBMIX III	MEAT	T3	3		0.253336	0.0495212	0.601519	0.157261	0.445384	0.19655	13.0321	0.518131	14.8102	0.0460425	12.4914	0.589138	0.0375502	0.0784768	0.0909594	1.15168	0.629861	1.04404	0.695139	0.687465	0.571233	0.58832	16.3167	1.18882	0.0828764	0.128203	0.147745	0.528976	0.231747	2.1243	18.6819	1.3339	0.137411	0.315135	0.112548	0.529693	6.55921	0.165037	0.980806	0.219367	1.18022	0.270116	43.3066	56.6934	26.2081
HERBMIX III		T3	3		0.174588	0.159409	0.660738	0.0732395	0.451226	0.157792	13.6726	0.300215	14.2935	0.166856	11.689	1.39396	0.120714	0.0992902	0.085694	1.49448	0.617606	0.897253	0.494168	0.755592	0.794287	0.695473	18.9887	1.64917	0.554667	0.146384	0.163561	0.474803	0.524465	2.09209	16.7455	1.57526	0.0425616	0.296634	0.0341634	0.251884	3.92038	0.0772959	1.22691	0.310325	1.24041	0.437059	43.4131	56.5869	30.4284
HERBMIX III		T3	3		0.282601	0.253193	0.5283	0.991973	0.377203	0.504826	13.6449	0.849291	14.8369	0.157741	13.916	0.45703	0.844064	0.283593	0.675004	1.45014	0.457596	1.0969	0.33945	1.05674	0.583095	0.425708	17.581	1.27755	0.229578	0.141336	0.149751	0.740977	0.307633	2.87008	13.3547	0.875527	0.055149	0.394103	0.0942476	0.663984	4.24916	0.181001	0.58437	0.354651	1.36381	0.519176	47.9276	52.0724	29.3826
HERBMIX III		T3	3		0.0813727	0.0499898	0.536893	0.15125	1.20176	0.214299	16.9607	0.659863	19.8477	0.0399216	5.05678	0.334124	0.344029	0.0830564	0.162805	0.661615	1.16027	0.698281	0.252665	0.483759	0.3956	1.11046	23.9277	1.57947	0.108124	0.0315885	0.172908	0.373968	0.211111	1.37975	14.0549	1.41115	0.179583	0.280963	0.139636	0.231025	3.31641	0.0631856	0.74145	0.111346	0.979064	0.219453	45.5618	54.4382	32.7101
HERBMIX III		T3	3		0.0912654	0.343878	0.794518	0.767089	0.639605	0.16052	13.2345	0.357109	13.0078	0.0304318	10.7236	0.420647	0.393028	0.257522	0.143788	0.910986	0.999438	1.09624	0.169051	0.5261	0.296335	0.260376	22.8177	1.71658	0.0332055	0.154982	0.199373	0.462243	0.370988	1.55047	15.6548	1.56441	0.0442707	0.42363	0.0691051	0.600962	3.89565	0.0995867	1.49792	0.459858	2.68298	0.0774563	41.2215	58.7785	31.7079
HERBMIX III		T3	3		0.199193	0.178422	1.51007	0.763736	0.871788	0.286474	16.7204	0.362753	18.1128	0.0498229	7.95127	0.403509	0.48004	0.307457	0.0615559	1.00333	0.71411	0.927548	0.196134	0.708313	0.348058	0.295569	18.1805	1.11491	0.169847	0.0906777	0.491422	0.602759	0.309983	1.80852	15.1666	1.26376	0.0527	0.310193	0.0701309	0.553343	4.78126	0.140458	0.813292	0.3338	0.983279	0.310207	48.1977	51.8023	27.0233
HERBMIX IV	MEAT	T4	4		0.378154	0.167018	1.20735	0.166857	0.684191	0.111244	13.6404	0.417119	14.4193	0.150193	11.1818	0.333763	0.139131	0.100118	0.172509	2.24603	0.71773	1.28512	0.662212	0.812405	0.539746	0.41179	19.5209	1.19041	0.206064	0.155699	0.244594	0.511811	0.456149	2.65349	14.8084	1.35735	0.161238	0.172428	0.122289	0.745569	5.13476	0.166713	0.784292	0.178048	1.14029	0.345291	43.0967	56.9033	31.7867
HERBMIX IV		T4	4		0.0301739	0.00431307	0.267647	0.317873	0.26917	0.0949577	12.9523	0.300752	11.63	0.349604	2.77467	0.224271	0.0331839	0.277638	0.083462	0.55274	0.401326	0.539625	0.266256	0.332422	0.426112	0.287909	33.5798	1.88274	0.120924	0.0360095	0.0360008	0.0733397	0.189845	0.726767	25.8509	0.480554	0.0561225	0.316736	0.0661571	0.149619	2.05809	0.0705141	0.401484	0.0488873	1.22479	0.21435	29.5265	70.4735	39.5353
HERBMIX IV		T4	4		0.146698	0.307081	0.731768	0.54188	0.671354	0.141838	14.4471	0.488804	14.9519	0.135986	4.26548	0.542954	0.695007	0.100052	0.199525	1.34864	0.876648	1.34312	0.34095	0.594873	0.483366	0.576823	24.9558	1.59086	0.170268	0.0822498	0.123788	0.201261	0.442324	2.76264	14.7839	1.01379	0.0882665	0.224583	0.141177	0.641849	5.26213	0.058679	0.924781	0.176946	1.93923	0.483697	38.1678	61.8322	36.0931
HERBMIX IV		T4	4		0.237801	0.637329	0.503993	1.73078	0.646639	0.204509	14.3407	0.461226	15.2251	0.237722	10.0708	0.385132	0.389894	0.465963	0.047552	1.53585	0.608606	1.63567	0.399388	1.25532	0.589584	0.475492	19.0671	1.21727	0.185429	0.190211	0.194942	0.290005	0.375682	2.06839	12.8382	0.969965	0.0618088	0.408885	0.185442	0.689435	4.43631	0.152188	1.2315	0.451706	2.47251	0.427965	45.5376	54.4624	30.1365
HERBMIX IV		T4	4		0.0831121	0.185965	1.13197	1.80272	0.952203	0.185283	18.9485	0.314855	19.0267	0.0370061	14.7816	0.205601	0.350349	0.465174	0.0442153	0.526103	0.48577	0.443167	0.634674	1.53772	0.763366	0.728301	16.5187	1.18049	0.377927	0.126346	0.19819	0.724469	0.309359	1.04696	10.7354	0.924575	0.0909782	0.171997	0.237263	0.190627	2.12294	0.0463081	0.420176	0.211122	0.340997	0.390732	58.471	41.529	25.6458
HERBMIX IV		T4	4		0.229073	0.183901	0.403085	0.679231	0.469385	0.234186	12.4524	0.337207	13.1235	0.182675	2.4936	0.743714	0.428481	0.204099	0.104247	1.20283	0.95787	1.23592	0.345151	0.836425	0.490978	0.41986	26.5552	1.74422	0.137038	0.0709487	0.0710755	0.415762	0.336869	1.90623	18.4475	1.29022	0.137545	0.203465	0.183224	0.670526	5.30729	0.091443	0.961885	0.332685	3.14638	0.232833	32.1645	67.8355	36.8306
					VAROOO2	VAROOO3	VAROOO4	VAROOO5	VAROOO6	VAROOO7	VAROOO8	VAROOO9	VAROOO10	VAROOO11	VAROOO12	VAROOO13	VAROOO14	VAROOO15	VAROOO16	VAROOO17	VAROOO18	VAROOO19	VAROOO20	VAROOO21	VAROOO22	VAROOO23	VAROOO24	VAROOO25	VAROOO26	VAROOO27	VAROOO28	VAROOO29	VAROOO30	VAROOO31	VAROOO32	VAROOO33	VAROOO34	VAROOO35	VAROOO36	VAROOO37	VAROOO38	VAROOO39	VAROOO40	VAROOO41	VAROOO42	VAROOO43	VAROOO44	VAROOO45	VAROOO46
					C2	C3	C4	C5	C6	C7	C8	C9	C10	C11	C12	C13	C14	C15	C16	C17	C18	C19	C20	C21	C22	C23	C24	C25	C26	C27	C28	C29	C30	C31	C32	C33	C34	C35	C36	C37	C38	C39	C40	C41	C42	C43	C44	C45	C46
Grupa	dawka			%FAME	C8:0	C10:0	C12:0	C13:0	C14:0	C15:0	C16:0	C17:0	C18:0	C20:0	C21:0	C22:0	C23:0	C24:0	C14:1	C15:1	C16:1	C17:1	C18:1 t6-8	C18:1 t9	C18:1 t10	C18:1 t11	C18:1cis 9	C18:1c11	C18:1c12	C18:1c13	C18:1c14	C20:1t	C22:1n9	C24:1	C18:2c9c12	C18:3c9c12 c15	c18:2 c9t11	C18:2 t10c12	C18:3n6	C20:2	C20:3n6	C20:4n6	C20:5n3	C22:2	C22:5n3	C22:6n3	SFA	UFA	MUFA
KONTROLA	LIVER	T1	1		0.0243423	0.0921271	0.218591	0.132373	0.463612	0.514917	14.1015	1.52774	18.6182	0.276914	0.47916	1.25149	1.75824	0.125398	0.0789792	0.0390457	1.92086	1.03859	0.285488	0.423678	0.206821	0.556229	17.3973	1.74877	0.104387	0.0451756	0.15396	0.267588	0.3025	5.391	11.8991	0.991634	0.358337	0.271274	0.121577	1.82287	8.19084	0.641693	1.8819	0.506522	3.63698	0.132416	39.5845	60.4155	29.9604
KONTROLA		T1	1		0.0463329	0.0647481	0.214721	0.302982	0.704929	0.527077	13.8785	1.99488	18.7322	0.305043	0.913093	1.07034	1.50934	0.173203	0.138793	0.13184	1.27126	0.712011	0.200993	0.242574	0.191811	0.522325	17.7107	1.52082	0.221803	0.0346407	0.286718	0.212608	0.221841	5.71646	11.5345	1.02168	0.212634	0.249644	0.0624301	1.74747	8.80482	0.415906	1.80073	0.38375	3.83455	0.157247	40.4374	59.5626	29.3372
KONTROLA		T1	1		0.124496	0.0847258	0.300666	0.0723259	0.562058	0.447708	12.3936	1.33447	20.2484	0.516561	1.87777	1.39574	2.34013	0.0653818	0.157593	0.201737	1.75602	0.696519	0.18618	0.205389	0.222118	0.420833	15.0341	1.19883	0.088288	0.0685833	0.209943	0.349725	0.431745	7.13365	9.9195	0.810689	0.320506	0.134055	0.0950066	1.87001	9.10809	0.327135	1.70638	0.280781	5.16498	0.137572	41.764	58.236	28.3613
KONTROLA		T1	1		0.0574925	0.0324731	0.146973	0.188183	0.648504	0.505633	11.3086	1.27802	19.4061	0.360383	1.15372	1.17346	2.93475	0.0698114	0.129823	0.185282	0.971375	0.540695	0.172304	0.286942	0.325043	0.817352	13.047	1.08987	0.23435	0.0300926	0.117331	0.28529	0.217894	8.21929	11.0963	1.44608	0.309754	0.329909	0.0552159	1.58267	10.1837	0.308275	1.25839	0.235216	7.16498	0.0955243	39.264	60.736	26.67
KONTROLA		T1	1		0.0311157	0.0437699	0.158888	0.0893993	0.918319	0.788783	13.8274	1.61982	17.6467	0.55871	0.635541	1.26023	2.21335	0.126094	0.315696	0.275731	1.6544	0.923926	0.376078	0.299361	0.299342	0.706755	19.8316	1.70006	0.0346249	0.180849	0.317708	0.35445	0.425684	5.97529	8.93518	0.911253	0.407441	0.330601	0.0456866	2.36496	7.27559	0.796231	1.18523	0.540525	3.44389	0.173754	39.9181	60.0819	33.6716
KONTROLA		T1	1		0.0878435	0.0781128	0.277944	0.0356468	0.610222	0.603471	12.9601	1.63216	17.468	0.565619	0.847814	1.18334	2.00517	0.202127	0.261075	0.102531	0.881324	0.772544	0.393954	0.296859	1.04026	0.886281	15.2938	1.45062	0.218153	0.209061	0.194943	0.251869	0.423032	7.08013	11.5717	1.0594	0.230636	0.223338	0.106575	1.58432	9.93557	0.458337	1.62963	0.375496	4.14523	0.365742	38.5576	61.4424	29.7564
INFECTED CONTROL	LIVER	T2	2		0.12237	0.180647	0.0859334	0.156727	0.363011	0.395289	13.0792	1.33066	20.8846	0.453466	0.28378	1.25791	1.95626	0.0364768	0.040837	0.204064	0.85366	0.561241	0.268459	0.210886	0.156888	0.359095	15.8806	1.36484	0.0903338	0.0258787	0.147987	0.135712	0.331258	7.49866	10.9682	0.782785	0.0987115	0.119968	0.0710154	1.6144	9.81585	0.105574	1.8981	0.302896	5.38747	0.118312	40.5863	59.4137	28.1304
INFECTED CONTROL		T2	2		0.0584047	0.10827	0.403876	0.103839	0.564973	0.369146	15.5111	1.15629	20.23	0.242081	1.33433	1.27994	1.45978	0.0291525	0.149894	0.0423719	1.8303	0.798763	0.366732	0.474403	0.535422	0.548691	18.9671	2.07161	0.348584	0.157116	0.254182	0.352665	0.238099	5.58356	8.41753	0.664603	0.319282	0.271732	0.140435	2.06895	6.78132	0.353762	1.65421	0.353413	3.26242	0.141603	42.8512	57.1488	32.7195
INFECTED CONTROL		T2	2		0.0897798	0.117271	0.365704	0.182738	0.254119	0.324288	11.2388	1.43217	19.3173	0.199153	0.785359	1.42948	1.45926	0.0654179	0.0573246	0.175086	0.719925	0.671135	0.384676	0.41451	2.47988	1.17015	13.0718	1.26288	0.0982988	0.168943	0.223564	0.158408	0.387543	6.68285	12.447	0.671054	0.291735	0.201857	0.166371	0.935641	10.608	0.191027	2.22858	0.223663	6.51361	0.133637	37.2608	62.7392	28.127
INFECTED CONTROL		T2	2		0.046778	0.0551517	0.162188	0.0523239	0.635909	0.657215	13.9443	2.05744	17.9662	0.423676	0.355087	1.2986	1.1547	0.0878784	0.0741782	0.137616	2.13179	1.29865	0.473106	0.343579	2.00836	0.764493	16.8541	1.88922	0.137374	0.804565	0.397505	0.157169	0.146055	4.93231	10.533	0.453926	0.272492	0.250352	0.239238	1.49665	9.67815	0.500814	1.96684	0.36859	2.67408	0.118392	38.8974	61.1026	32.5501
INFECTED CONTROL		T2	2		0.032366	0.0672056	0.159413	0.0576157	0.730357	0.416039	14.3354	1.26912	18.0433	0.360745	0.173399	1.35218	1.79368	0.0369897	0.236076	0.0808104	1.91905	0.751344	0.464807	0.307525	0.478621	0.642791	20.666	1.77632	0.0184378	0.173418	0.205879	0.249509	0.162211	6.04519	8.2183	0.644884	0.261478	0.323508	0.0810767	2.85068	8.225	0.510911	1.46777	0.700464	3.56926	0.140824	38.8278	61.1722	34.178
HERBMIX III	LIVER	T3	3		0.0820892	0.0221995	0.257453	0.11987	0.372906	0.528277	10.8892	1.31621	21.9692	0.21309	0.894483	1.7246	2.21733	0.0910069	0.137626	0.217517	0.372886	0.46167	0.224165	0.235273	0.457213	1.10756	11.4995	0.881166	0.157584	0.0843216	0.30185	0.253018	0.224173	10.0369	10.5341	1.19634	0.255268	0.235285	0.0821188	0.921116	10.9779	0.210818	2.25062	0.233053	5.60216	0.150932	40.6979	59.3021	26.6524
HERBMIX III		T3	3		0.0749497	0.0526087	0.296359	0.0580036	0.364341	0.407303	11.2357	1.31689	20.1278	0.208419	0.419592	1.06063	2.20883	0.0449403	0.116044	0.19253	0.429496	0.548109	0.416913	0.311769	0.909549	2.0131	14.1502	1.25316	0.178152	0.108081	0.190699	0.207866	0.260659	7.53883	11.4821	1.29403	0.588244	0.18872	0.211357	1.09031	10.3834	0.14668	1.65104	0.186041	5.951	0.12558	37.8764	62.1236	28.8251
HERBMIX III		T3	3		0.038265	0.141051	0.102832	0.21016	0.229265	0.551648	11.0715	1.40194	21.8394	0.236344	0.351067	1.46384	2.64846	0.0669412	0.138587	0.167218	0.451425	0.463262	0.207948	0.222132	0.210232	0.628169	13.7866	0.857407	0.105008	0.0310148	0.155209	0.160031	0.463208	8.99867	12.2944	1.29919	0.27228	0.138506	0.0381659	1.18937	9.3998	0.226765	1.3852	0.205285	6.01353	0.138623	40.3528	59.6472	27.0461
HERBMIX III		T3	3		0.0231939	0.0424399	0.132563	0.102522	0.398491	0.393124	11.5326	1.21453	20.9292	0.244831	0.329557	0.853518	2.30579	0.0403426	0.213989	0.169205	0.395469	0.412494	0.264263	0.256213	0.316048	0.859655	11.9801	1.0407	0.256367	0.0460794	0.213711	0.238755	0.46249	9.83811	11.4036	1.33923	0.274009	0.102368	0.019246	0.953911	11.4269	0.154585	1.71999	0.208252	6.66603	0.225555	38.5427	61.4573	26.9636
HERBMIX III		T3	3		0.0639721	0.0462919	0.156036	0.039216	0.712892	0.704013	11.8307	1.3003	22.2071	0.278746	0.466537	0.993902	2.05952	0.283788	0.285513	0.0924298	0.61168	0.397311	0.379496	0.315774	0.244803	0.917292	15.8345	1.33397	0.276712	0.101039	0.30517	0.421778	0.358345	8.52765	9.37355	1.3569	0.246105	0.216461	0.132909	1.65147	8.40719	0.245092	1.76858	0.447131	4.21605	0.392134	41.143	58.857	30.4034
HERBMIX III		T3	3		0.0527648	0.0236534	0.0558933	0.0945336	0.28283	0.443128	10.8033	1.32623	23.7534	0.179481	0.194708	1.37489	2.10783	0.0222888	0.152145	0.187999	0.334161	0.46122	0.217476	0.149005	0.198973	0.646525	15.2156	1.04277	0.142988	0.0334789	0.383255	0.229894	0.191979	8.12457	9.67738	1.16048	0.363262	0.206183	0.087574	1.36236	10.1348	0.228267	1.74973	0.257732	6.25609	0.0892124	40.7149	59.2851	27.712
HERBMIX IV	LIVER	T4	4		0.083127	0.0230781	0.182334	0.200824	0.454652	0.533158	11.6927	1.50719	20.5258	0.230728	0.731653	1.04093	3.04671	0.152339	0.15461	0.230789	0.519268	0.526315	0.235402	0.318502	0.203134	0.980904	13.8947	1.27179	0.265395	0.113075	0.272393	0.263144	0.186945	9.74238	9.14227	1.25097	0.346193	0.0992822	0.0969672	1.39179	9.7471	0.327784	1.62031	0.246922	5.92023	0.226192	40.4053	59.5947	29.1787
HERBMIX IV		T4	4		0.0370827	0.140231	0.114292	0.125478	0.959463	0.563885	12.6223	1.18082	13.4976	0.395522	0.475225	1.05814	1.48633	0.258426	0.225519	0.0999576	0.878009	0.555297	0.43264	0.388428	1.8848	2.54154	17.4557	2.10746	0.426852	0.532319	0.253993	0.215702	0.806657	7.19212	11.2874	1.32084	0.929698	0.379896	0.248414	1.37638	7.48228	0.421238	2.03346	0.451247	4.84898	0.308391	32.9148	67.0852	35.997
HERBMIX IV		T4	4		0.051177	0.0396308	0.032591	0.114162	0.505091	0.724041	11.3648	1.43163	20.4013	0.330752	0.784368	1.34328	2.63277	0.186134	0.232705	0.193249	0.62864	0.703108	0.178945	0.202411	0.269927	0.956634	16.3723	1.19678	0.144306	0.0511271	0.251242	0.27472	1.03144	8.16153	10.4107	2.14645	0.244451	0.142109	0.0838178	1.75074	8.42462	0.242167	1.41542	0.293393	3.81083	0.244551	39.9417	60.0583	30.8491
HERBMIX IV		T4	4		0.0422039	0.0717586	0.179495	0.272415	0.396963	0.434962	11.1103	1.20108	20.5451	0.188025	0.81478	1.30476	1.88502	0.0949587	0.196255	0.227942	0.570103	0.468593	0.183606	0.287086	0.194071	0.82533	15.7881	1.09115	0.139124	0.0190294	0.221682	0.232215	0.458153	7.51983	10.0401	3.53814	0.251228	0.192127	0.0696604	1.18443	9.96825	0.16467	1.58747	0.24072	5.59847	0.200554	38.5419	61.4581	28.4223
HERBMIX IV		T4	4		0.0597116	0.0297871	0.130457	0.0476726	0.381864	0.424707	10.8674	1.33339	24.1117	0.181075	0.532037	1.1412	2.63432	0.0583765	0.110851	0.147985	0.317076	0.408432	0.167013	0.174635	0.126577	0.732689	14.0785	0.772603	0.140419	0.0123413	0.108637	0.176217	0.230577	8.71327	10.6217	1.7063	0.371573	0.104109	0.0227978	0.937166	9.78395	0.0929934	1.12168	0.176355	6.56323	0.146595	41.9337	58.0663	26.4178
HERBMIX IV		T4	4		0.0119632	0.0500072	0.176998	0.0311351	0.340567	0.497348	10.6198	1.33978	23.8831	0.0955853	0.266693	1.40522	2.15322	0.0891862	0.102854	0.152441	0.410611	0.424879	0.194105	0.206218	0.214562	0.776899	14.9841	0.912413	0.205228	0.0361893	0.324805	0.188841	0.232119	9.45198	9.46747	1.19487	0.345651	0.15986	0.0779127	1.33918	10.1159	0.122981	1.83775	0.279822	5.18486	0.0948102	40.9606	59.0394	28.8183
					VAROOO2	VAROOO3	VAROOO4	VAROOO5	VAROOO6	VAROOO7	VAROOO8	VAROOO9	VAROOO10	VAROOO11	VAROOO12	VAROOO13	VAROOO14	VAROOO15	VAROOO16	VAROOO17	VAROOO18	VAROOO19	VAROOO20	VAROOO21	VAROOO22	VAROOO23	VAROOO24	VAROOO25	VAROOO26	VAROOO27	VAROOO28	VAROOO29	VAROOO30	VAROOO31	VAROOO32	VAROOO33	VAROOO34	VAROOO35	VAROOO36	VAROOO37	VAROOO38	VAROOO39	VAROOO40	VAROOO41	VAROOO42	VAROOO43	VAROOO44	VAROOO45	VAROOO46
					C2	C3	C4	C5	C6	C7	C8	C9	C10	C11	C12	C13	C14	C15	C16	C17	C18	C19	C20	C21	C22	C23	C24	C25	C26	C27	C28	C29	C30	C31	C32	C33	C34	C35	C36	C37	C38	C39	C40	C41	C42	C43	C44	C45	C46
Grupa	dawka			%FAME	C8:0	C10:0	C12:0	C13:0	C14:0	C15:0	C16:0	C17:0	C18:0	C20:0	C21:0	C22:0	C23:0	C24:0	C14:1	C15:1	C16:1	C17:1	C18:1 t6-8	C18:1 t9	C18:1 t10	C18:1 t11	C18:1cis 9	C18:1c11	C18:1c12	C18:1c13	C18:1c14	C20:1t	C22:1n9	C24:1	C18:2c9c12	C18:3c9c12 c15	c18:2 c9t11	C18:2 t10c12	C18:3n6	C20:2	C20:3n6	C20:4n6	C20:5n3	C22:2	C22:5n3	C22:6n3	SFA	UFA	MUFA
KONTROLA	FAT	T1	1		0.023796	0.0227678	0.0714412	0.0170081	1.22097	0.574439	16.7893	2.38434	33.7643	0.0356558	0.276191	0.0736331	0.116906	0.0912997	0.294868	0.414672	0.550737	0.455517	0.595485	0.612058	7.23833	2.45175	19.4593	1.39508	0.236309	0.0283037	0.3501	0.602848	0.398026	0.262028	7.0046	0.838741	0.304043	0.220125	0.0350739	0.0101672	0.133256	0.0362848	0.0402694	0.125192	0.0714824	0.373304	55.4621	44.5379	35.3454
KONTROLA		T1	1		0.00380341	0.0213489	0.102628	0.0265847	1.50367	0.691756	18.8017	2.02211	40.1515	0.0532477	1.03401	0.037203	0.149027	0.11706	0.424055	0.453084	0.573161	0.392191	0.396884	0.489681	1.12865	1.91264	18.8595	1.20104	0.257683	0.0318352	0.28353	0.920644	0.40671	0.186225	5.20344	1.01636	0.193099	0.137519	0.0730078	0.033468	0.113237	0.0136786	0.0189486	0.201424	0.0593195	0.303358	64.7156	35.2844	27.9175
KONTROLA		T1	1		0.0212071	0.0270643	0.074607	0.0190116	1.51404	0.463713	17.2652	2.06407	38.5167	0.0628998	0.259654	0.0438907	0.0848494	0.0789941	0.313052	0.235522	0.920134	0.730689	0.234782	0.291122	0.607796	1.48625	25.1799	1.48698	0.18505	0.0212095	0.294765	0.611464	0.118493	0.139699	4.62478	0.702889	0.250877	0.115567	0.0336434	0.0629033	0.277959	0.0343771	0.076063	0.0848464	0.213576	0.169692	60.4959	39.5041	32.8569
KONTROLA		T1	1		0.0257578	0.0265881	0.10483	0.00703572	1.69306	0.600564	18.4552	2.29198	35.1365	0.0179562	0.0602349	0.0234831	0.102403	0.09229	0.273613	0.330831	0.751552	0.520149	0.584029	0.626211	2.25788	2.24431	23.0626	1.27617	0.198656	0.0304958	0.351117	0.657583	0.290166	0.161877	5.79935	0.800752	0.305751	0.147791	0.0312341	0.0234693	0.155648	0.0258268	0.0391001	0.121176	0.0430124	0.251772	58.6379	41.3621	33.6172
INFECTED CONTROL		T2	2		0.0448199	0.0142935	0.16372	0.0201427	1.29223	0.525593	16.9191	2.20633	33.1631	0.0786124	0.443719	0.104599	0.103945	0.0909531	0.243624	0.369021	0.551586	0.433325	0.461319	0.46581	5.68079	3.9436	19.74	1.40072	0.22284	0.0402822	0.281352	0.590564	0.302105	0.247527	7.56751	0.910204	0.265076	0.201404	0.0461278	0.0162401	0.159816	0.0584693	0.0636646	0.12604	0.0805604	0.359277	55.1711	44.8289	34.9745
INFECTED CONTROL		T2	2		0.0345157	0.026079	0.102597	0.00381302	1.48685	0.618523	16.5742	2.79709	29.3357	0.0549135	0.245304	0.0999763	0.0764544	0.0859802	0.190567	0.456789	1.04277	0.786171	0.618227	0.738676	4.20091	6.23172	22.1382	1.98298	0.218482	0.0229232	0.352299	0.513923	0.0618281	0.231889	6.34199	0.599332	0.3343	0.233807	0.0516134	0.0765041	0.445257	0.0637775	0.0790205	0.0923774	0.0707056	0.28099	51.542	48.458	39.7884
INFECTED CONTROL	FAT	T2	2		0.0261786	0.00807399	0.102768	0.020657	1.55694	0.363147	19.7503	1.77899	38.3049	0.0715232	0.076462	0.0693582	0.0512926	0.0436223	0.232283	0.243493	0.968335	0.51612	0.252823	0.269802	0.761996	1.27792	24.2797	1.36203	0.208114	0.0907803	0.265537	0.467819	0.0893673	0.203487	4.32171	0.664737	0.226322	0.125355	0.0351837	0.0941238	0.344343	0.0353921	0.0440228	0.0942671	0.102728	0.198044	62.2242	37.7758	31.4896
HERBMIX III	FAT	T3	3		0.0206541	0.00750621	0.191511	0.0582445	1.42021	0.822254	17.3195	2.0294	39.1269	0.0526012	0.347298	0.104199	0.197121	0.148316	0.399864	0.520005	0.534116	0.336064	0.314454	0.495588	0.885228	2.05379	19.4569	1.30664	0.239362	0.0121988	0.388627	0.947166	0.479681	0.239349	6.69837	0.997837	0.254387	0.146424	0.0675896	0.0525707	0.467442	0.0319118	0.104183	0.152999	0.362326	0.209311	61.8456	38.1544	28.609
HERBMIX III		T3	3		0.0404429	0.0177736	0.103347	0.0232988	1.3321	0.515637	18.2573	1.87065	38.4249	0.0636929	0.489874	0.0424904	0.121219	0.109416	0.27991	0.365594	0.502972	0.358045	0.378569	0.28637	0.955918	2.25993	22.4376	1.05497	0.241111	0.0122361	0.478543	0.689229	0.29714	0.30871	5.3528	1.12473	0.313483	0.119691	0.0411581	0.050002	0.161985	0.0390372	0.0347098	0.119159	0.0765585	0.247694	61.4122	38.5878	30.9068
HERBMIX III		T3	3		0.0392291	0.0269772	0.0864765	0.0132215	1.70354	0.569402	17.9967	2.04249	40.2588	0.0478297	0.0641121	0.0396885	0.106325	0.0809208	0.350585	0.435531	0.680599	0.374977	0.262562	0.261847	0.475802	1.58201	23.1434	1.23181	0.250241	0.0416222	0.407953	0.684378	0.240623	0.172002	4.40188	1.00394	0.263569	0.109923	0.0305376	0.0442692	0.0809154	0.0269665	0.0203718	0.103811	0.0300061	0.212142	63.0758	36.9242	30.5959
HERBMIX III		T3	3		0.021747	0.00906927	0.0890098	0.0284408	1.45424	0.541011	18.3068	1.93481	40.1309	0.0339467	0.0860828	0.0575178	0.113803	0.0932151	0.325464	0.358257	0.520839	0.362541	0.251097	0.244117	0.589273	1.69269	23.0323	1.23584	0.285117	0.0345547	0.417947	0.669298	0.249256	0.207547	4.63783	0.949455	0.285016	0.108882	0.0350949	0.0339298	0.141624	0.0157686	0.0260483	0.0968461	0.0743782	0.218417	62.9006	37.0994	30.4761
HERBMIX IV	FAT	T4	4		0.0147543	0.0098133	0.122808	0.00841201	1.77607	0.91851	19.241	2.14663	38.6511	0.0967854	0.0842661	0.0722994	0.242095	0.148046	0.421744	0.489119	0.510839	0.409811	0.373307	0.435705	0.826657	2.52973	19.3799	1.38943	0.294706	0.0105311	0.453956	0.907301	0.491184	0.18598	5.18919	0.964827	0.318554	0.115795	0.0281052	0.0336781	0.141766	0.0336781	0.0280665	0.156467	0.0694431	0.277882	63.5327	36.4673	29.1099
HERBMIX IV		T4	4		0.075307	0.0159981	0.122187	0.0206034	1.40655	1.16791	18.7066	2.35841	38.1896	0.0217412	0.361784	0.111924	0.214645	0.13245	0.529837	0.523969	0.670368	0.433849	0.300324	0.323951	0.671443	1.89407	19.2859	1.3721	0.250054	0.0193878	0.429111	0.955348	0.15183	0.259101	6.05563	1.12438	0.257917	0.140484	0.043342	0.0285518	0.683817	0.06167	0.114192	0.162038	0.135909	0.21572	62.9057	37.0943	28.0707
HERBMIX IV		T4	4		0.0519785	0.0246448	0.112593	0.0239479	1.53784	0.898484	18.3052	2.02521	39.0337	0.0512856	0.502802	0.0813246	0.245743	0.173809	0.490199	0.626925	0.436946	0.414178	0.348892	0.322337	0.448972	2.19438	19.9737	1.24739	0.283032	0.023985	0.384238	0.967037	0.554822	0.231124	5.12816	1.09825	0.265035	0.139225	0.0479287	0.033998	0.429573	0.00930778	0.101227	0.200421	0.302332	0.227816	63.0686	36.9314	28.9482
HERBMIX IV		T4	4		0.0308908	0.0183878	0.130768	0.0200176	2.26841	0.734375	19.2191	2.04536	38.8188	0.0285948	0.133361	0.0596045	0.162424	0.111048	0.396119	0.315145	0.55089	0.409756	0.293161	0.256746	0.781135	1.91699	21.2438	1.25024	0.276534	0.0563846	0.390524	0.852727	0.375289	0.167314	4.72679	0.793202	0.277834	0.123353	0.0475573	0.0302642	0.247451	0.0371324	0.0370729	0.117678	0.115343	0.132358	63.7812	36.2188	29.5328
[truncated: 22 more columns]

## Sheet: without outlier
					VAROOO2	VAROOO3	VAROOO4	VAROOO5	VAROOO6	VAROOO7	VAROOO8	VAROOO9	VAROOO10	VAROOO11	VAROOO12	VAROOO13	VAROOO14	VAROOO15	VAROOO16	VAROOO17	VAROOO18	VAROOO19	VAROOO20	VAROOO21	VAROOO22	VAROOO23	VAROOO24	VAROOO25	VAROOO26	VAROOO27	VAROOO28	VAROOO29	VAROOO30	VAROOO31	VAROOO32	VAROOO33	VAROOO34	VAROOO35	VAROOO36	VAROOO37	VAROOO38	VAROOO39	VAROOO40	VAROOO41	VAROOO42	VAROOO43	VAROOO44	VAROOO45	VAROOO46
					C2	C3	C4	C5	C6	C7	C8	C9	C10	C11	C12	C13	C14	C15	C16	C17	C18	C19	C20	C21	C22	C23	C24	C25	C26	C27	C28	C29	C30	C31	C32	C33	C34	C35	C36	C37	C38	C39	C40	C41	C42	C43	C44	C45	C46
Grupa	dawka			%FAME	C8:0	C10:0	C12:0	C13:0	C14:0	C15:0	C16:0	C17:0	C18:0	C20:0	C21:0	C22:0	C23:0	C24:0	C14:1	C15:1	C16:1	C17:1	C18:1 t6-8	C18:1 t9	C18:1 t10	C18:1 t11	C18:1cis 9	C18:1c11	C18:1c12	C18:1c13	C18:1c14	C20:1t	C22:1n9	C24:1	C18:2c9c12	C18:3c9c12 c15	c18:2 c9t11	C18:2 t10c12	C18:3n6	C20:2	C20:3n6	C20:4n6	C20:5n3	C22:2	C22:5n3	C22:6n3	SFA	UFA	MUFA
KONTROLA		T1	1		0.0741014	0.0740448	0.667739	2.418	1.6365	1.44304	24.0842	0.783006	25.722	0.0665567	0.123046	0.0890342	0.160785	0.645276	0.767546	0.756987	0.636769	0.147704	0.361459	0.37434	0.724828	2.54143	12.7586	1.19318	0.298315	0.118309	0.378643	0.792318	0.79744	0.0322739	13.2863	0.763706	1.69215	0.191163	0.126024	0.319496	0.379292	0.0955959	0.0676324	0.0478336	0.148246	2.21506	57.9873	42.0127	22.6802
KONTROLA		T1	1		0.0258341	0.0197607	0.63224	2.66357	0.743045	1.62662	28.0778	0.78632	26.1968	0.157245	0.10779	0.00413607	0.212097	0.92873	0.888345	1.73069	0.384491	0.204745	0.334149	0.434278	0.704294	3.50167	9.26895	1.07139	0.342253	0.131827	0.390439	0.835468	0.132452	0.0290225	11.7689	0.398627	1.9662	0.150766	0.0805367	0.00742252	0.850102	0.083459	0.0157367	0.0571954	0.0729321	1.98165	62.182	37.818	20.3845
KONTROLA		T1	1		0.0369506	0.0209713	0.5957	4.40095	0.720886	1.51569	21.5853	0.731722	31.7669	0.144446	0.0798207	0.0328011	0.223442	1.06186	0.945198	1.21156	0.48815	0.260617	0.322634	0.314232	0.680374	2.78407	7.5896	1.10903	0.305822	0.128543	0.436161	1.12169	1.33162	0.115095	9.76054	0.387349	2.64835	0.176374	0.0646972	0.504183	0.53521	0.0672245	0.111721	0.102522	0.270569	3.3094	62.9175	37.0825	19.1444
KONTROLA		T1	1		0.045447	0.0154792	0.695264	3.96395	1.29446	1.89748	25.9153	0.820408	26.4168	0.101282	0.144323	0.0848944	0.206133	0.900825	1.16553	1.65106	0.304788	0.257294	0.263794	0.413495	0.532769	2.9963	7.89961	0.833276	0.221825	0.141482	0.251998	0.98125	1.01475	0.114003	11.3247	1.79723	1.04696	0.26178	0.136039	0.0227563	0.857039	0.0574639	0.115861	0.0618922	0.258211	2.51482	62.5021	37.4979	19.0432
INFECTED CONTROL	PŁYN ŻWACZA	T2	2		0.0375332	0.0159758	0.343772	2.05405	0.701978	1.42204	22.2898	0.648946	39.0074	0.069575	0.00976278	0.032252	0.227947	0.788481	0.775821	1.27916	0.226357	0.213134	0.359282	0.283671	0.769845	1.99062	6.3388	1.09299	0.498874	0.0943938	0.553579	0.886674	0.0750845	0.0349694	11.7106	0.0564727	1.61658	0.133875	0.0419908	0.0038955	0.765853	0.0398267	0.0375212	0.038943	0.023899	2.40782	67.6495	32.3505	15.4733
INFECTED CONTROL		T2	2		0.0368586	0.0207667	0.377094	2.84032	0.750678	1.50191	22.8222	0.882411	33.0225	0.00460799	0.126689	0.0322746	0.18826	0.716635	0.867577	0.940624	0.333234	0.238878	0.404125	0.314898	0.763882	2.8455	9.56208	0.920934	0.291215	0.118595	0.462277	0.750109	0.0955471	0.0702178	11.7034	0.238892	1.63261	0.191113	0.0546655	0.292395	0.983722	0.0788675	0.0655697	0.0535248	0.152537	2.24984	63.3232	36.6768	18.9797
INFECTED CONTROL		T2	2		0.015433	0.0854358	0.303284	1.69027	0.436241	0.663529	16.1551	0.584418	24.3492	0.0482482	0.115516	0.0923828	0.152375	0.585643	0.628268	0.892686	0.315159	0.170485	0.128273	0.763203	6.4212	2.90326	12.0234	1.27144	0.449469	0.121995	0.700406	0.678436	0.139249	0.10427	12.3974	0.0935348	11.329	0.294344	0.0388516	0.0330159	0.932704	0.128189	0.0917283	0.0278463	0.152646	1.49255	45.277	54.723	27.7112
INFECTED CONTROL		T2	2		0.0384598	0.0110897	0.570721	1.19707	1.57957	0.66709	17.4544	0.732846	30.9548	0.0644949	0.0691931	0.190009	0.235158	0.89362	0.39659	1.16003	0.273663	0.268636	1.56221	1.11665	11.0037	3.35433	7.48969	2.21698	0.578015	0.143607	0.616057	0.773856	0.836792	0.0470287	8.32911	0.0286007	1.17353	0.293426	0.0816477	0.00372144	0.32803	0.101261	0.114015	0.0645397	0.345153	2.64057	54.6586	45.3414	31.8378
INFECTED CONTROL		T2	2		0.0592645	0.0242427	0.571911	4.27715	1.29625	1.62392	26.0471	0.862248	23.0049	0.0289862	0.106372	0.048356	0.201935	0.788487	0.9385	1.29635	0.493349	0.245469	0.275733	0.315678	0.607026	3.30604	11.0706	0.983146	0.284259	0.189864	0.28654	0.848871	0.954131	0.139047	12.212	2.25531	1.28065	0.301095	0.160828	0.0362418	0.394233	0.0772775	0.0531283	0.0628959	0.154764	1.83594	58.941	41.059	22.2346
HERBMIX III	PŁYN ŻWACZA	T3	3		0.0487132	0.0573339	0.474533	7.23595	0.939564	1.81593	21.883	0.860894	27.3118	0.243084	0.0545466	0.0130955	0.262603	1.02845	1.05892	1.09535	0.371869	0.20297	0.466756	0.450523	0.834031	4.27526	7.97664	1.14055	0.404737	0.139678	0.481048	0.891533	0.123661	0.173191	10.5133	0.235091	2.15142	0.248203	0.0663914	0.00946446	1.29642	0.0800988	0.0720577	0.0822796	0.388676	2.54043	62.2294	37.7706	20.0867
HERBMIX III		T3	3		0.032534	0.044679	0.468809	5.28885	0.695701	1.40658	18.4788	0.865441	31.6137	0.385646	0.115014	0.0758765	0.229958	0.924544	1.07618	0.743883	0.317223	0.245547	0.66698	0.555405	1.20056	4.91041	7.62669	1.0986	0.659974	0.117927	0.472449	0.918978	1.01528	0.0925412	11.4351	0.21489	2.30143	0.216698	0.0601253	0.00900551	0.816832	0.0632255	0.0807011	0.0704083	0.208827	2.17798	60.6262	39.3738	21.7186
HERBMIX III		T3	3		0.0273544	0.0136496	0.393536	3.27626	1.17073	2.05178	23.2566	0.875071	32.5705	0.0676301	0.0468469	0.165604	0.219263	1.02388	1.0188	1.07539	0.320667	0.27967	0.325912	0.337536	0.759344	2.31131	6.96538	0.983632	0.348056	0.108658	0.345395	0.993409	1.00122	0.0741909	12.3534	0.379258	1.9042	0.132023	0.0591677	0.0136772	0.217234	0.0240239	0.0592678	0.078712	0.218079	2.15363	65.1587	34.8413	17.2486
HERBMIX III		T3	3		0.044032	0.0432996	0.327027	2.75739	0.731825	1.53268	27.4768	0.845842	27.1335	0.0872171	0.0475527	0.0381242	0.234409	0.983587	0.956395	1.28017	0.345996	0.246809	0.343081	0.359864	0.525895	3.06786	9.46411	0.932908	0.30868	0.112905	0.320046	0.867954	0.101631	0.0529151	12.9759	1.56947	0.567929	0.152891	0.0677421	0.0130969	0.995481	0.0816679	0.00812942	0.0764171	0.0508442	1.86991	62.2833	37.7167	19.2872
HERBMIX IV	PŁYN ŻWACZA	T4	4		0.0644029	0.0532551	0.657209	12.1628	1.19549	2.86733	21.4963	0.94031	25.0027	0.252927	0.0610586	0.0377236	0.249752	1.31096	1.50287	1.34096	0.415204	0.301704	0.278576	0.291981	0.501554	2.87504	6.20528	0.95467	0.300937	0.18549	0.524217	0.990107	0.166548	0.0188571	8.04328	0.609546	2.89502	0.184309	0.0532928	0.0122155	1.21	0.0766937	0.011063	0.0410208	0.0521874	3.60526	66.3521	33.6479	16.854
HERBMIX IV		T4	4		0.0633034	0.0549312	0.428921	3.44043	1.15109	1.7635	23.435	0.827475	32.2556	0.162794	0.0490876	0.141476	0.202184	0.857198	1.23441	1.42371	0.381122	0.264191	0.248695	0.296502	0.426978	2.73699	7.13276	0.903069	0.324275	0.123384	0.330091	1.03484	0.142111	0.0310141	10.5796	0.387578	2.45919	0.127893	0.0923702	0.491579	0.889491	0.0891388	0.0103348	0.0497474	0.0471481	2.90883	64.833	35.167	17.0341
HERBMIX IV		T4	4		0.0228411	0.0321187	0.436878	5.77191	0.902167	2.34922	25.6971	1.0765	26.3947	0.113926	0.0577529	0.0415536	0.251164	1.03876	1.55554	1.31842	0.39494	0.33984	0.254873	0.27274	0.577791	2.50329	7.55434	0.877063	0.226918	0.177475	0.365947	0.94351	0.0899765	0.114293	11.1078	2.12678	0.775506	0.200386	0.134656	0.0416236	1.21748	0.071159	0.0497057	0.0334715	0.25394	2.23396	64.1866	35.8134	17.567
HERBMIX IV		T4	4		0.0512171	0.0256734	0.446799	2.8443	1.00546	1.77465	28.1165	0.87101	22.0373	0.0506983	0.0913371	0.0392934	0.247938	1.05803	1.27956	1.50935	0.400104	0.34423	0.227489	0.329043	0.465643	2.9486	9.13511	0.982926	0.267604	0.122273	0.274395	0.874316	0.125055	0.13069	13.0161	2.64048	1.70903	0.205122	0.172793	0.0220159	1.23283	0.0695374	0.0627896	0.0862425	0.227451	2.47901	58.6602	41.3398	19.4164
							0.647736	0.415976
							0.433356	0.492452
				SEM	0.00390457	0.00544182	0.0309207	0.631482	0.08126	0.127139	0.861677	0.0270154	1.07515	0.0235953	0.00895048	0.0129762	0.00742094	0.0428916	0.0711439	0.0684764	0.023312	0.0126868	0.077766	0.0524409	0.678222	0.169625	0.463239	0.0759471	0.0295311	0.00654989	0.0303493	0.0271168	0.110673	0.0111856	0.365727	0.211539	0.585194	0.0140731	0.0102209	0.0424904	0.0824648	0.00565204	0.00869377	0.00491985	0.0260598	0.127557	1.26722	1.26722	0.993459
					0.00390457	0.00544182	0.0309207	0.631482	0.08126	0.127139	0.861677	0.0270154	1.07515	0.0235953	0.00895048	0.0129762	0.00742094	0.0428916	0.0711439	0.0684764	0.023312	0.0126868	0.077766	0.0524409	0.678222	0.169625	0.463239	0.0759471	0.0295311	0.00654989	0.0303493	0.0271168	0.110673	0.0111856	0.365727	0.211539	0.585194	0.0140731	0.0102209	0.0424904	0.0824648	0.00565204	0.00869377	0.00491985	0.0260598	0.127557	1.26722	1.26722	0.993459
					VAROOO2	VAROOO3	VAROOO4	VAROOO5	VAROOO6	VAROOO7	VAROOO8	VAROOO9	VAROOO10	VAROOO11	VAROOO12	VAROOO13	VAROOO14	VAROOO15	VAROOO16	VAROOO17	VAROOO18	VAROOO19	VAROOO20	VAROOO21	VAROOO22	VAROOO23	VAROOO24	VAROOO25	VAROOO26	VAROOO27	VAROOO28	VAROOO29	VAROOO30	VAROOO31	VAROOO32	VAROOO33	VAROOO34	VAROOO35	VAROOO36	VAROOO37	VAROOO38	VAROOO39	VAROOO40	VAROOO41	VAROOO42	VAROOO43	VAROOO44	VAROOO45	VAROOO46
					C2	C3	C4	C5	C6	C7	C8	C9	C10	C11	C12	C13	C14	C15	C16	C17	C18	C19	C20	C21	C22	C23	C24	C25	C26	C27	C28	C29	C30	C31	C32	C33	C34	C35	C36	C37	C38	C39	C40	C41	C42	C43	C44	C45	C46
Grupa	dawka			%FAME	C8:0	C10:0	C12:0	C13:0	C14:0	C15:0	C16:0	C17:0	C18:0	C20:0	C21:0	C22:0	C23:0	C24:0	C14:1	C15:1	C16:1	C17:1	C18:1 t6-8	C18:1 t9	C18:1 t10	C18:1 t11	C18:1cis 9	C18:1c11	C18:1c12	C18:1c13	C18:1c14	C20:1t	C22:1n9	C24:1	C18:2c9c12	C18:3c9c12 c15	c18:2 c9t11	C18:2 t10c12	C18:3n6	C20:2	C20:3n6	C20:4n6	C20:5n3	C22:2	C22:5n3	C22:6n3	SFA	UFA	MUFA
KONTROLA		T1	1		0.0832954	0.0177588	0.980267	0.027755	0.692709	0.0766116	19.7131	0.204291	17.2341	0.0222127	10.4222	0.210993	0.0155328	0.152057	0.0610997	0.494048	0.887013	0.338606	0.496293	1.16351	0.829165	0.440722	20.4059	1.42989	0.363003	0.152093	0.178754	0.642813	0.287588	0.708291	15.4157	1.72405	0.0166515	0.263107	0.177613	0.092133	2.20474	0.0877113	0.388545	0.0965699	0.49737	0.304169	49.8529	50.1471	28.8787
KONTROLA		T1	1		0.126113	0.091831	0.555798	0.232539	1.04359	0.444718	17.1924	0.999802	17.5365	0.14051	3.2613	0.391346	0.115932	0.198337	0.212139	1.31849	1.20263	1.62385	0.913101	0.802735	0.739341	0.50191	27.0643	1.60897	0.130091	0.0241013	0.0964052	0.439271	0.174156	2.2368	10.5876	0.98608	0.0917913	0.2082	0.139994	0.667196	3.89938	0.0723436	0.618557	0.140272	0.724468	0.445115	42.3307	57.6693	39.0883
KONTROLA		T1	1		0.0965595	0.148486	0.529459	0.102409	1.02471	0.358467	15.9923	0.96222	18.0365	0.0625606	2.2837	0.404269	0.0399175	0.074054	0.267998	1.45809	0.860224	1.16164	0.369892	0.512494	1.30995	1.03651	23.7944	1.42372	0.0685135	0.147902	0.125259	0.341571	0.370339	2.93886	14.1634	1.07048	0.102375	0.233174	0.290572	0.52409	5.04032	0.182554	0.854099	0.0909503	0.888682	0.256298	40.1156	59.8844	36.1874
KONTROLA		T1	1		0.0514478	0.0684576	0.409048	0.18873	1.77184	0.419411	20.8718	1.47728	24.8815	0.0607774	1.89191	0.18893	0.187047	0.0399685	0.219836	0.362948	1.03022	0.955329	0.321297	0.435439	0.593296	0.968124	28.1164	1.39473	0.17327	0.0674752	0.243343	0.323829	0.264568	0.823744	6.79903	0.890753	0.25897	0.135966	0.0555956	0.33241	1.57418	0.0222249	0.275098	0.100846	0.588281	0.164722	52.5081	47.4919	36.2938
KONTROLA		T1	1		0.132448	0.152556	0.555471	0.742512	0.708383	0.310525	14.6004	0.713043	12.9983	0.113093	6.55047	0.525804	0.58016	0.108473	0.171751	1.26923	1.09103	1.16605	0.172227	0.37424	0.339517	0.177086	21.3577	1.57386	0.0788459	0.211968	0.029468	0.476307	0.506529	2.77862	19.8098	1.61289	0.103138	0.417927	0.14264	0.535997	4.63705	0.0836647	0.836448	0.240999	0.703208	0.310049	38.7917	61.2083	31.7745
INFECTED CONTROL	MEAT	T2	2		0.114833	0.134878	0.852266	0.048479	1.73742	0.470988	18.2604	0.613737	17.6722	0.0864682	3.54792	0.17056	0.0417167	0.12515	0.190223	0.960476	1.40766	1.09228	0.298087	0.634509	0.481928	1.03	27.4262	1.36632	0.0969234	0.0241876	0.246261	0.229044	0.0868145	1.59875	11.6343	0.960198	0.0208757	0.315062	0.142298	0.318962	3.28769	0.128254	0.523749	0.201094	0.93908	0.481755	43.8771	56.1229	37.1696
INFECTED CONTROL		T2	2		0.135608	0.220737	1.54332	0.98011	1.09042	0.0891519	16.5685	0.320969	15.8026	0.0427552	13.062	0.385036	0.0785139	0.0320933	0.0428149	1.12263	0.859068	0.919279	0.634332	0.851713	0.766334	0.51668	16.8573	1.59286	0.302809	0.185312	0.666317	0.456123	0.231685	1.36852	10.8807	0.901513	0.0569751	0.0605211	0.131943	0.370828	3.95237	0.053453	0.833888	0.359808	4.09841	0.57393	50.3519	49.6481	27.3738
INFECTED CONTROL		T2	2		0.0618511	0.130568	0.494055	0.697339	1.02055	0.160049	17.8753	0.962717	19.3609	0.0690938	4.56194	0.363221	0.406899	0.130856	0.235565	1.10762	0.748171	0.92255	0.254359	0.559417	1.57272	0.737551	22.2273	1.3767	0.0435449	0.11255	0.134212	0.436158	0.388704	1.27484	15.1507	1.17369	0.145386	0.23963	0.0580525	0.166848	2.92046	0.0471884	0.541133	0.0799357	0.77001	0.279709	46.2953	53.7047	32.1319
INFECTED CONTROL		T2	2		0.0183962	0.0122206	0.610639	0.962542	0.60052	0.105302	16.5642	0.297368	12.3043	0.0263691	10.758	0.214579	0.153694	0.293033	0.243747	0.513222	1.00239	0.417298	0.3576	0.776205	0.708578	0.26649	21.8778	1.56805	0.119712	0.0568117	0.121771	0.626933	0.285496	1.07104	20.2885	2.18675	0.0468239	0.295484	0.154098	0.268244	2.49805	0.0897049	0.441957	0.148837	0.345989	0.301267	42.9212	57.0788	30.0131
INFECTED CONTROL		T2	2		0.283571	0.459521	0.727477	1.81458	0.56383	0.0999713	13.0265	0.483466	12.627	0.0479943	17.7313	0.359732	0.567477	0.33572	0.527448	1.34285	0.827334	1.1151	0.355788	0.995347	0.423686	0.527707	18.7468	1.68298	0.203801	0.115835	0.103877	0.655558	0.551546	2.21036	11.0362	0.971384	0.215922	0.271814	0.247736	0.675625	3.33777	0.127889	0.927458	0.227793	1.95871	0.487535	49.1281	50.8719	30.386
HERBMIX III	MEAT	T3	3		0.253336	0.0495212	0.601519	0.157261	0.445384	0.19655	13.0321	0.518131	14.8102	0.0460425	12.4914	0.589138	0.0375502	0.0784768	0.0909594	1.15168	0.629861	1.04404	0.695139	0.687465	0.571233	0.58832	16.3167	1.18882	0.0828764	0.128203	0.147745	0.528976	0.231747	2.1243	18.6819	1.3339	0.137411	0.315135	0.112548	0.529693	6.55921	0.165037	0.980806	0.219367	1.18022	0.270116	43.3066	56.6934	26.2081
HERBMIX III		T3	3		0.174588	0.159409	0.660738	0.0732395	0.451226	0.157792	13.6726	0.300215	14.2935	0.166856	11.689	1.39396	0.120714	0.0992902	0.085694	1.49448	0.617606	0.897253	0.494168	0.755592	0.794287	0.695473	18.9887	1.64917	0.554667	0.146384	0.163561	0.474803	0.524465	2.09209	16.7455	1.57526	0.0425616	0.296634	0.0341634	0.251884	3.92038	0.0772959	1.22691	0.310325	1.24041	0.437059	43.4131	56.5869	30.4284
HERBMIX III		T3	3		0.0813727	0.0499898	0.536893	0.15125	1.20176	0.214299	16.9607	0.659863	19.8477	0.0399216	5.05678	0.334124	0.344029	0.0830564	0.162805	0.661615	1.16027	0.698281	0.252665	0.483759	0.3956	1.11046	23.9277	1.57947	0.108124	0.0315885	0.172908	0.373968	0.211111	1.37975	14.0549	1.41115	0.179583	0.280963	0.139636	0.231025	3.31641	0.0631856	0.74145	0.111346	0.979064	0.219453	45.5618	54.4382	32.7101
HERBMIX III		T3	3		0.0912654	0.343878	0.794518	0.767089	0.639605	0.16052	13.2345	0.357109	13.0078	0.0304318	10.7236	0.420647	0.393028	0.257522	0.143788	0.910986	0.999438	1.09624	0.169051	0.5261	0.296335	0.260376	22.8177	1.71658	0.0332055	0.154982	0.199373	0.462243	0.370988	1.55047	15.6548	1.56441	0.0442707	0.42363	0.0691051	0.600962	3.89565	0.0995867	1.49792	0.459858	2.68298	0.0774563	41.2215	58.7785	31.7079
HERBMIX IV	MEAT	T4	4		0.378154	0.167018	1.20735	0.166857	0.684191	0.111244	13.6404	0.417119	14.4193	0.150193	11.1818	0.333763	0.139131	0.100118	0.172509	2.24603	0.71773	1.28512	0.662212	0.812405	0.539746	0.41179	19.5209	1.19041	0.206064	0.155699	0.244594	0.511811	0.456149	2.65349	14.8084	1.35735	0.161238	0.172428	0.122289	0.745569	5.13476	0.166713	0.784292	0.178048	1.14029	0.345291	43.0967	56.9033	31.7867
HERBMIX IV		T4	4		0.146698	0.307081	0.731768	0.54188	0.671354	0.141838	14.4471	0.488804	14.9519	0.135986	4.26548	0.542954	0.695007	0.100052	0.199525	1.34864	0.876648	1.34312	0.34095	0.594873	0.483366	0.576823	24.9558	1.59086	0.170268	0.0822498	0.123788	0.201261	0.442324	2.76264	14.7839	1.01379	0.0882665	0.224583	0.141177	0.641849	5.26213	0.058679	0.924781	0.176946	1.93923	0.483697	38.1678	61.8322	36.0931
HERBMIX IV		T4	4		0.237801	0.637329	0.503993	1.73078	0.646639	0.204509	14.3407	0.461226	15.2251	0.237722	10.0708	0.385132	0.389894	0.465963	0.047552	1.53585	0.608606	1.63567	0.399388	1.25532	0.589584	0.475492	19.0671	1.21727	0.185429	0.190211	0.194942	0.290005	0.375682	2.06839	12.8382	0.969965	0.0618088	0.408885	0.185442	0.689435	4.43631	0.152188	1.2315	0.451706	2.47251	0.427965	45.5376	54.4624	30.1365
HERBMIX IV		T4	4		0.229073	0.183901	0.403085	0.679231	0.469385	0.234186	12.4524	0.337207	13.1235	0.182675	2.4936	0.743714	0.428481	0.204099	0.104247	1.20283	0.95787	1.23592	0.345151	0.836425	0.490978	0.41986	26.5552	1.74422	0.137038	0.0709487	0.0710755	0.415762	0.336869	1.90623	18.4475	1.29022	0.137545	0.203465	0.183224	0.670526	5.30729	0.091443	0.961885	0.332685	3.14638	0.232833	32.1645	67.8355	36.8306
				SEM	0.0219729	0.0382156	0.0688547	0.129264	0.0942118	0.0300235	0.581332	0.0774443	0.75763	0.0148774	1.09709	0.0658324	0.0507255	0.0269035	0.0264025	0.106534	0.0509036	0.0803953	0.0465104	0.0570536	0.0768228	0.0660762	0.857223	0.0417872	0.0302942	0.0138856	0.0318268	0.030837	0.0301984	0.160548	0.83538	0.0833373	0.0160616	0.022422	0.0152362	0.0489582	0.295679	0.0107993	0.074592	0.0282939	0.245079	0.0308017	1.16087	1.16087	0.859809
					0.0219729	0.0382156	0.0688547	0.129264	0.0942118	0.0300235	0.581332	0.0774443	0.75763	0.0148774	1.09709	0.0658324	0.0507255	0.0269035	0.0264025	0.106534	0.0509036	0.0803953	0.0465104	0.0570536	0.0768228	0.0660762	0.857223	0.0417872	0.0302942	0.0138856	0.0318268	0.030837	0.0301984	0.160548	0.83538	0.0833373	0.0160616	0.022422	0.0152362	0.0489582	0.295679	0.0107993	0.074592	0.0282939	0.245079	0.0308017	1.16087	1.16087	0.859809
					VAROOO2	VAROOO3	VAROOO4	VAROOO5	VAROOO6	VAROOO7	VAROOO8	VAROOO9	VAROOO10	VAROOO11	VAROOO12	VAROOO13	VAROOO14	VAROOO15	VAROOO16	VAROOO17	VAROOO18	VAROOO19	VAROOO20	VAROOO21	VAROOO22	VAROOO23	VAROOO24	VAROOO25	VAROOO26	VAROOO27	VAROOO28	VAROOO29	VAROOO30	VAROOO31	VAROOO32	VAROOO33	VAROOO34	VAROOO35	VAROOO36	VAROOO37	VAROOO38	VAROOO39	VAROOO40	VAROOO41	VAROOO42	VAROOO43	VAROOO44	VAROOO45	VAROOO46
					C2	C3	C4	C5	C6	C7	C8	C9	C10	C11	C12	C13	C14	C15	C16	C17	C18	C19	C20	C21	C22	C23	C24	C25	C26	C27	C28	C29	C30	C31	C32	C33	C34	C35	C36	C37	C38	C39	C40	C41	C42	C43	C44	C45	C46
Grupa	dawka			%FAME	C8:0	C10:0	C12:0	C13:0	C14:0	C15:0	C16:0	C17:0	C18:0	C20:0	C21:0	C22:0	C23:0	C24:0	C14:1	C15:1	C16:1	C17:1	C18:1 t6-8	C18:1 t9	C18:1 t10	C18:1 t11	C18:1cis 9	C18:1c11	C18:1c12	C18:1c13	C18:1c14	C20:1t	C22:1n9	C24:1	C18:2c9c12	C18:3c9c12 c15	c18:2 c9t11	C18:2 t10c12	C18:3n6	C20:2	C20:3n6	C20:4n6	C20:5n3	C22:2	C22:5n3	C22:6n3	SFA	UFA	MUFA
KONTROLA	LIVER	T1	1		0.0243423	0.0921271	0.218591	0.132373	0.463612	0.514917	14.1015	1.52774	18.6182	0.276914	0.47916	1.25149	1.75824	0.125398	0.0789792	0.0390457	1.92086	1.03859	0.285488	0.423678	0.206821	0.556229	17.3973	1.74877	0.104387	0.0451756	0.15396	0.267588	0.3025	5.391	11.8991	0.991634	0.358337	0.271274	0.121577	1.82287	8.19084	0.641693	1.8819	0.506522	3.63698	0.132416	39.5845	60.4155	29.9604
KONTROLA		T1	1		0.0463329	0.0647481	0.214721	0.302982	0.704929	0.527077	13.8785	1.99488	18.7322	0.305043	0.913093	1.07034	1.50934	0.173203	0.138793	0.13184	1.27126	0.712011	0.200993	0.242574	0.191811	0.522325	17.7107	1.52082	0.221803	0.0346407	0.286718	0.212608	0.221841	5.71646	11.5345	1.02168	0.212634	0.249644	0.0624301	1.74747	8.80482	0.415906	1.80073	0.38375	3.83455	0.157247	40.4374	59.5626	29.3372
KONTROLA		T1	1		0.124496	0.0847258	0.300666	0.0723259	0.562058	0.447708	12.3936	1.33447	20.2484	0.516561	1.87777	1.39574	2.34013	0.0653818	0.157593	0.201737	1.75602	0.696519	0.18618	0.205389	0.222118	0.420833	15.0341	1.19883	0.088288	0.0685833	0.209943	0.349725	0.431745	7.13365	9.9195	0.810689	0.320506	0.134055	0.0950066	1.87001	9.10809	0.327135	1.70638	0.280781	5.16498	0.137572	41.764	58.236	28.3613
KONTROLA		T1	1		0.0574925	0.0324731	0.146973	0.188183	0.648504	0.505633	11.3086	1.27802	19.4061	0.360383	1.15372	1.17346	2.93475	0.0698114	0.129823	0.185282	0.971375	0.540695	0.172304	0.286942	0.325043	0.817352	13.047	1.08987	0.23435	0.0300926	0.117331	0.28529	0.217894	8.21929	11.0963	1.44608	0.309754	0.329909	0.0552159	1.58267	10.1837	0.308275	1.25839	0.235216	7.16498	0.0955243	39.264	60.736	26.67
KONTROLA		T1	1		0.0311157	0.0437699	0.158888	0.0893993	0.918319	0.788783	13.8274	1.61982	17.6467	0.55871	0.635541	1.26023	2.21335	0.126094	0.315696	0.275731	1.6544	0.923926	0.376078	0.299361	0.299342	0.706755	19.8316	1.70006	0.0346249	0.180849	0.317708	0.35445	0.425684	5.97529	8.93518	0.911253	0.407441	0.330601	0.0456866	2.36496	7.27559	0.796231	1.18523	0.540525	3.44389	0.173754	39.9181	60.0819	33.6716
INFECTED CONTROL	LIVER	T2	2		0.12237	0.180647	0.0859334	0.156727	0.363011	0.395289	13.0792	1.33066	20.8846	0.453466	0.28378	1.25791	1.95626	0.0364768	0.040837	0.204064	0.85366	0.561241	0.268459	0.210886	0.156888	0.359095	15.8806	1.36484	0.0903338	0.0258787	0.147987	0.135712	0.331258	7.49866	10.9682	0.782785	0.0987115	0.119968	0.0710154	1.6144	9.81585	0.105574	1.8981	0.302896	5.38747	0.118312	40.5863	59.4137	28.1304
INFECTED CONTROL		T2	2		0.0584047	0.10827	0.403876	0.103839	0.564973	0.369146	15.5111	1.15629	20.23	0.242081	1.33433	1.27994	1.45978	0.0291525	0.149894	0.0423719	1.8303	0.798763	0.366732	0.474403	0.535422	0.548691	18.9671	2.07161	0.348584	0.157116	0.254182	0.352665	0.238099	5.58356	8.41753	0.664603	0.319282	0.271732	0.140435	2.06895	6.78132	0.353762	1.65421	0.353413	3.26242	0.141603	42.8512	57.1488	32.7195
INFECTED CONTROL		T2	2		0.0897798	0.117271	0.365704	0.182738	0.254119	0.324288	11.2388	1.43217	19.3173	0.199153	0.785359	1.42948	1.45926	0.0654179	0.0573246	0.175086	0.719925	0.671135	0.384676	0.41451	2.47988	1.17015	13.0718	1.26288	0.0982988	0.168943	0.223564	0.158408	0.387543	6.68285	12.447	0.671054	0.291735	0.201857	0.166371	0.935641	10.608	0.191027	2.22858	0.223663	6.51361	0.133637	37.2608	62.7392	28.127
INFECTED CONTROL		T2	2		0.046778	0.0551517	0.162188	0.0523239	0.635909	0.657215	13.9443	2.05744	17.9662	0.423676	0.355087	1.2986	1.1547	0.0878784	0.0741782	0.137616	2.13179	1.29865	0.473106	0.343579	2.00836	0.764493	16.8541	1.88922	0.137374	0.804565	0.397505	0.157169	0.146055	4.93231	10.533	0.453926	0.272492	0.250352	0.239238	1.49665	9.67815	0.500814	1.96684	0.36859	2.67408	0.118392	38.8974	61.1026	32.5501
INFECTED CONTROL		T2	2		0.032366	0.0672056	0.159413	0.0576157	0.730357	0.416039	14.3354	1.26912	18.0433	0.360745	0.173399	1.35218	1.79368	0.0369897	0.236076	0.0808104	1.91905	0.751344	0.464807	0.307525	0.478621	0.642791	20.666	1.77632	0.0184378	0.173418	0.205879	0.249509	0.162211	6.04519	8.2183	0.644884	0.261478	0.323508	0.0810767	2.85068	8.225	0.510911	1.46777	0.700464	3.56926	0.140824	38.8278	61.1722	34.178
HERBMIX III	LIVER	T3	3		0.0820892	0.0221995	0.257453	0.11987	0.372906	0.528277	10.8892	1.31621	21.9692	0.21309	0.894483	1.7246	2.21733	0.0910069	0.137626	0.217517	0.372886	0.46167	0.224165	0.235273	0.457213	1.10756	11.4995	0.881166	0.157584	0.0843216	0.30185	0.253018	0.224173	10.0369	10.5341	1.19634	0.255268	0.235285	0.0821188	0.921116	10.9779	0.210818	2.25062	0.233053	5.60216	0.150932	40.6979	59.3021	26.6524
HERBMIX III		T3	3		0.0749497	0.0526087	0.296359	0.0580036	0.364341	0.407303	11.2357	1.31689	20.1278	0.208419	0.419592	1.06063	2.20883	0.0449403	0.116044	0.19253	0.429496	0.548109	0.416913	0.311769	0.909549	2.0131	14.1502	1.25316	0.178152	0.108081	0.190699	0.207866	0.260659	7.53883	11.4821	1.29403	0.588244	0.18872	0.211357	1.09031	10.3834	0.14668	1.65104	0.186041	5.951	0.12558	37.8764	62.1236	28.8251
HERBMIX III		T3	3		0.038265	0.141051	0.102832	0.21016	0.229265	0.551648	11.0715	1.40194	21.8394	0.236344	0.351067	1.46384	2.64846	0.0669412	0.138587	0.167218	0.451425	0.463262	0.207948	0.222132	0.210232	0.628169	13.7866	0.857407	0.105008	0.0310148	0.155209	0.160031	0.463208	8.99867	12.2944	1.29919	0.27228	0.138506	0.0381659	1.18937	9.3998	0.226765	1.3852	0.205285	6.01353	0.138623	40.3528	59.6472	27.0461
HERBMIX III		T3	3		0.0231939	0.0424399	0.132563	0.102522	0.398491	0.393124	11.5326	1.21453	20.9292	0.244831	0.329557	0.853518	2.30579	0.0403426	0.213989	0.169205	0.395469	0.412494	0.264263	0.256213	0.316048	0.859655	11.9801	1.0407	0.256367	0.0460794	0.213711	0.238755	0.46249	9.83811	11.4036	1.33923	0.274009	0.102368	0.019246	0.953911	11.4269	0.154585	1.71999	0.208252	6.66603	0.225555	38.5427	61.4573	26.9636
HERBMIX III		T3	3		0.0527648	0.0236534	0.0558933	0.0945336	0.28283	0.443128	10.8033	1.32623	23.7534	0.179481	0.194708	1.37489	2.10783	0.0222888	0.152145	0.187999	0.334161	0.46122	0.217476	0.149005	0.198973	0.646525	15.2156	1.04277	0.142988	0.0334789	0.383255	0.229894	0.191979	8.12457	9.67738	1.16048	0.363262	0.206183	0.087574	1.36236	10.1348	0.228267	1.74973	0.257732	6.25609	0.0892124	40.7149	59.2851	27.712
HERBMIX IV	LIVER	T4	4		0.083127	0.0230781	0.182334	0.200824	0.454652	0.533158	11.6927	1.50719	20.5258	0.230728	0.731653	1.04093	3.04671	0.152339	0.15461	0.230789	0.519268	0.526315	0.235402	0.318502	0.203134	0.980904	13.8947	1.27179	0.265395	0.113075	0.272393	0.263144	0.186945	9.74238	9.14227	1.25097	0.346193	0.0992822	0.0969672	1.39179	9.7471	0.327784	1.62031	0.246922	5.92023	0.226192	40.4053	59.5947	29.1787
HERBMIX IV		T4	4		0.051177	0.0396308	0.032591	0.114162	0.505091	0.724041	11.3648	1.43163	20.4013	0.330752	0.784368	1.34328	2.63277	0.186134	0.232705	0.193249	0.62864	0.703108	0.178945	0.202411	0.269927	0.956634	16.3723	1.19678	0.144306	0.0511271	0.251242	0.27472	1.03144	8.16153	10.4107	2.14645	0.244451	0.142109	0.0838178	1.75074	8.42462	0.242167	1.41542	0.293393	3.81083	0.244551	39.9417	60.0583	30.8491
HERBMIX IV		T4	4		0.0422039	0.0717586	0.179495	0.272415	0.396963	0.434962	11.1103	1.20108	20.5451	0.188025	0.81478	1.30476	1.88502	0.0949587	0.196255	0.227942	0.570103	0.468593	0.183606	0.287086	0.194071	0.82533	15.7881	1.09115	0.139124	0.0190294	0.221682	0.232215	0.458153	7.51983	10.0401	3.53814	0.251228	0.192127	0.0696604	1.18443	9.96825	0.16467	1.58747	0.24072	5.59847	0.200554	38.5419	61.4581	28.4223
HERBMIX IV		T4	4		0.0597116	0.0297871	0.130457	0.0476726	0.381864	0.424707	10.8674	1.33339	24.1117	0.181075	0.532037	1.1412	2.63432	0.0583765	0.110851	0.147985	0.317076	0.408432	0.167013	0.174635	0.126577	0.732689	14.0785	0.772603	0.140419	0.0123413	0.108637	0.176217	0.230577	8.71327	10.6217	1.7063	0.371573	0.104109	0.0227978	0.937166	9.78395	0.0929934	1.12168	0.176355	6.56323	0.146595	41.9337	58.0663	26.4178
HERBMIX IV		T4	4		0.0119632	0.0500072	0.176998	0.0311351	0.340567	0.497348	10.6198	1.33978	23.8831	0.0955853	0.266693	1.40522	2.15322	0.0891862	0.102854	0.152441	0.410611	0.424879	0.194105	0.206218	0.214562	0.776899	14.9841	0.912413	0.205228	0.0361893	0.324805	0.188841	0.232119	9.45198	9.46747	1.19487	0.345651	0.15986	0.0779127	1.33918	10.1159	0.122981	1.83775	0.279822	5.18486	0.0948102	40.9606	59.0394	28.8183
				SEM	0.00686209	0.00953151	0.0217031	0.01698	0.0399823	0.026412	0.335907	0.0527806	0.427575	0.0273365	0.0961732	0.0418268	0.113974	0.0106743	0.0149413	0.0134663	0.145262	0.0522509	0.0228234	0.0193063	0.140273	0.0793989	0.559618	0.0831898	0.0181251	0.0385857	0.0182751	0.0146836	0.0440395	0.358574	0.273858	0.150644	0.0211683	0.01733	0.0129235	0.114238	0.266967	0.0421185	0.0686596	0.030003	0.30248	0.00986207	0.313224	0.313224	0.533265
					0.00686209	0.00953151	0.0217031	0.01698	0.0399823	0.026412	0.335907	0.0527806	0.427575	0.0273365	0.0961732	0.0418268	0.113974	0.0106743	0.0149413	0.0134663	0.145262	0.0522509	0.0228234	0.0193063	0.140273	0.0793989	0.559618	0.0831898	0.0181251	0.0385857	0.0182751	0.0146836	0.0440395	0.358574	0.273858	0.150644	0.0211683	0.01733	0.0129235	0.114238	0.266967	0.0421185	0.0686596	0.030003	0.30248	0.00986207	0.313224	0.313224	0.533265
					VAROOO2	VAROOO3	VAROOO4	VAROOO5	VAROOO6	VAROOO7	VAROOO8	VAROOO9	VAROOO10	VAROOO11	VAROOO12	VAROOO13	VAROOO14	VAROOO15	VAROOO16	VAROOO17	VAROOO18	VAROOO19	VAROOO20	VAROOO21	VAROOO22	VAROOO23	VAROOO24	VAROOO25	VAROOO26	VAROOO27	VAROOO28	VAROOO29	VAROOO30	VAROOO31	VAROOO32	VAROOO33	VAROOO34	VAROOO35	VAROOO36	VAROOO37	VAROOO38	VAROOO39	VAROOO40	VAROOO41	VAROOO42	VAROOO43	VAROOO44	VAROOO45	VAROOO46
					C2	C3	C4	C5	C6	C7	C8	C9	C10	C11	C12	C13	C14	C15	C16	C17	C18	C19	C20	C21	C22	C23	C24	C25	C26	C27	C28	C29	C30	C31	C32	C33	C34	C35	C36	C37	C38	C39	C40	C41	C42	C43	C44	C45	C46
Grupa	dawka			%FAME	C8:0	C10:0	C12:0	C13:0	C14:0	C15:0	C16:0	C17:0	C18:0	C20:0	C21:0	C22:0	C23:0	C24:0	C14:1	C15:1	C16:1	C17:1	C18:1 t6-8	C18:1 t9	C18:1 t10	C18:1 t11	C18:1cis 9	C18:1c11	C18:1c12	C18:1c13	C18:1c14	C20:1t	C22:1n9	C24:1	C18:2c9c12	C18:3c9c12 c15	c18:2 c9t11	C18:2 t10c12	C18:3n6	C20:2	C20:3n6	C20:4n6	C20:5n3	C22:2	C22:5n3	C22:6n3	SFA	UFA	MUFA
KONTROLA	FAT	T1	1		0.023796	0.0227678	0.0714412	0.0170081	1.22097	0.574439	16.7893	2.38434	33.7643	0.0356558	0.276191	0.0736331	0.116906	0.0912997	0.294868	0.414672	0.550737	0.455517	0.595485	0.612058	7.23833	2.45175	19.4593	1.39508	0.236309	0.0283037	0.3501	0.602848	0.398026	0.262028	7.0046	0.838741	0.304043	0.220125	0.0350739	0.0101672	0.133256	0.0362848	0.0402694	0.125192	0.0714824	0.373304	55.4621	44.5379	35.3454
KONTROLA		T1	1		0.00380341	0.0213489	0.102628	0.0265847	1.50367	0.691756	18.8017	2.02211	40.1515	0.0532477	1.03401	0.037203	0.149027	0.11706	0.424055	0.453084	0.573161	0.392191	0.396884	0.489681	1.12865	1.91264	18.8595	1.20104	0.257683	0.0318352	0.28353	0.920644	0.40671	0.186225	5.20344	1.01636	0.193099	0.137519	0.0730078	0.033468	0.113237	0.0136786	0.0189486	0.201424	0.0593195	0.303358	64.7156	35.2844	27.9175
KONTROLA		T1	1		0.0212071	0.0270643	0.074607	0.0190116	1.51404	0.463713	17.2652	2.06407	38.5167	0.0628998	0.259654	0.0438907	0.0848494	0.0789941	0.313052	0.235522	0.920134	0.730689	0.234782	0.291122	0.607796	1.48625	25.1799	1.48698	0.18505	0.0212095	0.294765	0.611464	0.118493	0.139699	4.62478	0.702889	0.250877	0.115567	0.0336434	0.0629033	0.277959	0.0343771	0.076063	0.0848464	0.213576	0.169692	60.4959	39.5041	32.8569
KONTROLA		T1	1		0.0257578	0.0265881	0.10483	0.00703572	1.69306	0.600564	18.4552	2.29198	35.1365	0.0179562	0.0602349	0.0234831	0.102403	0.09229	0.273613	0.330831	0.751552	0.520149	0.584029	0.626211	2.25788	2.24431	23.0626	1.27617	0.198656	0.0304958	0.351117	0.657583	0.290166	0.161877	5.79935	0.800752	0.305751	0.147791	0.0312341	0.0234693	0.155648	0.0258268	0.0391001	0.121176	0.0430124	0.251772	58.6379	41.3621	33.6172
INFECTED CONTROL		T2	2		0.0448199	0.0142935	0.16372	0.0201427	1.29223	0.525593	16.9191	2.20633	33.1631	0.0786124	0.443719	0.104599	0.103945	0.0909531	0.243624	0.369021	0.551586	0.433325	0.461319	0.46581	5.68079	3.9436	19.74	1.40072	0.22284	0.0402822	0.281352	0.590564	0.302105	0.247527	7.56751	0.910204	0.265076	0.201404	0.0461278	0.0162401	0.159816	0.0584693	0.0636646	0.12604	0.0805604	0.359277	55.1711	44.8289	34.9745
INFECTED CONTROL		T2	2		0.0345157	0.026079	0.102597	0.00381302	1.48685	0.618523	16.5742	2.79709	29.3357	0.0549135	0.245304	0.0999763	0.0764544	0.0859802	0.190567	0.456789	1.04277	0.786171	0.618227	0.738676	4.20091	6.23172	22.1382	1.98298	0.218482	0.0229232	0.352299	0.513923	0.0618281	0.231889	6.34199	0.599332	0.3343	0.233807	0.0516134	0.0765041	0.445257	0.0637775	0.0790205	0.0923774	0.0707056	0.28099	51.542	48.458	39.7884
INFECTED CONTROL	FAT	T2	2		0.0261786	0.00807399	0.102768	0.020657	1.55694	0.363147	19.7503	1.77899	38.3049	0.0715232	0.076462	0.0693582	0.0512926	0.0436223	0.232283	0.243493	0.968335	0.51612	0.252823	0.269802	0.761996	1.27792	24.2797	1.36203	0.208114	0.0907803	0.265537	0.467819	0.0893673	0.203487	4.32171	0.664737	0.226322	0.125355	0.0351837	0.0941238	0.344343	0.0353921	0.0440228	0.0942671	0.102728	0.198044	62.2242	37.7758	31.4896
HERBMIX III	FAT	T3	3		0.0206541	0.00750621	0.191511	0.0582445	1.42021	0.822254	17.3195	2.0294	39.1269	0.0526012	0.347298	0.104199	0.197121	0.148316	0.399864	0.520005	0.534116	0.336064	0.314454	0.495588	0.885228	2.05379	19.4569	1.30664	0.239362	0.0121988	0.388627	0.947166	0.479681	0.239349	6.69837	0.997837	0.254387	0.146424	0.0675896	0.0525707	0.467442	0.0319118	0.104183	0.152999	0.362326	0.209311	61.8456	38.1544	28.609
HERBMIX III		T3	3		0.0404429	0.0177736	0.103347	0.0232988	1.3321	0.515637	18.2573	1.87065	38.4249	0.0636929	0.489874	0.0424904	0.121219	0.109416	0.27991	0.365594	0.502972	0.358045	0.378569	0.28637	0.955918	2.25993	22.4376	1.05497	0.241111	0.0122361	0.478543	0.689229	0.29714	0.30871	5.3528	1.12473	0.313483	0.119691	0.0411581	0.050002	0.161985	0.0390372	0.0347098	0.119159	0.0765585	0.247694	61.4122	38.5878	30.9068
HERBMIX III		T3	3		0.0392291	0.0269772	0.0864765	0.0132215	1.70354	0.569402	17.9967	2.04249	40.2588	0.0478297	0.0641121	0.0396885	0.106325	0.0809208	0.350585	0.435531	0.680599	0.374977	0.262562	0.261847	0.475802	1.58201	23.1434	1.23181	0.250241	0.0416222	0.407953	0.684378	0.240623	0.172002	4.40188	1.00394	0.263569	0.109923	0.0305376	0.0442692	0.0809154	0.0269665	0.0203718	0.103811	0.0300061	0.212142	63.0758	36.9242	30.5959
HERBMIX III		T3	3		0.021747	0.00906927	0.0890098	0.0284408	1.45424	0.541011	18.3068	1.93481	40.1309	0.0339467	0.0860828	0.0575178	0.113803	0.0932151	0.325464	0.358257	0.520839	0.362541	0.251097	0.244117	0.589273	1.69269	23.0323	1.23584	0.285117	0.0345547	0.417947	0.669298	0.249256	0.207547	4.63783	0.949455	0.285016	0.108882	0.0350949	0.0339298	0.141624	0.0157686	0.0260483	0.0968461	0.0743782	0.218417	62.9006	37.0994	30.4761
HERBMIX IV	FAT	T4	4		0.0147543	0.0098133	0.122808	0.00841201	1.77607	0.91851	19.241	2.14663	38.6511	0.0967854	0.0842661	0.0722994	0.242095	0.148046	0.421744	0.489119	0.510839	0.409811	0.373307	0.435705	0.826657	2.52973	19.3799	1.38943	0.294706	0.0105311	0.453956	0.907301	0.491184	0.18598	5.18919	0.964827	0.318554	0.115795	0.0281052	0.0336781	0.141766	0.0336781	0.0280665	0.156467	0.0694431	0.277882	63.5327	36.4673	29.1099
HERBMIX IV		T4	4		0.075307	0.0159981	0.122187	0.0206034	1.40655	1.16791	18.7066	2.35841	38.1896	0.0217412	0.361784	0.111924	0.214645	0.13245	0.529837	0.523969	0.670368	0.433849	0.300324	0.323951	0.671443	1.89407	19.2859	1.3721	0.250054	0.0193878	0.429111	0.955348	0.15183	0.259101	6.05563	1.12438	0.257917	0.140484	0.043342	0.0285518	0.683817	0.06167	0.114192	0.162038	0.135909	0.21572	62.9057	37.0943	28.0707
HERBMIX IV		T4	4		0.0519785	0.0246448	0.112593	0.0239479	1.53784	0.898484	18.3052	2.02521	39.0337	0.0512856	0.502802	0.0813246	0.245743	0.173809	0.490199	0.626925	0.436946	0.414178	0.348892	0.322337	0.448972	2.19438	19.9737	1.24739	0.283032	0.023985	0.384238	0.967037	0.554822	0.231124	5.12816	1.09825	0.265035	0.139225	0.0479287	0.033998	0.429573	0.00930778	0.101227	0.200421	0.302332	0.227816	63.0686	36.9314	28.9482
HERBMIX IV		T4	4		0.0308908	0.0183878	0.130768	0.0200176	2.26841	0.734375	19.2191	2.04536	38.8188	0.0285948	0.133361	0.0596045	0.162424	0.111048	0.396119	0.315145	0.55089	0.409756	0.293161	0.256746	0.781135	1.91699	21.2438	1.25024	0.276534	0.0563846	0.390524	0.852727	0.375289	0.167314	4.72679	0.793202	0.277834	0.123353	0.0475573	0.0302642	0.247451	0.0371324	0.0370729	0.117678	0.115343	0.132358	63.7812	36.2188	29.5328
				SEM	0.0044462	0.00189049	0.00821759	0.00324955	0.0649984	0.0540855	0.249957	0.0645325	0.809161	0.00560158	0.0665809	0.00722933	0.0156423	0.00857901	0.0251771	0.0278497	0.0484018	0.0339462	0.0337006	0.0408311	0.549438	0.318279	0.534626	0.0530074	0.00848042	0.00529979	0.0169004	0.0444128	0.0391963	0.0118678	0.259186	0.0430888	0.00963377	0.0103679	0.00339951	0.00582813	0.0447773	0.00423005	0.00832116	0.00956606	0.0250585	0.0169218	0.987808	0.987808	0.853953
					0.0044462	0.00189049	0.00821759	0.00324955	0.0649984	0.0540855	0.249957	0.0645325	0.809161	0.00560158	0.0665809	0.00722933	0.0156423	0.00857901	0.0251771	0.0278497	0.0484018	0.0339462	0.0337006	0.0408311	0.549438	0.318279	0.534626	0.0530074	0.00848042	0.00529979	0.0169004	0.0444128	0.0391963	0.0118678	0.259186	0.0430888	0.00963377	0.0103679	0.00339951	0.00582813	0.0447773	0.00423005	0.00832116	0.00956606	0.0250585	0.0169218	0.987808	0.987808	0.853953
[truncated: 21 more columns]

## Sheet: MEAT RESULT
				FA%	T1			T2			T3			T4			SEM	p-value				FA%	Control	Infected Control	Herbmix III	Herbmix 4	SEM	p-value
				Saturated																		Saturated
				C8:0	0.0979726	±	0.0330241	0.122852	±	0.100858	0.150141	±	0.0805031	0.247931	±	0.0960287	0.0219729	0.0776173			1	C8:0	0.0979726	0.122852	0.150141	0.247931	0.0219729	0.0776173
				C10:0	0.0958178	±	0.0566807	0.191585	±	0.167145	0.1507	±	0.138772	0.323832	±	0.218122	0.0382156	0.203144			1	C10:0	0.0958178	0.191585	0.1507	0.323832	0.0382156	0.203144
				C12:0	0.606008	±	0.217829	0.845551	±	0.412189	0.648417	±	0.109748	0.71155	±	0.357985	0.0688547	0.63681			1	C12:0	0.606008	0.845551	0.648417	0.71155	0.0688547	0.63681
				C13:0	0.258789	±	0.281698	0.90061	±	0.635009	0.28721	±	0.3222	0.779687	±	0.67002	0.129264	0.163			1	C13:0	0.258789	0.90061	0.28721	0.779687	0.129264	0.163
				C14:0	1.04825	±	0.43763	1.00255	±	0.474917	0.684495	±	0.356451	0.617892	±	0.100224	0.0942118	0.276443			1	C14:0	1.04825	1.00255	0.684495	0.617892	0.0942118	0.276443
				C15:0	0.321947	±	0.146821	0.185093	±	0.162158	0.18229	±	0.0277009	0.172944	±	0.0563367	0.0300235	0.219459			2	C15:0	0.321947	0.185093	0.18229	0.172944	0.0300235	0.219459
				C16:0	17.674	±	2.59282	16.459	±	2.06493	14.225	±	1.84333	13.7201	±	0.917822	0.581332	0.0335807	s	a ab ab b	2	C16:0	17.674	16.459	14.225	13.7201	0.581332	0.0335807	s	a ab ab b
				C17:0	0.871328	±	0.464204	0.535651	±	0.271143	0.458829	±	0.162724	0.426089	±	0.0662024	0.0774443	0.134321			2	C17:0	0.871328	0.535651	0.458829	0.426089	0.0774443	0.134321
				C18:0	18.1374	±	4.27433	15.5534	±	3.08906	15.4898	±	3.00248	14.4299	±	0.933033	0.75763	0.363206			2	C18:0	18.1374	15.5534	15.4898	14.4299	0.75763	0.363206
				C20:0	0.0798307	±	0.0468227	0.0545361	±	0.023487	0.0708129	±	0.06435	0.176644	±	0.045165	0.0148774	0.00737676	s	b b b a	2	C20:0	0.0798307	0.0545361	0.0708129	0.176644	0.0148774	0.00737676	s	b b b a
				C21:0	4.88192	±	3.59847	9.93224	±	5.93511	9.9902	±	3.36743	7.00291	±	4.27013	1.09709	0.273065			3	C21:0	4.88192	9.93224	9.9902	7.00291	1.09709	0.273065
				C22:0	0.344269	±	0.142007	0.298626	±	0.0985367	0.684466	±	0.4847	0.501391	±	0.184448	0.0658324	0.158276			3	C22:0	0.344269	0.298626	0.684466	0.501391	0.0658324	0.158276
				C23:0	0.187718	±	0.229487	0.24966	±	0.227746	0.22383	±	0.171667	0.413128	±	0.227527	0.0507255	0.472713			3	C23:0	0.187718	0.24966	0.22383	0.413128	0.0507255	0.472713
				C24:0	0.114578	±	0.0625826	0.183371	±	0.126756	0.129586	±	0.0857568	0.217558	±	0.17271	0.0269035	0.55043			3	C24:0	0.114578	0.183371	0.129586	0.217558	0.0269035	0.55043
				Monounsaturated																	4	Monounsaturated
				C14:1	0.186565	±	0.0780277	0.24796	±	0.175857	0.120812	±	0.0383657	0.130958	±	0.0685516	0.0264025	0.310512			4	C14:1	0.186565	0.24796	0.120812	0.130958	0.0264025	0.310512
				C15:1	0.980561	±	0.510808	1.00936	±	0.30913	1.05469	±	0.354956	1.58334	±	0.462343	0.106534	0.166211			4	C15:1	0.980561	1.00936	1.05469	1.58334	0.106534	0.166211
				C16:1	1.01422	±	0.142787	0.968925	±	0.261942	0.851794	±	0.27145	0.790214	±	0.15686	0.0509036	0.414122			4	C16:1	1.01422	0.968925	0.851794	0.790214	0.0509036	0.414122
				C17:1	1.04909	±	0.466441	0.893302	±	0.281468	0.933953	±	0.178274	1.37496	±	0.179245	0.0803953	0.156404				C17:1	1.04909	0.893302	0.933953	1.37496	0.0803953	0.156404
				C18:1 t6-8	0.454562	±	0.281354	0.380033	±	0.14855	0.402756	±	0.238739	0.436925	±	0.152531	0.0465104	0.948371				C18:1 t6-8	0.454562	0.380033	0.402756	0.436925	0.0465104	0.948371
				C18:1 t9	0.657683	±	0.326998	0.763438	±	0.173194	0.613229	±	0.12927	0.874755	±	0.275995	0.0570536	0.439468				C18:1 t9	0.657683	0.763438	0.613229	0.874755	0.0570536	0.439468
				C18:1 t10	0.762254	±	0.35785	0.79065	±	0.460689	0.514364	±	0.218504	0.525919	±	0.0492476	0.0768228	0.461868				C18:1 t10	0.762254	0.79065	0.514364	0.525919	0.0768228	0.461868
				C18:1 t11	0.624872	±	0.366338	0.615686	±	0.285478	0.663657	±	0.350693	0.470991	±	0.0760259	0.0660762	0.807489				C18:1 t11	0.624872	0.615686	0.663657	0.470991	0.0660762	0.807489
				C18:1cis 9	24.1477	±	3.39733	21.4271	±	4.02801	20.5127	±	3.50732	22.5247	±	3.79177	0.857223	0.502049				C18:1cis 9	24.1477	21.4271	20.5127	22.5247	0.857223	0.502049
				C18:1c11	1.48624	±	0.0977229	1.51738	±	0.139906	1.53351	±	0.236515	1.43569	±	0.27516	0.0417872	0.888652				C18:1c11	1.48624	1.51738	1.53351	1.43569	0.0417872	0.888652
				C18:1c12	0.162745	±	0.119582	0.153358	±	0.101558	0.194718	±	0.241976	0.1747	±	0.0290797	0.0302942	0.974761				C18:1c12	0.162745	0.153358	0.194718	0.1747	0.0302942	0.974761
				C18:1c13	0.120708	±	0.0745309	0.0989394	±	0.0618336	0.115289	±	0.0569063	0.124777	±	0.0575728	0.0138856	0.928475				C18:1c13	0.120708	0.0989394	0.115289	0.124777	0.0138856	0.928475
				C18:1c14	0.134646	±	0.0811996	0.254488	±	0.236873	0.170897	±	0.021639	0.1586	±	0.0765685	0.0318268	0.570496				C18:1c14	0.134646	0.254488	0.170897	0.1586	0.0318268	0.570496
				C20:1t	0.444758	±	0.127987	0.480763	±	0.171667	0.459998	±	0.0642479	0.35471	±	0.136798	0.030837	0.554566				C20:1t	0.444758	0.480763	0.459998	0.35471	0.030837	0.554566
				C22:1n9	0.320636	±	0.125219	0.308849	±	0.173981	0.334578	±	0.145145	0.402756	±	0.0562451	0.0301984	0.74791				C22:1n9	0.320636	0.308849	0.334578	0.402756	0.0301984	0.74791
				C24:1	1.89726	±	1.06573	1.5047	±	0.437677	1.78665	±	0.377998	2.34769	±	0.42371	0.160548	0.346694				C24:1	1.89726	1.5047	1.78665	2.34769	0.160548	0.346694
				Polyunsaturated																		Polyunsaturated
				C18:2c9c12	13.3551	±	4.9296	13.7981	±	4.02417	16.2843	±	1.94316	15.2195	±	2.34158	0.83538	0.634651				C18:2c9c12	13.3551	13.7981	16.2843	15.2195	0.83538	0.634651
				C18:3c9c12 c15	1.25685	±	0.383119	1.23871	±	0.539847	1.47118	±	0.118286	1.15783	±	0.194402	0.0833373	0.668582				C18:3c9c12 c15	1.25685	1.23871	1.47118	1.15783	0.0833373	0.668582
				c18:2 c9t11	0.114585	±	0.0883711	0.0971965	±	0.0812372	0.100957	±	0.0686398	0.112215	±	0.0453107	0.0160616	0.979689				c18:2 c9t11	0.114585	0.0971965	0.100957	0.112215	0.0160616	0.979689
				C18:2 t10c12	0.251675	±	0.104153	0.236502	±	0.102319	0.32909	±	0.064555	0.252341	±	0.106539	0.022422	0.524777				C18:2 t10c12	0.251675	0.236502	0.32909	0.252341	0.022422	0.524777
				C18:3n6	0.161283	±	0.0850779	0.146825	±	0.0677465	0.0888631	±	0.0466235	0.158033	±	0.0313455	0.0152362	0.355729				C18:3n6	0.161283	0.146825	0.0888631	0.158033	0.0152362	0.355729
				C20:2	0.430365	±	0.223622	0.360101	±	0.191799	0.403391	±	0.18943	0.686845	±	0.0437649	0.0489582	0.0809801				C20:2	0.430365	0.360101	0.403391	0.686845	0.0489582	0.0809801
				C20:3n6	3.47113	±	1.51717	3.19927	±	0.539353	4.42291	±	1.45128	5.03512	±	0.405836	0.295679	0.0935193				C20:3n6	3.47113	3.19927	4.42291	5.03512	0.295679	0.0935193
				C20:4n6	0.0896997	±	0.0581299	0.0892979	±	0.0389394	0.101276	±	0.045071	0.117256	±	0.0508716	0.0107993	0.815238				C20:4n6	0.0896997	0.0892979	0.101276	0.117256	0.0107993	0.815238
				C20:5n3	0.594549	±	0.260262	0.653637	±	0.213193	1.11177	±	0.324888	0.975616	±	0.186955	0.074592	0.021922	s	b ab a ab		C20:5n3	0.594549	0.653637	1.11177	0.975616	0.074592	0.021922	s	b ab a ab
				C22:2	0.133927	±	0.0629319	0.203493	±	0.104024	0.275224	±	0.147533	0.284846	±	0.133141	0.0282939	0.198964				C22:2	0.133927	0.203493	0.275224	0.284846	0.0282939	0.198964
				C22:5n3	0.680402	±	0.14818	1.62244	±	1.50553	1.52067	±	0.782891	2.1746	±	0.848192	0.245079	0.183594				C22:5n3	0.680402	1.62244	1.52067	2.1746	0.245079	0.183594
				C22:6n3	0.296071	±	0.101624	0.424839	±	0.12819	0.251021	±	0.148432	0.372447	±	0.109069	0.0308017	0.189582				C22:6n3	0.296071	0.424839	0.251021	0.372447	0.0308017	0.189582
				SFA	44.7198	±	6.10442	46.5147	±	3.21996	43.3758	±	1.77254	39.7416	±	5.90874	1.16087	0.22327
				UFA	55.2802	±	6.10442	53.4853	±	3.21996	56.6242	±	1.77254	60.2584	±	5.90874	1.16087	0.22327				SFA	44.7198	46.5147	43.3758	39.7416	1.16087	0.22327
				MUFA	34.4445	±	4.06601	31.4149	±	3.63955	30.2636	±	2.86039	33.7117	±	3.26019	0.859809	0.299286				UFA	55.2802	53.4853	56.6242	60.2584	1.16087	0.22327
				PUFA	20.8357	±	6.71323	22.0704	±	3.0606	26.3606	±	3.60638	26.5466	±	3.02793	1.1423	0.177977				MUFA	34.4445	31.4149	30.2636	33.7117	0.859809	0.299286
				n-6	17.3739	±	6.03406	17.5903	±	3.42597	21.3673	±	3.36729	20.9894	±	2.5899	1.00302	0.361213				PUFA	20.8357	22.0704	26.3606	26.5466	1.1423	0.177977
				n-3	2.82787	±	0.569631	3.93962	±	1.5123	4.35464	±	1.08408	4.6805	±	0.874224	0.28743	0.0944874				n-6	17.3739	17.5903	21.3673	20.9894	1.00302	0.361213
				n6/n3	5.98855	±	1.031	5.01108	±	2.00159	5.12446	±	1.39882	4.58761	±	0.87681	0.32969	0.520196				n-3	2.82787	3.93962	4.35464	4.6805	0.28743	0.0944874
				n6PUFA	17.0772	±	6.02445	17.2335	±	3.52611	20.8973	±	3.35673	20.5299	±	2.64128	1.0004	0.398063				n6/n3	5.98855	5.01108	5.12446	4.58761	0.32969	0.520196
				n3PUFA	2.82787	±	0.569631	3.93962	±	1.5123	4.35464	±	1.08408	4.6805	±	0.874224	0.28743	0.0944874				n6PUFA	17.0772	17.2335	20.8973	20.5299	1.0004	0.398063
				PUFA/SFA	0.485671	±	0.203389	0.477624	±	0.0873529	0.610023	±	0.0979334	0.688858	±	0.192411	0.039339	0.173767				n3PUFA	2.82787	3.93962	4.35464	4.6805	0.28743	0.0944874
				LNA/LA	10.5891	±	2.32417	11.6336	±	1.44287	11.1597	±	1.92515	13.297	±	1.67663	0.467558	0.224885				PUFA/SFA	0.485671	0.477624	0.610023	0.688858	0.039339	0.173767
				Total C18:1	28.5514	±	3.6333	26.001	±	3.66428	24.7211	±	3.27203	26.7271	±	3.61455	0.834002	0.457067				LNA/LA	10.5891	11.6336	11.1597	13.297	0.467558	0.224885
				Total trans C18:1	2.49937	±	0.869283	2.54981	±	0.401397	2.19401	±	0.6605	2.30859	±	0.330322	0.136096	0.810232				Total C18:1	28.5514	26.001	24.7211	26.7271	0.834002	0.457067
				Total cis C18:1	26.0521	±	3.32742	23.4512	±	3.68838	22.5271	±	3.6225	24.4185	±	3.91116	0.838799	0.516875				Total trans C18:1	2.49937	2.54981	2.19401	2.30859	0.136096	0.810232
				MCFA	22.0903	±	2.24006	21.619	±	1.9086	18.0547	±	2.07376	18.5067	±	1.37212	0.602084	0.0139424	s	a ab b ab		Total cis C18:1	26.0521	23.4512	22.5271	24.4185	0.838799	0.516875
				LCFA	77.7159	±	2.17029	78.0665	±	1.78256	81.6445	±	1.98012	80.9215	±	1.52325	0.579489	0.0159279	s	b ab a ab		MCFA	22.0903	21.619	18.0547	18.5067	0.602084	0.0139424	s	a ab b ab
				D9(16:1/16)	0.055135	±	0.0115434	0.0555523	±	0.01174	0.0558888	±	0.0132444	0.0547681	±	0.012969	0.00263094	0.999242				LCFA	77.7159	78.0665	81.6445	80.9215	0.579489	0.0159279	s	b ab a ab
				D9(18:1/18)	0.425981	±	0.0395876	0.420738	±	0.0520852	0.430436	±	0.0487164	0.393546	±	0.0510788	0.0107606	0.695013				D9(16:1/16)	0.055135	0.0555523	0.0558888	0.0547681	0.00263094	0.999242
				D9(MUFA/SFA)	0.436019	±	0.0478066	0.402836	±	0.0394559	0.410434	±	0.0242849	0.460641	±	0.0610997	0.0110385	0.264524				D9(18:1/18)	0.425981	0.420738	0.430436	0.393546	0.0107606	0.695013
				D5. n-6 (20:4n6/20:3n6)	0.658924	±	0.117725	0.752807	±	0.0772813	0.734393	±	0.139591	0.655281	±	0.0955878	0.0255838	0.425347				D9(MUFA/SFA)	0.436019	0.402836	0.410434	0.460641	0.0110385	0.264524
				D5, D6, n6 (20:4n6/18:3n6)	0.328929	±	0.0364775	0.398622	±	0.0714861	0.58214	±	0.18929	0.380715	±	0.111178	0.032597	0.0250103	s	b ab a ab		D5. n-6 (20:4n6/20:3n6)	0.658924	0.752807	0.734393	0.655281	0.0255838	0.425347
				D4,n3 (22:6n3/22:5n3)	0.454415	±	0.172615	0.42864	±	0.283873	0.208842	±	0.133148	0.204451	±	0.105718	0.0503299	0.135735				D5, D6, n6 (20:4n6/18:3n6)	0.328929	0.398622	0.58214	0.380715	0.032597	0.0250103	s	b ab a ab
				Thrombogenic index	0.15194	±	0.112875	0.277276	±	0.161174	0.262984	±	0.0845073	0.186137	±	0.120362	0.0297748	0.384084				D4,n3 (22:6n3/22:5n3)	0.454415	0.42864	0.208842	0.204451	0.0503299	0.135735
				Atherogenicity index	0.689891	±	0.316529	1.06928	±	0.45918	0.957741	±	0.19384	0.720168	±	0.351626	0.0849424	0.314453				Thrombogenic index	0.15194	0.277276	0.262984	0.186137	0.0297748	0.384084
																						Atherogenicity index	0.689891	1.06928	0.957741	0.720168	0.0849424	0.314453

## Sheet: Result rumen
																						CONTROL	INFECTED CONTROL		HERBMIX III		HERBMIX IV
					FA%	T1			T2			T3			T4			SEM	p-value										FA%	Control	Infected Control	Herbmix III	Herbmix 4	SEM	p-value
					Saturated																								Saturated
					C8:0	0.0455833	±	0.0206386	0.0375098	±	0.0155079	0.0381584	±	0.00990396	0.0504411	±	0.0193454	0.00390457	0.638054										C8:0	0.0455833	0.0375098	0.0381584	0.0504411	0.00390457	0.638054
					C10:0	0.032564	±	0.027754	0.0315021	±	0.0305554	0.0397405	±	0.0185052	0.0414946	±	0.0147995	0.00544182	0.906556										C10:0	0.032564	0.0315021	0.0397405	0.0414946	0.00544182	0.906556
					C12:0	0.647736	±	0.0432317	0.433356	±	0.128624	0.415976	±	0.0698467	0.492452	±	0.110081	0.0309207	0.0177521	s	a b b ab								C12:0	0.647736	0.433356	0.415976	0.492452	0.0309207	0.0177521	a b b ab
					C13:0	3.36161	±	0.969657	2.41177	±	1.20284	4.63961	±	2.04646	6.05485	±	4.26339	0.631482	0.183573										C13:0	3.36161	2.41177	4.63961	6.05485	0.631482	0.183573
					C14:0	1.09872	±	0.446014	0.952943	±	0.469414	0.884455	±	0.219024	1.06355	±	0.134775	0.08126	0.818654										C14:0	1.09872	0.952943	0.884455	1.06355	0.08126	0.818654
					C15:0	1.62071	±	0.199358	1.1757	±	0.471434	1.70174	±	0.289406	2.18867	±	0.528687	0.127139	0.0189602	s	ab b ab a								C15:0	1.62071	1.1757	1.70174	2.18867	0.127139	0.0189602	ab b ab a
					C16:0	24.9156	±	2.75567	20.9537	±	4.07708	22.7738	±	3.72342	24.6862	±	2.85949	0.861677	0.316713										C16:0	24.9156	20.9537	22.7738	24.6862	0.861677	0.316713
					C17:0	0.780364	±	0.0365698	0.742174	±	0.130144	0.861812	±	0.0121772	0.928823	±	0.108863	0.0270154	0.0416199	s	ab b ab a								C17:0	0.780364	0.742174	0.861812	0.928823	0.0270154	0.0416199	ab b ab a
					C18:0	27.5257	±	2.84235	30.0677	±	6.55785	29.6574	±	2.83934	26.4226	±	4.2923	1.07515	0.62136										C18:0	27.5257	30.0677	29.6574	26.4226	1.07515	0.62136
					C20:0	0.117383	±	0.0414889	0.0431825	±	0.0267674	0.195894	±	0.148879	0.145086	±	0.0852901	0.0235953	0.107367										C20:0	0.117383	0.0431825	0.195894	0.145086	0.0235953	0.107367
					C21:0	0.113745	±	0.0271284	0.0855066	±	0.0475268	0.0659899	±	0.0328667	0.064809	±	0.0183916	0.00895048	0.204429										C21:0	0.113745	0.0855066	0.0659899	0.064809	0.00895048	0.204429
					C22:0	0.0527164	±	0.0412758	0.0790548	±	0.0667265	0.0731749	±	0.0668043	0.0650116	±	0.0510004	0.0129762	0.917518										C22:0	0.0527164	0.0790548	0.0731749	0.0650116	0.0129762	0.917518
					C23:0	0.200614	±	0.0275066	0.201135	±	0.033243	0.236558	±	0.01849	0.23776	±	0.0237536	0.00742094	0.0995426										C23:0	0.200614	0.201135	0.236558	0.23776	0.00742094	0.0995426
					C24:0	0.884172	±	0.174075	0.754573	±	0.11359	0.990113	±	0.0481359	1.06624	±	0.186556	0.0428916	0.0275996	s	ab b ab a								C24:0	0.884172	0.754573	0.990113	1.06624	0.0428916	0.0275996	ab b ab a
					Monounsaturated																								Monounsaturated
					C14:1	0.941654	±	0.166621	0.721351	±	0.215428	1.02758	±	0.0531948	1.39309	±	0.159699	0.0711439	<0.001	s	b b b a								C14:1	0.941654	0.721351	1.02758	1.39309	0.0711439	<0.001	b b b a
					C15:1	1.33757	±	0.449359	1.11377	±	0.188208	1.0487	±	0.223143	1.39811	±	0.0868848	0.0684764	0.220657										C15:1	1.33757	1.11377	1.0487	1.39811	0.0684764	0.220657
					C16:1	0.45355	±	0.143371	0.328352	±	0.101015	0.338939	±	0.0254273	0.397843	±	0.0140774	0.023312	0.203098										C16:1	0.45355	0.328352	0.338939	0.397843	0.023312	0.203098
					C17:1	0.21759	±	0.0531562	0.227321	±	0.0374216	0.243749	±	0.0314422	0.312491	±	0.037437	0.0126868	0.0210431	s	b b ab a								C17:1	0.21759	0.227321	0.243749	0.312491	0.0126868	0.0210431	b b ab a
					C18:1 t6-8	0.320509	±	0.0411667	0.545924	±	0.577757	0.450682	±	0.157256	0.252408	±	0.0210203	0.077766	0.567918										C18:1 t6-8	0.320509	0.545924	0.450682	0.252408	0.077766	0.567918
					C18:1 t9	0.384086	±	0.0527845	0.55882	±	0.369889	0.425832	±	0.0992417	0.297567	±	0.0233771	0.0524409	0.351792										C18:1 t9	0.384086	0.55882	0.425832	0.297567	0.0524409	0.351792
					C18:1 t10	0.660566	±	0.0871133	3.91313	±	4.67158	0.829957	±	0.279762	0.492992	±	0.0642132	0.678222	0.186497										C18:1 t10	0.660566	3.91313	0.829957	0.492992	0.678222	0.186497
					C18:1 t11	2.95587	±	0.408578	2.87995	±	0.547549	3.64121	±	1.17051	2.76598	±	0.195864	0.169625	0.28992										C18:1 t11	2.95587	2.87995	3.64121	2.76598	0.169625	0.28992
					C18:1cis 9	9.3792	±	2.36816	9.29691	±	2.38046	8.0082	±	1.05731	7.50687	±	1.22305	0.463239	0.4195										C18:1cis 9	9.3792	9.29691	8.0082	7.50687	0.463239	0.4195
					C18:1c11	1.05172	±	0.154273	1.2971	±	0.53117	1.03892	±	0.0969281	0.929432	±	0.0480833	0.0759471	0.35844										C18:1c11	1.05172	1.2971	1.03892	0.929432	0.0759471	0.35844
					C18:1c12	0.292054	±	0.0505988	0.420366	±	0.129488	0.430361	±	0.158071	0.279934	±	0.0423083	0.0295311	0.125868										C18:1c12	0.292054	0.420366	0.430361	0.279934	0.0295311	0.125868
					C18:1c13	0.13004	±	0.0095566	0.133691	±	0.0359261	0.119792	±	0.0137882	0.152155	±	0.0340247	0.00654989	0.423567										C18:1c13	0.13004	0.133691	0.119792	0.152155	0.00654989	0.423567
					C18:1c14	0.36431	±	0.0788769	0.523772	±	0.158639	0.404735	±	0.0838698	0.373662	±	0.107205	0.0303493	0.1839										C18:1c14	0.36431	0.523772	0.404735	0.373662	0.0303493	0.1839
					C20:1t	0.932682	±	0.149707	0.787589	±	0.0822817	0.917969	±	0.0544446	0.960693	±	0.0686026	0.0271168	0.0663607										C20:1t	0.932682	0.787589	0.917969	0.960693	0.0271168	0.0663607
					C22:1n9	0.819065	±	0.507578	0.420161	±	0.436483	0.560448	±	0.517188	0.130923	±	0.0321734	0.110673	0.190574										C22:1n9	0.819065	0.420161	0.560448	0.130923	0.110673	0.190574
					C24:1	0.0725986	±	0.0484604	0.0791065	±	0.0426676	0.0982095	±	0.0525445	0.0737134	±	0.0569368	0.0111856	0.875675										C24:1	0.0725986	0.0791065	0.0982095	0.0737134	0.0111856	0.875675
					Polyunsaturated																								Polyunsaturated
					C18:2c9c12	11.5351	±	1.45083	11.2705	±	1.67251	11.8194	±	1.07647	10.6867	±	2.04959	0.365727	0.782083										C18:2c9c12	11.5351	11.2705	11.8194	10.6867	0.365727	0.782083
					C18:3c9c12 c15	0.517	±	0.214	0.104	±	0.094	0.276	±	0.09	1.441	±	1.112	0.211539	0.455933										C18:3c9c12 c15	0.517	0.104	0.276	1.441	0.211539	0.455933
					c18:2 c9t11	1.83841	±	0.663355	3.40647	±	4.43344	1.73125	±	0.792649	1.95969	±	0.929061	0.585194	0.722797										c18:2 c9t11	1.83841	3.40647	1.73125	1.95969	0.585194	0.722797
					C18:2 t10c12	0.195021	±	0.047532	0.242771	±	0.0760828	0.187454	±	0.0541996	0.179428	±	0.0354923	0.0140731	0.363702										C18:2 t10c12	0.195021	0.242771	0.187454	0.179428	0.0140731	0.363702
					C18:3n6	0.101824	±	0.0345826	0.0755967	±	0.0505436	0.0633566	±	0.00433708	0.113278	±	0.0517506	0.0102209	0.319386										C18:3n6	0.101824	0.0755967	0.0633566	0.113278	0.0102209	0.319386
					C20:2	0.213465	±	0.241235	0.073854	±	0.123142	0.011311	±	0.00241614	0.141858	±	0.233467	0.0424904	0.422561										C20:2	0.213465	0.073854	0.011311	0.141858	0.0424904	0.422561
					C20:3n6	0.655411	±	0.237521	0.680909	±	0.303735	0.831492	±	0.454818	1.13745	±	0.165578	0.0824648	0.146353										C20:3n6	0.655411	0.680909	0.831492	1.13745	0.0824648	0.146353
					C20:4n6	0.0759358	±	0.0169334	0.0850844	±	0.0326632	0.062254	±	0.0268193	0.0766322	±	0.00888277	0.00565204	0.584158										C20:4n6	0.0759358	0.0850844	0.062254	0.0766322	0.00565204	0.584158
					C20:5n3	0.0777378	±	0.0467422	0.0723924	±	0.0305775	0.055039	±	0.0324888	0.0334733	±	0.0268362	0.00869377	0.295753										C20:5n3	0.0777378	0.0723924	0.055039	0.0334733	0.00869377	0.295753
					C22:2	0.0673607	±	0.024158	0.0495499	±	0.0158285	0.0769542	±	0.00498622	0.0526206	±	0.0233804	0.00491985	0.156198										C22:2	0.0673607	0.0495499	0.0769542	0.0526206	0.00491985	0.156198
					C22:5n3	0.187489	±	0.094105	0.1658	±	0.114863	0.216607	±	0.138019	0.145182	±	0.110838	0.0260598	0.835828										C22:5n3	0.187489	0.1658	0.216607	0.145182	0.0260598	0.835828
					C22:6n3	2.50523	±	0.578826	2.12534	±	0.459601	2.18549	±	0.274863	2.80676	±	0.600986	0.127557	0.209065										C22:6n3	2.50523	2.12534	2.18549	2.80676	0.127557	0.209065
					SFA	61.3972	±	2.2931	57.9699	±	8.59316	62.5744	±	1.88662	63.508	±	3.35688	1.26722	0.428414
					UFA	38.6028	±	2.2931	42.0301	±	8.59316	37.4256	±	1.88662	36.492	±	3.35688	1.26722	0.428414										SFA	61.3972	57.9699	62.5744	63.508	1.26722	0.428414
					MUFA	20.3131	±	1.6918	23.2473	±	6.58403	19.5853	±	1.85757	17.7179	±	1.17211	0.993459	0.240035										UFA	38.6028	42.0301	37.4256	36.492	1.26722	0.428414
					PUFA	18.2897	±	0.810606	18.7828	±	5.00993	17.8403	±	0.394643	18.7742	±	2.20067	0.664011	0.96166										MUFA	20.3131	23.2473	19.5853	17.7179	0.993459	0.240035
					n-6	12.7277	±	1.42092	12.582	±	1.76927	13.2839	±	0.870476	12.3466	±	2.11468	0.364769	0.864562										PUFA	18.2897	18.7828	17.8403	18.7742	0.664011	0.96166
					n-3	3.60719	±	0.975111	2.8981	±	0.912561	3.05681	±	0.377774	4.42652	±	0.85554	0.233733	0.0705819										n-6	12.7277	12.582	13.2839	12.3466	0.364769	0.864562
					n6/n3	3.79235	±	1.33582	4.75979	±	1.89461	4.38458	±	0.471889	2.83706	±	0.547247	0.333965	0.188818										n-3	3.60719	2.8981	3.05681	4.42652	0.233733	0.0705819
					n6PUFA	12.3683	±	1.44281	12.1121	±	1.86157	12.7765	±	0.940949	12.014	±	2.11794	0.372048	0.914006										n6/n3	3.79235	4.75979	4.38458	2.83706	0.333965	0.188818
					n3PUFA	3.60719	±	0.975111	2.8981	±	0.912561	3.05681	±	0.377774	4.42652	±	0.85554	0.233733	0.0705819										n6PUFA	12.3683	12.1121	12.7765	12.014	0.372048	0.914006
					PUFA/SFA	0.298531	±	0.0240574	0.338396	±	0.147264	0.28532	±	0.011294	0.297698	±	0.0525204	0.0196085	0.802433										n3PUFA	3.60719	2.8981	3.05681	4.42652	0.233733	0.0705819
					LNA/LA	19.6156	±	10.1977	208.373	±	256.546	34.7155	±	19.5716	12.6717	±	10.4817	37.7795	0.161803										PUFA/SFA	0.298531	0.338396	0.28532	0.297698	0.0196085	0.802433
					Total C18:1	15.5383	±	2.45929	19.5697	±	6.65887	15.3497	±	2.05937	13.051	±	1.16976	1.07311	0.155308										LNA/LA	19.6156	208.373	34.7155	12.6717	37.7795	0.161803
					Total trans C18:1	4.32103	±	0.44349	7.89782	±	5.77389	5.34768	±	1.64438	3.80894	±	0.178274	0.831342	0.287901										Total C18:1	15.5383	19.5697	15.3497	13.051	1.07311	0.155308
					Total cis C18:1	11.2173	±	2.49462	11.6718	±	2.22192	10.002	±	0.979309	9.24206	±	1.1114	0.473856	0.249326										Total trans C18:1	4.32103	7.89782	5.34768	3.80894	0.831342	0.287901
					MCFA	34.3772	±	2.8446	28.091	±	6.12384	32.8308	±	3.15476	37.6748	±	3.45774	1.29415	0.0347211	s	ab b ab a								Total cis C18:1	11.2173	11.6718	10.002	9.24206	0.473856	0.249326
					LCFA	65.5447	±	2.82157	71.84	±	6.12186	67.0913	±	3.16487	62.2333	±	3.45427	1.295	0.034125	s	ab a ab b								MCFA	34.3772	28.091	32.8308	37.6748	1.29415	0.0347211	ab b ab a
					D9(16:1/16)	0.0182517	±	0.00677447	0.0155195	±	0.0036594	0.014906	±	0.00223204	0.0160297	±	0.0021066	0.000949857	0.681446										LCFA	65.5447	71.84	67.0913	62.2333	1.295	0.034125	ab a ab b
					D9(18:1/18)	0.746013	±	0.058813	0.757084	±	0.0831936	0.786206	±	0.0362876	0.776123	±	0.0491399	0.0139976	0.786211										D9(16:1/16)	0.0182517	0.0155195	0.014906	0.0160297	0.000949857	0.681446
					D9(MUFA/SFA)	0.248715	±	0.0225408	0.287682	±	0.0846773	0.238381	±	0.0225407	0.218545	±	0.0207138	0.012807	0.255539										D9(18:1/18)	0.746013	0.757084	0.786206	0.776123	0.0139976	0.786211
					D5. n-6 (20:4n6/20:3n6)	0.95897	±	0.0158389	0.964605	±	0.0257635	0.971328	±	0.00423739	0.958235	±	0.0232462	0.00450756	0.770154										D9(MUFA/SFA)	0.248715	0.287682	0.238381	0.218545	0.012807	0.255539
					D5, D6, n6 (20:4n6/18:3n6)	0.435429	±	0.0983572	0.535152	±	0.16138	0.477831	±	0.159142	0.427333	±	0.131341	0.0328948	0.654092										D5. n-6 (20:4n6/20:3n6)	0.95897	0.964605	0.971328	0.958235	0.00450756	0.770154
					D4,n3 (22:6n3/22:5n3)	16.1381	±	7.73478	30.7861	±	44.1913	24.5759	±	18.838	39.6694	±	34.2612	7.11519	0.747764										D5, D6, n6 (20:4n6/18:3n6)	0.435429	0.535152	0.477831	0.427333	0.0328948	0.654092
					Thrombogenic index	0.0186306	±	0.00262092	0.0219887	±	0.00314573	0.0219794	±	0.00762477	0.0161749	±	0.00193666	0.0011292	0.200566										D4,n3 (22:6n3/22:5n3)	16.1381	30.7861	24.5759	39.6694	7.11519	0.747764
					Atherogenicity index	0.666585	±	0.0846617	0.543417	±	0.174127	0.629562	±	0.106345	0.690511	±	0.0313792	0.0295197	0.291791										Thrombogenic index	0.0186306	0.0219887	0.0219794	0.0161749	0.0011292	0.200566
																													Atherogenicity index	0.666585	0.543417	0.629562	0.690511	0.0295197	0.291791

[truncated: 3 more sheets: liver result, FAT result, Arkusz1]
